# Supplementary material for: KPNA2 promotes the progression of gastric cancer by regulating the alternative splicing of related genes
Source: Sci Rep. 2024 Jul 25;14:17140. doi: 10.1038/s41598-024-66678-7 (PMC11282077; doi:10.1038/s41598-024-66678-7)
Supplement: Supplementary file 3 — Supplementary Table 2. [file 41598_2024_66678_MOESM3_ESM.xlsx]

## Sheet: Sheet1
Gene	logFC	logCPM	PValue	FDR	siCtrl_1st	siCtrl_2nd	siCtrl_3rd	siKPNA2_1st	siKPNA2_2nd	siKPNA2_3rd	Symbol	Chr	GeneType	Description
ENSG00000164054.15	0.166155	7.65044	0.000824307	0.00617039	51.55	51.9	51.24	59.74	59.26	55.89	SHISA5	chr3	protein_coding	shisa family member 5
ENSG00000257527.1	0.498076	-0.549329	0.072069	0.25133	0.77	1.05	0.87	1.72	1.17	0.88	MIR3179-3	chr16	lincRNA	microRNA 3179-3
ENSG00000140830.8	0.0473612	4.4345	0.461972	0.872479	6.69	6.44	6.67	6.97	6.7	6.97	TXNL4B	chr16	protein_coding	thioredoxin-like 4B
ENSG00000180613.10	-2.60921	-3.92167	0.500136	0.872479	0.01	0.01	0	0	0	0	GSX2	chr4	protein_coding	GS homeobox 2
ENSG00000225193.5	0.110135	-3.72902	1	1	0	0.06	0.07	0.07	0.06	0	RPS12P26	chr15	transcribed_processed_pseudogene	ribosomal protein S12 pseudogene 26
ENSG00000204444.10	0.22419	1.29568	0.132024	0.389371	1.26	1.16	1.34	1.67	1.48	1.21	APOM	chr6	protein_coding	apolipoprotein M
ENSG00000228477.1	-0.766409	-3.55918	0.687754	1	0.1	0.03	0	0.04	0.03	0	RP3-342P20.2	chr1	processed_pseudogene	--
ENSG00000235927.4	-0.393384	-3.64146	1	1	0.03	0	0	0.01	0	0.02	NEXN-AS1	chr1	antisense	NEXN antisense RNA 1
ENSG00000163249.9	0.151566	6.20597	0.00416288	0.0248771	13.69	15.58	15.45	16.35	16.57	17.19	CCNYL1	chr2	protein_coding	cyclin Y-like 1
ENSG00000265808.3	0.274314	6.0445	2.96457e-07	4.86491e-06	8.25	8.21	7.78	9.67	9.99	9.93	SEC22B	chr1	protein_coding	SEC22 vesicle trafficking protein homolog B (S. cerevisiae) (gene/pseudogene)
ENSG00000272370.1	0.363047	-0.786983	0.221747	0.567307	0.86	1.16	0.43	0.99	1.24	1	RP11-307L14.1	chr5	lincRNA	--
ENSG00000197008.9	0.549529	3.5512	2.23952e-13	9.26871e-12	3.54	3.09	2.73	4.41	4.67	4.81	ZNF138	chr7	protein_coding	zinc finger protein 138
ENSG00000180881.19	-0.366812	-2.87106	0.804044	1	0.02	0.03	0.01	0.02	0.01	0.02	CAPS2	chr12	protein_coding	calcyphosine 2
ENSG00000163904.12	-0.133132	5.80082	0.0153393	0.0743749	9.29	9.41	9.94	8.37	8.76	9.22	SENP2	chr3	protein_coding	SUMO1/sentrin/SMT3 specific peptidase 2
ENSG00000135638.13	-1.82817	-4.02857	1	1	0	0.01	0	0	0	0	EMX1	chr2	protein_coding	empty spiracles homeobox 1
ENSG00000185710.9	-0.000745992	-1.0855	1	1	0.06	0.1	0.07	0.09	0.08	0.06	SMG1P4	chr16	transcribed_unprocessed_pseudogene	SMG1 pseudogene 4
ENSG00000254673.1	0.212795	4.28882	0.00100702	0.00733884	29.57	26.28	25.66	29.74	31.29	34.75	RP11-598P20.5	chr8	protein_coding	--
ENSG00000100603.13	-0.0282723	7.41639	0.572667	0.953939	74.15	71.42	70.46	69.71	72.01	71.9	SNW1	chr14	protein_coding	SNW domain containing 1
ENSG00000165480.15	-0.794527	5.00438	1.42963e-40	4.29561e-38	13.2	13.23	12.48	7.52	7.81	7.24	SKA3	chr13	protein_coding	spindle and kinetochore associated complex subunit 3
ENSG00000223861.1	0.110425	-3.72896	1	1	0.05	0.05	0	0	0.05	0.07	RP11-74C1.2	chr1	processed_pseudogene	--
ENSG00000009413.15	-0.242706	4.42426	0.000212247	0.00187515	1.98	1.91	1.89	1.56	1.59	1.82	REV3L	chr6	protein_coding	REV3-like, polymerase (DNA directed), zeta, catalytic subunit
ENSG00000236056.1	0.996719	-3.55892	0.687754	1	0.03	0.03	0	0.03	0.03	0.08	GAPDHP14	chr21	processed_pseudogene	glyceraldehyde-3-phosphate dehydrogenase pseudogene 14
ENSG00000224186.8	0.212808	1.13262	0.153806	0.437385	0.24	0.32	0.33	0.3	0.38	0.37	C5orf66	chr5	antisense	chromosome 5 open reading frame 66
ENSG00000184988.8	0.00569782	1.4397	0.905989	1	0.74	0.78	0.75	0.71	0.72	0.9	TMEM106A	chr17	protein_coding	transmembrane protein 106A
ENSG00000261118.1	0.598436	-2.55847	0.309036	0.686399	0.07	0.09	0.08	0.05	0.09	0.28	RP11-104N10.1	chr16	antisense	--
ENSG00000249199.1	1.92347	-4.02852	1	1	0	0	0	0.09	0	0	CTD-2139B15.5	chr5	lincRNA	--
ENSG00000087274.16	-0.0846675	6.83525	0.0968372	0.317233	21.57	21.67	22.52	20.67	21.06	20.76	ADD1	chr4	protein_coding	adducin 1 (alpha)
ENSG00000269711.1	0.372888	4.67238	2.51507e-09	5.92244e-08	23.65	26.81	30.13	38.02	34.82	31.67	CTD-3214H19.16	chr19	protein_coding	--
ENSG00000280409.1	0.0557362	-2.05681	1	1	0.16	0.06	0.04	0.08	0.11	0.08	LINC01101	chr2	TEC	long intergenic non-protein coding RNA 1101
ENSG00000226996.5	-1.8282	-4.02856	1	1	0.03	0	0	0	0	0	AP000477.3	chr21	lincRNA	--
ENSG00000173976.15	3.60551	-3.72899	0.125203	0.372973	0	0	0	0.03	0.01	0	RAX2	chr19	protein_coding	retina and anterior neural fold homeobox 2
ENSG00000123405.13	-0.237951	1.20097	0.0817679	0.27777	1.06	0.72	1.14	0.78	0.92	0.73	NFE2	chr12	protein_coding	nuclear factor, erythroid 2
ENSG00000094880.10	-0.360247	4.8571	2.07744e-09	4.9501e-08	8.55	7.79	7.42	6.36	6.44	5.81	CDC23	chr5	protein_coding	cell division cycle 23
ENSG00000174175.16	2.71943	-3.92165	0.500136	0.872479	0	0	0	0.01	0.01	0	SELP	chr1	protein_coding	selectin P (granule membrane protein 140kDa, antigen CD62)
ENSG00000106624.8	-2.60923	-3.92166	0.500136	0.872479	0.01	0	0	0	0	0	AEBP1	chr7	protein_coding	AE binding protein 1
ENSG00000273712.1	-1.82817	-4.02857	1	1	0	0.09	0	0	0	0	RP5-874C20.7	chr6	processed_pseudogene	--
ENSG00000197467.13	0.477243	-0.471575	0.0810977	0.276024	0.12	0.2	0.19	0.27	0.24	0.2	COL13A1	chr10	protein_coding	collagen, type XIII, alpha 1
ENSG00000163626.16	-0.217535	4.27945	0.001163	0.00830628	2.83	2.85	2.84	2.44	2.33	2.65	COX18	chr4	protein_coding	COX18 cytochrome c oxidase assembly factor
ENSG00000111775.2	-0.184072	7.74873	0.000192227	0.00172464	367.27	385.33	370.71	346.77	334.7	314.72	COX6A1	chr12	protein_coding	cytochrome c oxidase subunit VIa polypeptide 1
ENSG00000265675.2	-2.60921	-3.92167	0.500136	0.872479	0.08	0.08	0	0	0	0	RN7SL708P	chr19	misc_RNA	RNA, 7SL, cytoplasmic 708, pseudogene
ENSG00000248787.1	1.00259	-2.59942	0.211463	0.553228	0	0.11	0.39	0.5	0.22	0.26	RP11-666A20.4	chr3	lincRNA	--
ENSG00000171962.17	-0.849703	-0.453565	0.000876147	0.00651301	0.34	0.27	0.31	0.19	0.17	0.14	LRRC48	chr17	protein_coding	leucine rich repeat containing 48
ENSG00000259318.1	0.492205	-3.48105	1	1	0.08	0	0.19	0	0.24	0.12	RP11-454L9.2	chr14	processed_pseudogene	--
ENSG00000133106.14	0.0244903	5.03195	0.685926	1	9.62	9.24	9.78	9.56	9.89	9.92	EPSTI1	chr13	protein_coding	epithelial stromal interaction 1 (breast)
ENSG00000243081.2	1.03746	-3.33663	0.508346	0.875968	0.05	0	0	0.02	0.05	0.05	RP11-231E6.1	chr3	lincRNA	--
ENSG00000168874.12	-0.416286	-0.550007	0.101069	0.326926	0.35	0.24	0.22	0.22	0.23	0.15	ATOH8	chr2	protein_coding	atonal homolog 8 (Drosophila)
ENSG00000255428.1	0.620675	-3.64129	1	1	0.01	0	0.01	0.01	0	0.03	RP11-794P6.1	chr11	sense_intronic	--
ENSG00000131323.14	0.0984608	5.02824	0.0967524	0.317129	3.68	3.75	3.95	4.23	3.94	4.11	TRAF3	chr14	protein_coding	TNF receptor-associated factor 3
ENSG00000221301.1	-1.82817	-4.02857	1	1	0	0.16	0	0	0	0	AC116562.1	chr4	miRNA	--
ENSG00000105993.14	0.14681	6.84937	0.00391341	0.0236497	30.29	31.31	30.27	33.22	33.51	35.94	DNAJB6	chr7	protein_coding	DnaJ (Hsp40) homolog, subfamily B, member 6
ENSG00000112195.8	-0.660651	-0.739679	0.0270664	0.118121	0.09	0.24	0.24	0.1	0.09	0.19	TREML2	chr6	protein_coding	triggering receptor expressed on myeloid cells-like 2
ENSG00000107959.15	0.107422	7.25626	0.0328749	0.137442	36.4	34.87	35.99	38.81	39.39	38.23	PITRM1	chr10	protein_coding	pitrilysin metallopeptidase 1
ENSG00000227678.7	2.71943	-3.92165	0.500136	0.872479	0	0	0	0.03	0.03	0	RP11-73O6.3	chr6	antisense	--
ENSG00000254618.1	-1.82817	-4.02857	1	1	0	0.04	0	0	0	0	TMED10P1	chr8	processed_pseudogene	transmembrane emp24-like trafficking protein 10 (yeast) pseudogene 1
ENSG00000166589.12	-0.685837	-3.82219	1	1	0	0.02	0	0	0.01	0	CDH16	chr16	protein_coding	cadherin 16, KSP-cadherin
ENSG00000268975.1	0.333164	3.65984	8.19802e-06	0.000101285	8.62	8.01	8.96	11.45	10.88	9.94	MIA-RAB4B	chr19	protein_coding	MIA-RAB4B readthrough (NMD candidate)
ENSG00000237886.1	-0.152674	-1.35362	0.814342	1	0.3	0.24	0.38	0.32	0.22	0.3	LINC01573	chr9	antisense	long intergenic non-protein coding RNA 1573
ENSG00000184459.8	3.60572	-3.72889	0.125203	0.372973	0	0	0	0.02	0.01	0.02	BPIFC	chr22	protein_coding	BPI fold containing family C
ENSG00000025293.15	-0.0399777	4.91651	0.493045	0.872479	4.99	4.8	4.7	4.94	4.76	4.48	PHF20	chr20	protein_coding	PHD finger protein 20
ENSG00000105229.6	-0.245976	4.85745	3.517e-05	0.000378358	8.81	8.95	10.17	8.3	8.12	7.17	PIAS4	chr19	protein_coding	protein inhibitor of activated STAT, 4
ENSG00000070950.9	-0.163086	4.38338	0.0112521	0.0576946	3.49	3.34	3.67	3.02	3.26	3.15	RAD18	chr3	protein_coding	RAD18 E3 ubiquitin protein ligase
ENSG00000006016.10	-1.48915	-2.87123	0.0774453	0.266156	0.06	0.05	0.08	0.01	0.04	0	CRLF1	chr19	protein_coding	cytokine receptor-like factor 1
ENSG00000260803.1	0.417441	-3.33664	1	1	0	0.03	0.11	0.03	0.09	0.05	Z84812.4	chr16	processed_transcript	--
ENSG00000178096.8	0.0835535	3.61282	0.269492	0.626737	8.47	7.08	7.3	8.25	8.12	8.02	BOLA1	chr1	protein_coding	bolA family member 1
ENSG00000198898.12	-0.0158024	6.92106	0.764231	1	20.44	20.3	20.25	19.17	20.39	21.32	CAPZA2	chr7	protein_coding	capping protein (actin filament) muscle Z-line, alpha 2
ENSG00000278272.1	-2.12601	-2.14389	0.000333067	0.00280327	0.6	0.41	0.88	0.13	0.06	0.27	HIST1H3C	chr6	protein_coding	histone cluster 1, H3c
ENSG00000276747.1	0.891253	-3.82215	1	1	0	0.01	0	0.01	0.01	0	PADI6	chr1	protein_coding	peptidyl arginine deiminase, type VI
ENSG00000188636.3	-0.0738919	4.54584	0.240038	0.593983	4.44	3.89	3.88	3.96	3.92	3.8	LDOC1L	chr22	protein_coding	leucine zipper, down-regulated in cancer 1-like
ENSG00000259205.2	-0.766388	-3.55919	0.687754	1	0.04	0.04	0	0.02	0.02	0	PRKXP1	chr15	processed_pseudogene	protein kinase, X-linked, pseudogene 1
ENSG00000107902.13	0.5185	2.27846	5.54659e-07	8.62175e-06	2.13	1.95	2.09	3.11	2.89	2.89	LHPP	chr10	protein_coding	phospholysine phosphohistidine inorganic pyrophosphate phosphatase
ENSG00000254469.7	0.00759369	-1.0011	1	1	0.22	0.14	0.2	0.11	0.24	0.21	RP11-849H4.2	chr11	protein_coding	--
ENSG00000137078.8	1.92347	-4.02852	1	1	0	0	0	0.02	0	0	SIT1	chr9	protein_coding	signaling threshold regulating transmembrane adaptor 1
ENSG00000183208.12	-0.608364	0.622682	0.000448262	0.00364518	0.31	0.31	0.31	0.18	0.24	0.19	GDPGP1	chr15	protein_coding	GDP-D-glucose phosphorylase 1
ENSG00000167157.10	1.83908	-2.82224	0.0312833	0.132208	0.02	0.02	0.04	0.12	0.13	0.03	PRRX2	chr9	protein_coding	paired related homeobox 2
ENSG00000111196.9	-0.0180908	5.35599	0.777254	1	14.14	14.49	13	13.44	13.59	14.53	MAGOHB	chr12	protein_coding	mago-nashi homolog B (Drosophila)
ENSG00000171487.14	-0.393576	-3.64147	1	1	0.01	0	0.01	0	0.01	0.01	NLRP5	chr19	protein_coding	NLR family, pyrin domain containing 5
ENSG00000260625.2	0.367017	-1.82169	0.473758	0.872479	0.3	0.29	0.25	0.49	0.22	0.45	RP11-452L6.7	chr16	antisense	--
ENSG00000165953.9	1.92335	-4.02858	1	1	0	0	0	0	0.01	0	SERPINA12	chr14	protein_coding	serpin peptidase inhibitor, clade A (alpha-1 antiproteinase, antitrypsin), member 12
ENSG00000264546.1	-2.65927	-3.2693	0.0216514	0.0984817	0	0.01	0.13	0	0	0.02	RP11-464D20.6	chr17	sense_intronic	--
ENSG00000260505.1	1.92368	-4.02842	1	1	0	0	0	0	0	0.01	RP11-410C4.5	chr1	lincRNA	--
ENSG00000240521.1	0.0951578	-3.92168	1	1	0.02	0	0	0	0.02	0	RP11-680B3.2	chr3	antisense	--
ENSG00000163481.7	0.0848674	5.43539	0.135119	0.396204	20.44	20.61	20.57	21.86	22.14	21.86	RNF25	chr2	protein_coding	ring finger protein 25
ENSG00000257359.1	0.116475	-3.55901	1	1	0.04	0.04	0.05	0.05	0.04	0.06	RP11-780K2.1	chr12	antisense	--
ENSG00000087077.11	0.157189	6.98665	0.00200677	0.0132872	50.55	54.81	54.59	62.91	59	57.78	TRIP6	chr7	protein_coding	thyroid hormone receptor interactor 6
ENSG00000164530.13	-1.12828	-0.621124	5.83873e-05	0.000596723	0.32	0.31	0.35	0.16	0.15	0.13	PI16	chr6	protein_coding	peptidase inhibitor 16
ENSG00000160785.13	0.0103378	5.47165	0.877502	1	10.74	11.46	11.7	11.94	11.47	10.92	SLC25A44	chr1	protein_coding	solute carrier family 25, member 44
ENSG00000115165.9	0.413124	-2.02814	0.432091	0.855442	0.04	0.07	0.09	0.07	0.08	0.13	CYTIP	chr2	protein_coding	cytohesin 1 interacting protein
ENSG00000104549.11	0.116665	5.13854	0.040025	0.159972	10.76	10.72	10.47	11.29	10.83	12.99	SQLE	chr8	protein_coding	squalene epoxidase
ENSG00000273674.4	-0.294471	-1.68453	0.585827	0.967669	0.14	0.12	0.06	0.12	0.05	0.11	CTD-2378E12.1	chr15	lincRNA	--
ENSG00000183607.9	1.92335	-4.02858	1	1	0	0	0	0	0.01	0	GKN2	chr2	protein_coding	gastrokine 2
ENSG00000147324.10	-0.0114035	6.63993	0.826177	1	14.79	14.88	14.16	14.25	14.97	14.62	MFHAS1	chr8	protein_coding	malignant fibrous histiocytoma amplified sequence 1
ENSG00000214970.8	2.81384	-2.87078	0.00240082	0.0155334	0.02	0.02	0	0.13	0.1	0.12	CTC-297N7.7	chr17	antisense	--
ENSG00000204469.12	0.0737118	7.91216	0.136837	0.40015	31.59	30.78	33.29	34.93	34.33	32.14	PRRC2A	chr6	protein_coding	proline-rich coiled-coil 2A
ENSG00000180279.5	0.0611564	-0.631055	0.929665	1	0.45	0.69	0.59	0.68	0.58	0.55	MGC45922	chr19	lincRNA	--
ENSG00000172264.16	1.03744	-3.3364	0.508346	0.875968	0	0	0.02	0.01	0	0.01	MACROD2	chr20	protein_coding	MACRO domain containing 2
ENSG00000102053.12	0.891784	-3.8219	1	1	0	0	0	0	0	0.01	ZC3H12B	chrX	protein_coding	zinc finger CCCH-type containing 12B
ENSG00000185129.5	-0.103789	4.90856	0.094712	0.311397	2.52	2.56	2.51	2.33	2.22	2.6	PURA	chr5	protein_coding	purine-rich element binding protein A
ENSG00000260345.1	0.13026	-1.26913	0.733645	1	0.91	1.12	1.21	1.16	1.03	1.47	AC009052.12	chr16	processed_transcript	--
ENSG00000166401.13	0.531088	4.00739	1.48726e-14	6.96068e-13	3.35	2.93	3.25	4.73	4.56	4.56	SERPINB8	chr18	protein_coding	serpin peptidase inhibitor, clade B (ovalbumin), member 8
ENSG00000205212.3	-0.843044	-2.44304	0.249522	0.593983	0.05	0.03	0.08	0.02	0.01	0.08	CCDC144NL	chr17	protein_coding	coiled-coil domain containing 144 family, N-terminal like
ENSG00000135960.9	0.146196	7.9456	0.00295076	0.0185329	47.84	50.61	50.16	53.91	54.93	57.04	EDAR	chr2	protein_coding	ectodysplasin A receptor
ENSG00000129103.17	0.00837107	6.9508	0.877014	1	49.79	47.92	47.13	49.84	49.7	47.24	SUMF2	chr7	protein_coding	sulfatase modifying factor 2
ENSG00000169679.14	-0.212623	6.31585	5.40617e-05	0.000557062	22.51	21.93	21.42	18.47	19.37	19.49	BUB1	chr2	protein_coding	BUB1 mitotic checkpoint serine/threonine kinase
ENSG00000272034.1	-0.251106	-0.762533	0.458671	0.872479	4.88	6.55	6.42	5.57	3.36	6.83	SNORD14A	chr11	snoRNA	small nucleolar RNA, C/D box 14A
ENSG00000200972.1	-0.499158	-2.82205	0.81498	1	0.43	1.46	0.49	1.17	0	0.64	RNU5A-8P	chr1	snRNA	RNA, U5A small nuclear 8, pseudogene
ENSG00000008710.17	0.055005	6.08833	0.31494	0.696321	4.25	4.33	4.7	4.85	4.62	4.39	PKD1	chr16	protein_coding	polycystic kidney disease 1 (autosomal dominant)
ENSG00000179091.4	0.110566	7.34329	0.0277977	0.120734	108.1	126.11	119.63	133.69	128.78	122.44	CYC1	chr8	protein_coding	cytochrome c-1
ENSG00000148248.13	0.107898	7.24713	0.0316919	0.133237	40.65	40.44	39.86	43.53	43.72	44.19	SURF4	chr9	protein_coding	surfeit 4
ENSG00000281593.1	-0.685558	-3.82202	1	1	0.07	0	0	0	0	0.05	GS1-114I9.3	chr7	protein_coding	--
ENSG00000221869.4	0.927552	2.0917	6.58008e-17	3.98612e-15	1.13	1.32	1.33	2.67	2.5	1.98	CEBPD	chr8	protein_coding	CCAAT/enhancer binding protein (C/EBP), delta
ENSG00000228643.1	-1.82817	-4.02857	1	1	0	0.06	0	0	0	0	AC079779.4	chr2	processed_transcript	--
ENSG00000131845.14	-0.104679	4.3219	0.109991	0.347079	4.48	4.11	3.99	3.91	3.98	3.9	ZNF304	chr19	protein_coding	zinc finger protein 304
ENSG00000227972.1	-0.393734	-3.64148	1	1	0	0.01	0.02	0.02	0	0	PRKRIRP3	chr10	processed_pseudogene	protein-kinase, interferon-inducible double stranded RNA dependent inhibitor, repressor of (P58 repressor) pseudogene 3
ENSG00000275965.1	2.71954	-3.9216	0.500136	0.872479	0	0	0	0.15	0	0	RP11-386M24.10	chr15	antisense	--
ENSG00000166173.10	-0.25627	-3.48102	1	1	0.02	0	0.01	0.01	0	0.01	LARP6	chr15	protein_coding	La ribonucleoprotein domain family, member 6
ENSG00000214160.9	-0.00515397	5.67399	0.919603	1	22.72	23.07	23.01	22.99	23.48	22.57	ALG3	chr3	protein_coding	ALG3, alpha-1,3- mannosyltransferase
ENSG00000199169.1	1.2224	-3.08502	0.267696	0.62338	0.36	0.7	0.41	0.78	1.39	1.61	MIR367	chr4	miRNA	microRNA 367
ENSG00000214788.2	0.110215	-3.72906	1	1	0.02	0.02	0	0.02	0.02	0	OOSP1	chr11	unitary_pseudogene	oocyte secreted protein 1, pseudogene
ENSG00000228997.1	0.996077	-3.55923	0.687754	1	0.06	0.05	0	0.06	0.16	0	RP1-186E20.1	chr10	processed_pseudogene	--
ENSG00000234504.2	1.92335	-4.02858	1	1	0	0	0	0	0.02	0	RP11-285G1.2	chr10	antisense	--
ENSG00000269564.1	-0.594177	3.14078	2.56591e-12	9.45987e-11	23.93	24.82	27.45	17.43	14.66	19.37	AC008753.4	chr19	lincRNA	--
ENSG00000153044.9	-0.197178	4.85577	0.00111677	0.00802954	22.6	19.68	20.08	17.89	18.55	18.4	CENPH	chr5	protein_coding	centromere protein H
ENSG00000196933.5	1.92335	-4.02858	1	1	0	0	0	0	0.07	0	RPS26P11	chrX	processed_pseudogene	ribosomal protein S26 pseudogene 11
ENSG00000107105.14	0.0952908	-3.92164	1	1	0	0.01	0	0.01	0	0	ELAVL2	chr9	protein_coding	ELAV like neuron-specific RNA binding protein 2
ENSG00000179163.11	-0.0936947	5.13682	0.111466	0.350961	17.32	16.61	15.78	16.23	15.13	15.67	FUCA1	chr1	protein_coding	fucosidase, alpha-L- 1, tissue
ENSG00000236714.1	-0.685928	-3.82203	1	1	0	0	0.02	0.01	0	0	AC005592.1	chr5	lincRNA	--
ENSG00000259239.1	-1.18975	-3.72899	0.625203	0.989943	0.03	0	0.02	0.02	0	0	RP11-521C20.1	chr15	processed_pseudogene	--
ENSG00000177138.15	0.633402	-1.49955	0.0794414	0.27147	0.08	0.11	0.08	0.17	0.1	0.18	FAM9B	chrX	protein_coding	family with sequence similarity 9, member B
ENSG00000257356.2	-1.8282	-4.02856	1	1	0.05	0	0	0	0	0	BNIP3P6	chr14	processed_pseudogene	BCL2/adenovirus E1B 19kDa interacting protein 3 pseudogene 6
ENSG00000183378.11	0.620354	-3.64144	1	1	0.01	0	0.01	0.01	0.01	0.02	OVCH2	chr11	protein_coding	ovochymase 2 (gene/pseudogene)
ENSG00000213412.3	-0.207829	0.917244	0.266675	0.62338	3.26	2.97	3.62	2.57	2.27	4.11	HNRNPA1P33	chr10	processed_pseudogene	heterogeneous nuclear ribonucleoprotein A1 pseudogene 33
ENSG00000177294.6	1.92368	-4.02842	1	1	0	0	0	0	0	0.02	FBXO39	chr17	protein_coding	F-box protein 39
ENSG00000257270.1	0.694418	-2.51938	0.309036	0.686399	0.17	0.16	0.25	0.48	0.21	0.25	RP11-521B24.5	chr14	antisense	--
ENSG00000111667.13	0.0465698	6.10332	0.397033	0.806985	20.18	19.1	20.46	21.41	21.1	19.57	USP5	chr12	protein_coding	ubiquitin specific peptidase 5 (isopeptidase T)
ENSG00000117411.16	0.282993	5.24342	1.13088e-06	1.65997e-05	10.77	11.22	10.65	13.62	14.31	11.95	B4GALT2	chr1	protein_coding	UDP-Gal:betaGlcNAc beta 1,4- galactosyltransferase, polypeptide 2
ENSG00000278919.1	0.0508442	0.825744	0.801453	1	0.6	0.77	0.82	0.81	0.74	0.72	AP006285.2	chr11	protein_coding	--
ENSG00000164715.5	-0.399089	4.99609	2.12164e-11	6.87691e-10	3.85	3.71	3.8	2.82	2.88	2.99	LMTK2	chr7	protein_coding	lemur tyrosine kinase 2
ENSG00000248816.1	-1.82828	-4.02851	1	1	0	0	0.05	0	0	0	RP11-18D7.3	chr4	antisense	--
ENSG00000166743.9	-0.973096	-0.948664	0.00163546	0.0111861	0.29	0.3	0.19	0.15	0.15	0.08	ACSM1	chr16	protein_coding	acyl-CoA synthetase medium-chain family member 1
ENSG00000165671.18	-0.0904116	6.53408	0.0818284	0.277913	6.56	6.79	6.41	6.01	6.41	6.3	NSD1	chr5	protein_coding	nuclear receptor binding SET domain protein 1
ENSG00000186184.15	-0.184132	7.48161	0.000220434	0.00194064	37.52	37.96	37.96	34.31	32.99	33.36	POLR1D	chr13	protein_coding	polymerase (RNA) I polypeptide D, 16kDa
ENSG00000158773.14	-0.227114	5.01426	0.000118635	0.00112237	17.76	17.98	17.39	15.85	15.18	14.67	USF1	chr1	protein_coding	upstream transcription factor 1
ENSG00000275727.1	-1.8282	-4.02856	1	1	0.23	0	0	0	0	0	AC092375.1	chr16	miRNA	--
ENSG00000257831.1	0.356342	-1.77507	0.570735	0.9515	0.2	0.22	0.17	0.25	0.31	0.19	RP11-596D21.1	chr14	antisense	--
ENSG00000177614.9	-1.29437	-2.77462	0.168161	0.469162	0.01	0.01	0.02	0	0	0.01	PGBD5	chr1	protein_coding	piggyBac transposable element derived 5
ENSG00000080561.13	2.71996	-3.9214	0.500136	0.872479	0	0	0	0	0	0.03	MID2	chrX	protein_coding	midline 2
ENSG00000263986.1	0.664969	-3.26945	0.754239	1	0.15	0.05	0	0	0.14	0.22	RP11-746M1.1	chr17	antisense	--
ENSG00000275410.4	-0.500072	4.07807	1.6448e-13	6.92177e-12	5.95	6.46	6.11	4.45	4.63	4.04	HNF1B	chr17	protein_coding	HNF1 homeobox B
ENSG00000175745.11	0.454052	0.491452	0.0118805	0.0602079	0.35	0.19	0.33	0.34	0.41	0.45	NR2F1	chr5	protein_coding	nuclear receptor subfamily 2, group F, member 1
ENSG00000196826.7	-0.0375174	-2.87121	1	1	0.01	0.03	0.01	0.02	0.02	0.01	CTD-2192J16.17	chr19	protein_coding	--
ENSG00000200345.2	-1.56272	-3.64153	0.375339	0.776548	0	0.22	0.78	0	0.22	0	RNU6-485P	chr12	snRNA	RNA, U6 small nuclear 485, pseudogene
ENSG00000230772.1	0.0951893	-3.92159	1	1	0	0	0.03	0.03	0	0	VN1R108P	chr20	unprocessed_pseudogene	vomeronasal 1 receptor 108 pseudogene
ENSG00000236274.1	-0.421527	-3.26957	0.754239	1	0.07	0.05	0.03	0.05	0.02	0.04	RP4-728D4.3	chr1	processed_pseudogene	--
ENSG00000260619.1	-0.333502	-3.14422	0.77478	1	0.03	0.03	0.01	0	0.04	0.01	RP11-775C24.3	chr15	lincRNA	--
ENSG00000135636.13	3.60593	-3.72879	0.125203	0.372973	0	0	0	0	0	0.01	DYSF	chr2	protein_coding	dysferlin
ENSG00000127554.12	-0.163973	5.37071	0.00354004	0.0216988	16.67	17.54	17.15	16.03	15.72	14.32	GFER	chr16	protein_coding	growth factor, augmenter of liver regeneration
ENSG00000138172.10	-0.685516	-3.82204	1	1	0	0.02	0	0	0	0.02	CALHM2	chr10	protein_coding	calcium homeostasis modulator 2
ENSG00000165533.18	-0.086687	5.00787	0.149237	0.427384	5.52	5.63	5.65	5.06	5.34	5.56	TTC8	chr14	protein_coding	tetratricopeptide repeat domain 8
ENSG00000166803.10	-0.230297	5.95963	2.09623e-05	0.000236965	27.32	27.79	28.26	23.05	23.65	25.04	KIAA0101	chr15	protein_coding	KIAA0101
ENSG00000234769.7	0.0504852	-0.19644	0.766406	1	0.73	0.57	0.49	0.6	0.47	0.91	WASH4P	chr16	unprocessed_pseudogene	WAS protein family homolog 4 pseudogene
ENSG00000168405.14	0.0951578	-3.92168	1	1	0.01	0	0	0	0.01	0	CMAHP	chr6	unitary_pseudogene	cytidine monophospho-N-acetylneuraminic acid hydroxylase, pseudogene
ENSG00000148356.13	0.274891	4.04933	6.08567e-05	0.000619642	4.07	3.79	4.37	4.68	5.05	5.17	LRSAM1	chr9	protein_coding	leucine rich repeat and sterile alpha motif containing 1
ENSG00000226028.2	-2.60919	-3.92168	0.500136	0.872479	0	0.09	0	0	0	0	PFN1P12	chr1	processed_pseudogene	profilin 1 pseudogene 12
ENSG00000202198.1	-1.29883	2.85817	3.23167e-45	1.26106e-42	20.52	15.12	52.25	17.56	7.68	9.83	RN7SK	chr6	misc_RNA	RNA, 7SK small nuclear
ENSG00000100401.19	-0.054247	7.67299	0.274271	0.635391	36.92	37	39.17	36.36	36.16	37.28	RANGAP1	chr22	protein_coding	Ran GTPase activating protein 1
ENSG00000263529.2	-2.60919	-3.92168	0.500136	0.872479	0	0.16	0	0	0	0	RN7SL122P	chr1	misc_RNA	RNA, 7SL, cytoplasmic 122, pseudogene
ENSG00000126266.3	0.110565	-3.72872	1	1	0	0	0.02	0	0	0.03	FFAR1	chr19	protein_coding	free fatty acid receptor 1
ENSG00000267504.1	-1.82817	-4.02857	1	1	0	0.02	0	0	0	0	RP11-845C23.2	chr18	sense_intronic	--
ENSG00000129083.12	-0.081242	7.66918	0.102548	0.330997	57.85	55.1	53.85	51.18	52.76	55.14	COPB1	chr11	protein_coding	coatomer protein complex, subunit beta 1
ENSG00000144036.14	0.0928926	5.15649	0.110898	0.349538	3.39	3.22	3.49	3.41	3.7	3.76	EXOC6B	chr2	protein_coding	exocyst complex component 6B
ENSG00000078967.12	-0.261962	3.07518	0.00141841	0.0098336	2.02	1.89	1.85	1.66	1.73	1.4	UBE2D4	chr7	protein_coding	ubiquitin-conjugating enzyme E2D 4 (putative)
ENSG00000104976.11	-0.0819588	4.13131	0.197386	0.526113	9.49	10.29	10.89	10.41	9.98	8.57	SNAPC2	chr19	protein_coding	small nuclear RNA activating complex, polypeptide 2, 45kDa
ENSG00000223634.1	-2.60939	-3.92158	0.500136	0.872479	0	0	0.1	0	0	0	AC012506.3	chr2	lincRNA	--
ENSG00000170089.15	0.278811	-1.6201	0.599463	0.984051	0.08	0.1	0.22	0.15	0.16	0.17	RP11-423H2.1	chr5	transcribed_unprocessed_pseudogene	--
ENSG00000224786.1	1.32769	-2.87083	0.144384	0.417908	0.16	0.05	0.06	0.17	0.25	0.31	CETN4P	chr4	unitary_pseudogene	centrin EF-hand protein 4, pseudogene
ENSG00000266124.1	1.92347	-4.02852	1	1	0	0	0	0.5	0	0	MIR5587	chr16	miRNA	microRNA 5587
ENSG00000075043.17	0.418995	-0.126651	0.0517383	0.197157	0.05	0.08	0.09	0.1	0.06	0.15	KCNQ2	chr20	protein_coding	potassium channel, voltage gated KQT-like subfamily Q, member 2
ENSG00000112062.10	-0.103895	5.85122	0.0580982	0.215942	12.41	12.93	12.27	11.3	11.82	12.22	MAPK14	chr6	protein_coding	mitogen-activated protein kinase 14
ENSG00000257310.1	-3.11327	-3.82207	0.250203	0.593983	0	0.01	0.02	0	0	0	RP11-496I2.2	chr14	lincRNA	--
ENSG00000245748.1	-1.48301	-2.68482	0.0419315	0.165713	0.01	0.03	0.05	0.01	0.02	0	RP11-367J11.2	chr4	antisense	--
ENSG00000175701.10	-0.0355599	4.2336	0.581733	0.962945	7.65	9.57	8.77	9.32	8.2	7.99	LINC00116	chr2	protein_coding	long intergenic non-protein coding RNA 116
ENSG00000261783.1	0.309632	-0.786442	0.349743	0.749339	1.65	0.45	1.49	0.93	1.95	1.47	RP11-252K23.2	chr16	sense_intronic	--
ENSG00000188032.9	1.92347	-4.02852	1	1	0	0	0	0.02	0	0	C19orf67	chr19	protein_coding	chromosome 19 open reading frame 67
ENSG00000068001.13	0.0119607	5.05071	0.887504	1	6.94	7.44	7.81	8.18	7.51	6.74	HYAL2	chr3	protein_coding	hyaluronoglucosaminidase 2
ENSG00000269894.1	-0.732003	-1.75109	0.0941539	0.30984	0.54	0.17	0.85	0.34	0.17	0.46	RP11-1020A11.1	chr3	sense_intronic	--
ENSG00000213411.2	0.664491	-3.26961	0.754239	1	0.01	0.03	0.02	0.03	0.04	0.02	RBM22P2	chr13	processed_pseudogene	RNA binding motif protein 22 pseudogene 2
ENSG00000223358.5	-2.60919	-3.92168	0.500136	0.872479	0	0.03	0	0	0	0	EHHADH-AS1	chr3	antisense	EHHADH antisense RNA 1
ENSG00000166025.17	0.335301	4.14858	8.35114e-07	1.25589e-05	1.63	1.6	1.67	2.12	2.18	1.89	AMOTL1	chr11	protein_coding	angiomotin like 1
ENSG00000230797.2	0.642621	2.01859	4.79157e-09	1.07683e-07	0.98	1.16	1.09	1.59	1.57	2	YY2	chrX	protein_coding	YY2 transcription factor
ENSG00000143375.14	0.356522	7.78418	5.56508e-13	2.21182e-11	33.62	35.1	38.1	45.21	44.85	47.82	CGN	chr1	protein_coding	cingulin
ENSG00000161328.10	0.0851931	4.17394	0.223754	0.571162	5.66	5.8	6.3	6.59	6.37	5.94	LRRC56	chr11	protein_coding	leucine rich repeat containing 56
ENSG00000125851.9	-0.631455	-3.20554	0.549439	0.925651	0	0.02	0.01	0.02	0	0	PCSK2	chr20	protein_coding	proprotein convertase subtilisin/kexin type 2
ENSG00000254100.1	-0.268463	-1.46217	0.535841	0.912309	0.46	0.53	0.78	0.6	0.44	0.41	RP11-675F6.4	chr8	lincRNA	--
ENSG00000211683.3	-0.511998	-0.762654	0.137808	0.401934	0.7	0.5	0.38	0.32	0.26	0.64	KB-1572G7.3	chr22	processed_transcript	--
ENSG00000229057.1	-3.48587	-3.72905	0.125203	0.372973	0	0.1	0.04	0	0	0	RPS3AP54	chr9	processed_pseudogene	ribosomal protein S3a pseudogene 54
ENSG00000204569.9	-0.144734	6.06044	0.00696341	0.0386389	14.8	14.38	14.27	13.27	13.01	13.37	PPP1R10	chr6	protein_coding	protein phosphatase 1, regulatory subunit 10
ENSG00000163995.18	0.360224	0.887301	0.0187354	0.0878524	0.28	0.29	0.31	0.4	0.34	0.42	ABLIM2	chr4	protein_coding	actin binding LIM protein family, member 2
ENSG00000235859.5	-0.107919	1.66659	0.348348	0.747104	2.2	2.45	2.73	2.33	2.42	2.04	AC006978.6	chr7	processed_pseudogene	--
ENSG00000227210.1	1.77711	-3.64167	0.375339	0.776548	0	0.04	0	0.05	0.13	0	AC079145.4	chr2	antisense	--
ENSG00000167644.11	0.411636	2.24141	9.91964e-05	0.000958377	7.18	7.16	7.19	10.75	9.36	8.55	C19orf33	chr19	protein_coding	chromosome 19 open reading frame 33
ENSG00000129559.12	0.134997	6.68271	0.00863618	0.0461318	79.55	82.7	82.35	93.37	86	91.53	NEDD8	chr14	protein_coding	neural precursor cell expressed, developmentally down-regulated 8
ENSG00000148655.14	-0.247627	2.49019	0.010595	0.0548876	1.17	1.16	1.06	0.98	0.97	0.91	C10orf11	chr10	protein_coding	chromosome 10 open reading frame 11
ENSG00000174099.10	-0.552624	-3.40702	0.726859	1	0	0	0.02	0.01	0	0	MSRB3	chr12	protein_coding	methionine sulfoxide reductase B3
ENSG00000233382.6	0.427518	-1.42555	0.325322	0.715433	0.24	0.24	0.28	0.42	0.37	0.18	NKAPP1	chrX	transcribed_processed_pseudogene	NFKB activating protein pseudogene 1
ENSG00000214253.8	0.00170942	6.59526	0.981699	1	74.16	73.25	72.15	77.11	73	71.36	FIS1	chr7	protein_coding	fission 1 (mitochondrial outer membrane) homolog (S. cerevisiae)
ENSG00000172551.10	1.43156	-3.20555	0.227261	0.57542	0	0.09	0.05	0.1	0.21	0.07	MUCL1	chr12	protein_coding	mucin-like 1
ENSG00000259402.1	-1.06261	-3.48117	0.453569	0.872479	0.09	0.05	0.11	0	0.09	0	RP11-30K9.4	chr15	sense_intronic	--
ENSG00000183734.4	0.78022	-0.883288	0.0111262	0.0571275	0.16	0.21	0.18	0.37	0.29	0.28	ASCL2	chr11	protein_coding	achaete-scute family bHLH transcription factor 2
ENSG00000274225.1	0.470665	-2.92173	0.804044	1	0.12	0.04	0.13	0.25	0.11	0	KB-68A7.1	chr21	lincRNA	--
ENSG00000213015.8	-0.361627	5.47633	1.09559e-10	3.2242e-09	22.8	23.57	23.96	19.06	18.65	17.32	ZNF580	chr19	protein_coding	zinc finger protein 580
ENSG00000232352.1	-0.221523	-1.62037	0.691107	1	0.73	0.99	0.66	0.47	0.7	0.97	SEMA3B-AS1	chr3	antisense	SEMA3B antisense RNA 1 (head to head)
ENSG00000211820.1	-0.765958	-3.55889	0.687754	1	0.15	0.07	0.08	0	0	0.22	TRAV41	chr14	TR_V_gene	T cell receptor alpha variable 41
ENSG00000215375.6	0.397024	3.99583	1.00706e-08	2.12792e-07	4.2	3.96	4.44	5.88	5.34	5.46	MYL5	chr4	protein_coding	myosin, light chain 5, regulatory
ENSG00000267283.1	-0.199497	-1.53926	0.701198	1	0.52	0.32	0.46	0.4	0.39	0.33	AC005306.3	chr19	processed_transcript	--
ENSG00000279357.1	-3.11321	-3.8221	0.250203	0.593983	0.1	0	0.05	0	0	0	RP11-475D10.4	chr16	TEC	--
ENSG00000158669.11	-0.185837	6.23599	0.000447431	0.00364039	11.96	11.9	11.89	10.49	10.48	10.72	AGPAT6	chr8	protein_coding	1-acylglycerol-3-phosphate O-acyltransferase 6
ENSG00000261537.1	-1.82828	-4.02851	1	1	0	0	0.04	0	0	0	RP11-319G9.5	chr16	sense_intronic	--
ENSG00000088986.10	-0.00857536	7.74749	0.860354	1	86.81	83.09	79.13	85.89	83.44	80.19	DYNLL1	chr12	protein_coding	dynein, light chain, LC8-type 1
ENSG00000279724.1	1.92347	-4.02852	1	1	0	0	0	0.12	0	0	AC005086.1	chr7	pseudogene	--
ENSG00000205927.4	-1.82817	-4.02857	1	1	0	0.01	0	0	0	0	OLIG2	chr21	protein_coding	oligodendrocyte lineage transcription factor 2
ENSG00000273444.1	-1.82828	-4.02851	1	1	0	0	0.17	0	0	0	RP5-1147A1.2	chr7	unprocessed_pseudogene	--
ENSG00000167165.18	-0.354344	1.44811	0.00934923	0.0493962	1.14	0.9	0.88	0.67	0.77	0.89	UGT1A6	chr2	protein_coding	UDP glucuronosyltransferase 1 family, polypeptide A6
ENSG00000013441.15	-0.382875	5.84151	2.30025e-12	8.53279e-11	26.28	24.19	23.07	19.12	18.62	19.17	CLK1	chr2	protein_coding	CDC-like kinase 1
ENSG00000198843.12	-0.156816	7.02702	0.00206125	0.013597	31.2	32.35	32.12	27.77	28.25	30.6	SELT	chr3	protein_coding	--
ENSG00000118004.17	-0.805293	-1.92153	0.0981185	0.319758	0.12	0.07	0.11	0.05	0.05	0.07	COLEC11	chr2	protein_coding	collectin sub-family member 11
ENSG00000243954.3	-1.8282	-4.02856	1	1	0.08	0	0	0	0	0	RN7SL743P	chr16	misc_RNA	RNA, 7SL, cytoplasmic 743, pseudogene
ENSG00000144579.7	-0.261661	7.25155	1.86935e-07	3.17695e-06	55.43	55.63	56.79	47.12	47.64	46.33	CTDSP1	chr2	protein_coding	CTD (carboxy-terminal domain, RNA polymerase II, polypeptide A) small phosphatase 1
ENSG00000260583.1	0.119848	-3.40704	1	1	0	0.13	0.05	0.1	0.04	0.07	AP000223.42	chr21	antisense	--
ENSG00000226240.1	-1.82817	-4.02857	1	1	0	0.03	0	0	0	0	LINC00381	chr13	lincRNA	long intergenic non-protein coding RNA 381
ENSG00000169814.12	-0.0453368	3.2835	0.599886	0.984584	3.5	3.49	3.16	3.3	3.27	3.38	BTD	chr3	protein_coding	biotinidase
ENSG00000163618.17	-2.60921	-3.92167	0.500136	0.872479	0	0	0	0	0	0	CADPS	chr3	protein_coding	Ca++-dependent secretion activator
ENSG00000276890.1	0.110446	-3.72897	1	1	0	0.17	0	0	0.08	0.13	Metazoa_SRP	chr3	misc_RNA	--
ENSG00000106714.17	1.92335	-4.02858	1	1	0	0	0	0	0	0	CNTNAP3	chr9	protein_coding	contactin associated protein-like 3
ENSG00000034713.7	7.74058e-05	5.1936	0.961497	1	25.56	24.55	25.23	24.96	23.29	28.09	GABARAPL2	chr16	protein_coding	GABA(A) receptor-associated protein-like 2
ENSG00000261402.1	-1.06255	-3.48108	0.453569	0.872479	0	0.01	0.02	0.01	0.01	0	RP11-378I6.1	chr9	lincRNA	--
ENSG00000166326.6	0.0978537	6.81146	0.0552745	0.207526	8.03	7.61	7.89	8.13	8.48	8.78	TRIM44	chr11	protein_coding	tripartite motif containing 44
ENSG00000259459.5	0.0951578	-3.92168	1	1	0.01	0	0	0	0.01	0	RP11-321G12.1	chr15	lincRNA	--
ENSG00000260274.1	0.427633	0.551456	0.0216719	0.0985433	0.74	0.77	0.87	1.14	1.15	0.87	RP11-817O13.8	chr15	lincRNA	--
ENSG00000184986.10	0.84302	-1.05625	0.00882709	0.0469928	0.14	0.18	0.23	0.36	0.33	0.3	TMEM121	chr14	protein_coding	transmembrane protein 121
ENSG00000172339.9	-0.0388285	3.12949	0.696103	1	0.87	0.9	0.87	0.8	0.85	0.96	ALG14	chr1	protein_coding	ALG14, UDP-N-acetylglucosaminyltransferase subunit
ENSG00000230753.5	0.368894	-3.20515	1	1	0.08	0	0.13	0.04	0.07	0.17	ZNF341-AS1	chr20	antisense	ZNF341 antisense RNA 1
ENSG00000219409.2	-1.8282	-4.02856	1	1	0.03	0	0	0	0	0	RP11-106E7.1	chr6	processed_pseudogene	--
ENSG00000166159.10	-0.393818	-3.64166	1	1	0.02	0	0	0	0.01	0	LRTM2	chr12	protein_coding	leucine-rich repeats and transmembrane domains 2
ENSG00000257058.1	-0.12348	-3.20523	1	1	0.13	0.06	0.21	0.14	0.06	0.19	RP11-864I4.4	chr11	antisense	--
ENSG00000274879.1	-1.8282	-4.02856	1	1	0.14	0	0	0	0	0	RP11-411G2.1	chr12	processed_pseudogene	--
ENSG00000184408.9	1.92368	-4.02842	1	1	0	0	0	0	0	0.01	KCND2	chr7	protein_coding	potassium channel, voltage gated Shal related subfamily D, member 2
ENSG00000148346.11	0.676184	0.41536	0.000390464	0.00322315	0.83	0.91	0.93	1.25	1.72	1.26	LCN2	chr9	protein_coding	lipocalin 2
ENSG00000160801.13	-1.82828	-4.02851	1	1	0	0	0.01	0	0	0	PTH1R	chr3	protein_coding	parathyroid hormone 1 receptor
ENSG00000048707.13	-0.274727	4.79069	8.40268e-06	0.000103558	1.68	1.73	1.68	1.38	1.36	1.53	VPS13D	chr1	protein_coding	vacuolar protein sorting 13 homolog D (S. cerevisiae)
ENSG00000176978.13	-0.00185129	6.59171	0.956553	1	54.53	57.03	58.99	60.28	57.83	53.26	DPP7	chr9	protein_coding	dipeptidyl-peptidase 7
ENSG00000275805.1	-3.48592	-3.72903	0.125203	0.372973	0.03	0.01	0.02	0	0	0	RP11-349H17.2	chr18	sense_intronic	--
ENSG00000237757.2	2.07649	-3.55853	0.125356	0.372973	0.02	0	0	0	0	0.14	EEF1A1P30	chrX	processed_pseudogene	eukaryotic translation elongation factor 1 alpha 1 pseudogene 30
ENSG00000244378.1	0.40502	-2.729	0.648463	1	0.02	0.04	0.04	0.06	0.04	0.03	RPS2P45	chr16	transcribed_processed_pseudogene	ribosomal protein S2 pseudogene 45
ENSG00000253505.1	1.77786	-3.64121	0.375339	0.776548	0	0	0.02	0	0.02	0.1	CTA-398F10.1	chr8	lincRNA	--
ENSG00000196357.11	-0.0997036	1.75765	0.404477	0.81813	1.11	1.06	1.05	0.97	1.08	0.96	ZNF565	chr19	protein_coding	zinc finger protein 565
ENSG00000280240.1	-0.509394	-2.14363	0.407326	0.820744	0.15	0.05	0.1	0.04	0.05	0.14	AL049794.1	chr20	protein_coding	--
ENSG00000136197.12	0.208547	2.94818	0.0167369	0.0797889	2.69	2.17	2.05	2.4	2.91	2.73	C7orf25	chr7	protein_coding	chromosome 7 open reading frame 25
ENSG00000206341.7	-0.239935	0.745296	0.15972	0.451172	1.51	1.7	1.24	1.44	1.27	1.07	HLA-H	chr6	unprocessed_pseudogene	major histocompatibility complex, class I, H (pseudogene)
ENSG00000261519.3	-0.0370507	-2.87092	1	1	0.05	0.04	0.03	0.03	0.04	0.06	RP11-403P17.4	chr16	lincRNA	--
ENSG00000021488.12	0.578984	-3.14427	0.77478	1	0.01	0.04	0.02	0	0.08	0.02	SLC7A9	chr19	protein_coding	solute carrier family 7 (amino acid transporter light chain, bo,+ system), member 9
ENSG00000271461.1	-2.60921	-3.92167	0.500136	0.872479	0.01	0.01	0	0	0	0	RP4-673D20.6	chr20	processed_pseudogene	--
ENSG00000153347.9	0.0951578	-3.92168	1	1	0.02	0	0	0	0.02	0	FAM81B	chr5	protein_coding	family with sequence similarity 81, member B
ENSG00000138395.14	-1.18942	-3.72895	0.625203	0.989943	0	0.01	0	0	0	0.01	CDK15	chr2	protein_coding	cyclin-dependent kinase 15
ENSG00000129946.10	-0.128568	3.27967	0.0892156	0.297625	4.09	3.54	3.71	3.65	3.74	2.95	SHC2	chr19	protein_coding	SHC (Src homology 2 domain containing) transforming protein 2
ENSG00000118564.14	0.123617	5.97695	0.0215085	0.0982373	17.2	16.88	15.92	17.84	18.63	18.48	FBXL5	chr4	protein_coding	F-box and leucine-rich repeat protein 5
ENSG00000015568.12	-0.186871	-1.89581	0.767376	1	0.03	0.03	0.02	0.03	0.01	0.03	RGPD5	chr2	protein_coding	RANBP2-like and GRIP domain containing 5
ENSG00000135477.11	-4.72868	-3.26955	0.00197704	0.0131193	0.07	0	0.08	0	0	0	KRT87P	chr12	transcribed_unprocessed_pseudogene	keratin 87 pseudogene
ENSG00000229083.1	-3.11307	-3.82218	0.250203	0.593983	0	0.1	0	0	0	0	PSMA6P2	chrX	processed_pseudogene	proteasome (prosome, macropain) subunit, alpha type, 6 pseudogene 2
ENSG00000276071.1	1.93625	-3.26932	0.109851	0.346987	0.04	0	0	0.06	0.04	0.08	CTD-3234P18.6	chr19	lincRNA	--
ENSG00000196584.2	0.462315	1.84572	7.73253e-05	0.000770612	0.93	0.9	0.92	1.1	1.38	1.34	XRCC2	chr7	protein_coding	X-ray repair complementing defective repair in Chinese hamster cells 2
ENSG00000135446.16	0.0978085	7.69633	0.0479553	0.185565	90.11	89.59	91.57	97.9	94.51	100.37	CDK4	chr12	protein_coding	cyclin-dependent kinase 4
ENSG00000205209.7	-0.576212	-1.44414	0.139469	0.406186	0.13	0.17	0.11	0.09	0.11	0.07	SCGB2B2	chr19	protein_coding	secretoglobin, family 2B, member 2
ENSG00000108559.11	0.209243	5.75454	0.000134362	0.00125261	16.47	15.36	16.46	18.6	18.57	19.11	NUP88	chr17	protein_coding	nucleoporin 88kDa
ENSG00000144635.8	0.099504	5.28215	0.077693	0.266915	14.65	13.78	13.69	14.7	14.64	16.3	DYNC1LI1	chr3	protein_coding	dynein, cytoplasmic 1, light intermediate chain 1
ENSG00000167553.14	0.151195	9.20508	0.00172188	0.0117	153.19	149.45	151.44	171	166.89	170.5	TUBA1C	chr12	protein_coding	tubulin, alpha 1c
ENSG00000260066.1	-1.82828	-4.02851	1	1	0	0	0.01	0	0	0	CTD-2587M23.1	chr5	lincRNA	--
ENSG00000225399.4	1.40147	-3.72892	0.625203	0.989943	0.02	0	0	0.02	0.02	0.03	RP11-3B7.1	chr3	lincRNA	--
ENSG00000137700.16	-0.0776527	4.66269	0.209789	0.551865	8.1	9.4	8.79	9.09	7.95	8.05	SLC37A4	chr11	protein_coding	solute carrier family 37 (glucose-6-phosphate transporter), member 4
ENSG00000167216.16	0.23129	-2.44374	0.845562	1	0.02	0.04	0.02	0.05	0.03	0.02	KATNAL2	chr18	protein_coding	katanin p60 subunit A-like 2
ENSG00000100242.15	-0.491212	6.38611	7.18809e-21	6.39703e-19	20.81	19.24	20.45	15.29	14.07	13.99	SUN2	chr22	protein_coding	Sad1 and UNC84 domain containing 2
ENSG00000224531.5	0.115025	5.62142	0.0361097	0.148385	9.5	9.2	9.63	9.39	10.36	11.26	SMIM13	chr6	protein_coding	small integral membrane protein 13
ENSG00000113013.12	0.0750711	10.0122	0.116934	0.364434	295.75	281.59	273.76	290.87	297.36	316.18	HSPA9	chr5	protein_coding	heat shock 70kDa protein 9 (mortalin)
ENSG00000177963.12	0.0567575	6.72021	0.275182	0.636815	23.4	24.03	24.99	25.85	25.54	24.47	RIC8A	chr11	protein_coding	RIC8 guanine nucleotide exchange factor A
ENSG00000008226.19	2.30982	-2.82195	0.00767774	0.0418605	0.01	0	0	0.02	0.02	0.02	DLEC1	chr3	protein_coding	deleted in lung and esophageal cancer 1
ENSG00000244514.3	-1.82828	-4.02851	1	1	0	0	0.09	0	0	0	RN7SL125P	chr17	misc_RNA	RNA, 7SL, cytoplasmic 125, pseudogene
ENSG00000165092.12	-0.468234	-1.59995	0.292953	0.661385	0.13	0.18	0.11	0.1	0.1	0.1	ALDH1A1	chr9	protein_coding	aldehyde dehydrogenase 1 family, member A1
ENSG00000160505.15	0.908378	-1.5585	0.0214554	0.0981412	0.04	0.06	0.04	0.08	0.08	0.12	NLRP4	chr19	protein_coding	NLR family, pyrin domain containing 4
ENSG00000125124.11	0.226198	4.20107	0.000688376	0.00528318	5.54	5.03	5.28	6	6.32	6.38	BBS2	chr16	protein_coding	Bardet-Biedl syndrome 2
ENSG00000265711.1	-1.82817	-4.02857	1	1	0	0.24	0	0	0	0	AL049871.1	chr14	miRNA	--
ENSG00000260650.1	2.71932	-3.92171	0.500136	0.872479	0	0	0	0	0.08	0	RP11-403P17.2	chr16	antisense	--
ENSG00000205035.8	0.125273	-2.92159	1	1	0.02	0.04	0.02	0.05	0.02	0.03	RP11-707M1.1	chr11	transcribed_unprocessed_pseudogene	--
ENSG00000236285.1	1.92347	-4.02852	1	1	0	0	0	0.03	0	0	NPM1P8	chrX	processed_pseudogene	nucleophosmin 1 (nucleolar phosphoprotein B23, numatrin) pseudogene 8
ENSG00000066032.18	1.24784	-3.26943	0.344416	0.741416	0	0	0.01	0	0.02	0.01	CTNNA2	chr2	protein_coding	catenin (cadherin-associated protein), alpha 2
ENSG00000187871.2	1.92335	-4.02858	1	1	0	0	0	0	0.01	0	GFRAL	chr6	protein_coding	GDNF family receptor alpha like
ENSG00000260691.5	0.0951789	-3.9217	1	1	0	0.01	0	0	0.01	0	ANKRD20A1	chr9	protein_coding	ankyrin repeat domain 20 family, member A1
ENSG00000264346.1	0.402156	-2.30216	0.474995	0.872479	0.99	0.76	1.11	0.85	0.94	2.34	SNORA77	chr22	snoRNA	small nucleolar RNA, H/ACA box 77
ENSG00000256888.5	-1.8282	-4.02856	1	1	0.04	0	0	0	0	0	RP13-81N3.2	chr12	lincRNA	--
ENSG00000166866.12	-0.715822	2.01859	1.33903e-10	3.90242e-09	1.33	1.23	1.2	0.84	0.8	0.64	MYO1A	chr12	protein_coding	myosin IA
ENSG00000197580.11	0.119293	-3.40718	1	1	0.01	0.01	0.01	0.01	0.02	0	BCO2	chr11	protein_coding	beta-carotene oxygenase 2
ENSG00000159479.16	0.0510077	5.76197	0.364197	0.770743	23.69	25.3	24.47	25.72	26.46	24.43	MED8	chr1	protein_coding	mediator complex subunit 8
ENSG00000236753.5	-0.196782	0.242304	0.313718	0.694182	0.68	0.4	0.59	0.5	0.5	0.45	MKLN1-AS	chr7	processed_transcript	MKLN1 antisense RNA
ENSG00000270325.1	2.71932	-3.92171	0.500136	0.872479	0	0	0	0	0.09	0	BNIP3P9	chr19	processed_pseudogene	BCL2/adenovirus E1B 19kDa interacting protein 3 pseudogene 9
ENSG00000109113.17	-1.3398	-2.44386	0.0295164	0.126787	0.11	0.07	0.07	0	0.06	0.04	RAB34	chr17	protein_coding	RAB34, member RAS oncogene family
ENSG00000271201.1	0.390414	1.82773	0.000688269	0.00528318	7.24	7.11	7.65	9.32	8.47	11.84	AB019440.50	chr14	lincRNA	--
ENSG00000054654.15	-0.236709	5.52179	2.17774e-05	0.000244799	1.94	1.89	1.91	1.6	1.71	1.59	SYNE2	chr14	protein_coding	spectrin repeat containing, nuclear envelope 2
ENSG00000134996.11	-0.103414	5.33404	0.0736115	0.2557	29.49	29.61	29.74	27.59	26.96	28.97	OSTF1	chr9	protein_coding	osteoclast stimulating factor 1
ENSG00000265982.1	-0.957392	-2.9217	0.211106	0.553228	0.51	1.24	1.16	0.56	0.49	0.38	RP11-927P21.4	chr17	unprocessed_pseudogene	--
ENSG00000081248.10	-0.498962	-2.82196	0.81498	1	0.01	0.03	0.01	0	0.01	0.02	CACNA1S	chr1	protein_coding	calcium channel, voltage-dependent, L type, alpha 1S subunit
ENSG00000180773.14	0.891361	-3.822	1	1	0	0	0	0	0	0.01	SLC36A4	chr11	protein_coding	solute carrier family 36 (proton/amino acid symporter), member 4
ENSG00000229893.2	-1.8282	-4.02856	1	1	0.02	0	0	0	0	0	AC004549.6	chr7	antisense	--
ENSG00000109339.18	-1.18984	-3.72905	0.625203	0.989943	0	0	0	0	0	0	MAPK10	chr4	protein_coding	mitogen-activated protein kinase 10
ENSG00000185386.14	0.251797	1.33833	0.0710305	0.248545	0.76	0.87	1	1.13	0.97	1.05	MAPK11	chr22	protein_coding	mitogen-activated protein kinase 11
ENSG00000118680.12	-0.014234	9.24385	0.766938	1	322.47	326.97	322.82	333.43	322.53	314.45	MYL12B	chr18	protein_coding	myosin, light chain 12B, regulatory
ENSG00000229344.1	-0.0646338	-1.08506	1	1	0.58	0.7	0.45	0.7	0.41	0.59	RP5-857K21.7	chr1	unprocessed_pseudogene	--
ENSG00000185049.12	0.112594	5.74569	0.042405	0.167167	14.15	14.3	14.9	16.32	15.81	15.02	NELFA	chr4	protein_coding	negative elongation factor complex member A
ENSG00000279686.1	-1.82817	-4.02857	1	1	0	0.02	0	0	0	0	ECSCR	chr5	protein_coding	endothelial cell surface expressed chemotaxis and apoptosis regulator
ENSG00000251218.1	1.92347	-4.02852	1	1	0	0	0	0.01	0	0	RP11-1057B8.2	chr8	lincRNA	--
ENSG00000267626.1	-2.60919	-3.92168	0.500136	0.872479	0	0.08	0	0	0	0	AC002115.9	chr19	lincRNA	--
ENSG00000140488.14	-0.127355	-2.64163	1	1	0.03	0.05	0.01	0.02	0.03	0.03	CELF6	chr15	protein_coding	CUGBP, Elav-like family member 6
ENSG00000237489.2	0.345984	-2.05652	0.524597	0.897162	0.03	0.05	0.09	0.05	0.09	0.06	LINC00959	chr10	lincRNA	long intergenic non-protein coding RNA 959
ENSG00000279649.1	-2.60919	-3.92168	0.500136	0.872479	0	0.02	0	0	0	0	RP11-96D1.8	chr16	TEC	--
ENSG00000170899.10	0.743543	3.1239	3.66369e-19	2.79398e-17	5.66	5.46	4.89	8.72	9.06	9.37	GSTA4	chr6	protein_coding	glutathione S-transferase alpha 4
ENSG00000125734.13	-0.0687288	6.21664	0.189016	0.50895	31.28	29.87	30.68	31.1	29.17	27.87	GPR108	chr19	protein_coding	G protein-coupled receptor 108
ENSG00000144043.11	0.149956	5.57425	0.00713691	0.0394414	12.16	11.81	12.94	13.01	14.01	14.27	TEX261	chr2	protein_coding	testis expressed 261
ENSG00000135775.13	-0.0307016	5.57302	0.569639	0.950886	14.48	14.32	14.05	14.17	14.57	13.46	COG2	chr1	protein_coding	component of oligomeric golgi complex 2
ENSG00000224416.2	-2.60923	-3.92166	0.500136	0.872479	0.09	0	0	0	0	0	IFNA22P	chr9	unprocessed_pseudogene	interferon, alpha 22, pseudogene
ENSG00000268240.1	-2.60919	-3.92168	0.500136	0.872479	0	0.02	0	0	0	0	RP11-678G14.4	chr19	lincRNA	--
ENSG00000260276.2	0.766738	-0.797156	0.00616032	0.0348717	0.1	0.2	0.18	0.2	0.27	0.38	RP11-77H9.2	chr16	antisense	--
ENSG00000095787.21	0.145403	7.76494	0.00319326	0.019865	29.2	27.63	27.66	29.26	31.43	33.63	WAC	chr10	protein_coding	WW domain containing adaptor with coiled-coil
ENSG00000270681.1	-1.04808	-2.72892	0.1163	0.362872	0.07	0.06	0.2	0.07	0.04	0.03	RP11-372K14.2	chr4	antisense	--
ENSG00000256050.2	0.333837	-3.085	1	1	0	0.04	0.09	0.04	0.05	0.06	RP11-982M15.6	chr14	lincRNA	--
ENSG00000232353.5	-0.421387	-3.26954	0.754239	1	0.04	0.14	0.04	0	0.07	0.11	RP11-655G22.1	chr3	lincRNA	--
ENSG00000140623.13	0.891232	-3.82214	1	1	0.02	0	0	0.02	0.02	0	SEPT12	chr16	protein_coding	septin 12
ENSG00000100380.12	0.197461	7.75461	6.32575e-05	0.000640829	52.59	53.32	51.36	57.74	59.82	64.45	ST13	chr22	protein_coding	suppression of tumorigenicity 13 (colon carcinoma) (Hsp70 interacting protein)
ENSG00000154760.13	-0.256518	-3.4811	1	1	0	0.01	0.01	0.01	0	0	SLFN13	chr17	protein_coding	schlafen family member 13
ENSG00000118640.10	0.122953	5.66951	0.0266394	0.116681	43.13	47.16	48.03	52.3	49.49	49.94	VAMP8	chr2	protein_coding	vesicle-associated membrane protein 8
ENSG00000221333.1	1.92347	-4.02852	1	1	0	0	0	0.23	0	0	MIR548K	chr11	miRNA	microRNA 548k
ENSG00000104714.13	-0.0907166	3.01003	0.301993	0.676286	3.22	3.55	3.05	2.95	3.2	3.17	ERICH1	chr8	protein_coding	glutamate-rich 1
ENSG00000064961.18	-0.0290565	6.16054	0.56226	0.941025	42.81	43.03	41.22	43.98	43.79	37.42	HMG20B	chr19	protein_coding	high mobility group 20B
ENSG00000113070.7	0.661882	5.7812	1.40777e-33	3.04312e-31	14.84	17.39	18.09	26.28	26.23	27.77	HBEGF	chr5	protein_coding	heparin-binding EGF-like growth factor
ENSG00000272335.1	-0.143482	2.46524	0.156263	0.443114	2.26	2	2.14	1.62	2.12	2.11	RP11-53O19.3	chr5	lincRNA	--
ENSG00000101057.15	-0.133661	8.41209	0.00600427	0.0341105	114.15	120.04	126.53	110.89	114.12	106.23	MYBL2	chr20	protein_coding	v-myb avian myeloblastosis viral oncogene homolog-like 2
ENSG00000160188.9	0.786313	0.751971	1.3866e-06	1.98869e-05	0.93	0.85	0.56	1.38	1.3	1.48	RSPH1	chr21	protein_coding	radial spoke head 1 homolog (Chlamydomonas)
ENSG00000269974.1	0.0912679	-0.354408	0.811623	1	1.08	0.65	0.99	1.05	1.06	0.7	RP11-932O9.10	chr15	lincRNA	--
ENSG00000172009.14	0.351312	5.16527	1.63533e-09	4.00463e-08	5.05	5.05	5.14	6.89	6.4	6.29	THOP1	chr19	protein_coding	thimet oligopeptidase 1
ENSG00000233242.2	0.79051	-3.40707	0.726859	1	0.06	0	0	0.1	0	0	RP11-220I1.2	chr9	antisense	--
ENSG00000253572.2	0.115972	-3.55907	1	1	0	0	0.12	0.04	0.07	0	RP11-107N7.1	chr5	lincRNA	--
ENSG00000011478.11	0.154398	3.56486	0.0475056	0.184038	4.12	4.58	4.91	5.52	5.01	4.62	QPCTL	chr19	protein_coding	glutaminyl-peptide cyclotransferase-like
ENSG00000167741.10	-0.199261	2.07622	0.077443	0.266156	1.21	1.5	1.36	1.17	1.18	1.24	GGT6	chr17	protein_coding	gamma-glutamyltransferase 6
ENSG00000268119.5	0.790538	-3.40709	0.726859	1	0.01	0.03	0	0.03	0.03	0.02	CTD-2561J22.5	chr19	processed_transcript	--
ENSG00000114656.10	-0.769627	-1.79856	0.0875029	0.293208	0.05	0.02	0.04	0.01	0.03	0.02	KIAA1257	chr3	protein_coding	KIAA1257
ENSG00000265579.1	-1.82817	-4.02857	1	1	0	0.01	0	0	0	0	RP11-713C5.1	chr18	sense_intronic	--
ENSG00000227910.1	2.71964	-3.92155	0.500136	0.872479	0	0	0	0	0.03	0.04	RP11-73B2.6	chr7	transcribed_processed_pseudogene	--
ENSG00000122420.9	-3.11337	-3.82202	0.250203	0.593983	0	0	0.02	0	0	0	PTGFR	chr1	protein_coding	prostaglandin F receptor (FP)
ENSG00000266754.2	1.22227	-3.08495	0.267696	0.62338	0.16	0	0.19	0.18	0.31	0.37	RN7SL524P	chr10	misc_RNA	RNA, 7SL, cytoplasmic 524, pseudogene
ENSG00000204228.3	-0.273464	3.21698	0.000809822	0.00607862	9.28	9.51	9.86	7.86	7.99	8.02	HSD17B8	chr6	protein_coding	hydroxysteroid (17-beta) dehydrogenase 8
ENSG00000131508.15	-0.0394683	7.33789	0.427098	0.848579	46.02	47.18	46.97	47.22	46	44.18	UBE2D2	chr5	protein_coding	ubiquitin-conjugating enzyme E2D 2
ENSG00000260193.1	0.0492274	1.32557	0.836345	1	1.41	1.68	2.02	1.82	1.91	1.48	RP11-83N9.5	chr9	lincRNA	--
ENSG00000241593.5	-0.766499	-3.55924	0.687754	1	0.05	0.05	0	0	0.05	0	RP11-520D19.2	chr3	lincRNA	--
ENSG00000240108.1	0.110125	-3.72913	1	1	0	0.12	0	0	0.12	0	NCOR1P1	chr20	transcribed_unprocessed_pseudogene	nuclear receptor corepressor 1 pseudogene 1
ENSG00000233834.6	0.0995204	1.54099	0.426597	0.848084	4.07	3.16	3.23	4.18	3.31	3.9	AC005083.1	chr7	processed_transcript	--
ENSG00000203565.2	0.0950774	-3.92164	1	1	0	0	0.06	0	0.05	0	RP13-259N13.2	chr10	lincRNA	--
ENSG00000264620.1	-3.48598	-3.729	0.125203	0.372973	0	0.48	0.56	0	0	0	AL139022.1	chr14	miRNA	--
ENSG00000104164.10	-0.0119645	6.10182	0.830572	1	11.01	10.03	10.2	10.26	10.34	10.66	BLOC1S6	chr15	protein_coding	biogenesis of lysosomal organelles complex-1, subunit 6, pallidin
ENSG00000198189.10	-0.587846	3.2846	2.55263e-13	1.05067e-11	5.87	5.79	5.56	3.69	4.15	3.65	HSD17B11	chr4	protein_coding	hydroxysteroid (17-beta) dehydrogenase 11
ENSG00000108821.13	0.0267736	2.76367	0.769035	1	0.79	1.02	0.98	1.01	0.9	0.96	COL1A1	chr17	protein_coding	collagen, type I, alpha 1
ENSG00000126947.11	-1.1895	-3.72891	0.625203	0.989943	0	0.02	0.01	0	0	0.02	ARMCX1	chrX	protein_coding	armadillo repeat containing, X-linked 1
ENSG00000105939.12	-0.32746	5.12339	2.49575e-08	4.93355e-07	4.64	4.16	4.4	3.27	3.59	3.76	ZC3HAV1	chr7	protein_coding	zinc finger CCCH-type, antiviral 1
ENSG00000241219.1	-1.82828	-4.02851	1	1	0	0	0.02	0	0	0	RP11-572M11.1	chr3	lincRNA	--
ENSG00000105855.9	1.03805	1.48577	3.21006e-15	1.61563e-13	0.17	0.19	0.2	0.33	0.41	0.42	ITGB8	chr7	protein_coding	integrin, beta 8
ENSG00000127124.13	0.0477202	-2.1742	1	1	0	0.02	0.02	0.01	0.01	0.02	HIVEP3	chr1	protein_coding	human immunodeficiency virus type I enhancer binding protein 3
ENSG00000110844.13	-0.120117	4.33119	0.0634203	0.228982	5.07	5.08	5.04	4.53	4.92	4.61	PRPF40B	chr12	protein_coding	PRP40 pre-mRNA processing factor 40 homolog B (S. cerevisiae)
ENSG00000089723.9	-0.0655494	1.8422	0.591754	0.974964	0.97	0.68	0.73	0.74	0.78	0.77	OTUB2	chr14	protein_coding	OTU deubiquitinase, ubiquitin aldehyde binding 2
ENSG00000213075.7	1.92368	-4.02842	1	1	0	0	0	0	0	0.02	RPL31P11	chr1	transcribed_processed_pseudogene	ribosomal protein L31 pseudogene 11
ENSG00000042493.15	0.128047	7.56536	0.0100966	0.0527537	110.15	109.88	110.28	124.11	120.65	119.06	CAPG	chr2	protein_coding	capping protein (actin filament), gelsolin-like
ENSG00000196417.12	0.432403	4.25064	5.06127e-11	1.54864e-09	1.3	1.23	1.3	1.66	1.7	1.85	ZNF765	chr19	protein_coding	zinc finger protein 765
ENSG00000023318.7	0.0527412	6.66015	0.30559	0.681381	19.34	19.05	19.07	19.99	19.78	20.34	ERP44	chr9	protein_coding	endoplasmic reticulum protein 44
ENSG00000054690.13	-0.191466	4.43825	0.00264748	0.016875	3.53	3.14	3.12	2.84	3.01	2.77	PLEKHH1	chr14	protein_coding	pleckstrin homology domain containing, family H (with MyTH4 domain) member 1
ENSG00000264775.1	2.07566	-3.55894	0.219131	0.561842	0	0.05	0	0.05	0.09	0.15	PPIAP14	chr18	processed_pseudogene	peptidylprolyl isomerase A (cyclophilin A) pseudogene 14
ENSG00000244503.1	1.92347	-4.02852	1	1	0	0	0	0.02	0	0	RP11-278L15.6	chr3	processed_pseudogene	--
ENSG00000205791.3	0.601122	-1.11368	0.0693107	0.24498	0.21	0.25	0.13	0.43	0.17	0.33	LOH12CR2	chr12	lincRNA	loss of heterozygosity, 12, chromosomal region 2 (non-protein coding)
ENSG00000228540.1	1.92347	-4.02852	1	1	0	0	0	0.05	0	0	AC073326.3	chr7	sense_intronic	--
ENSG00000264952.1	-1.18984	-3.72905	0.625203	0.989943	0.47	0.46	0.53	0	0.45	0	AC004000.1	chrX	miRNA	--
ENSG00000266202.1	0.313513	-1.51961	0.446376	0.872479	0.51	0.41	0.33	0.64	0.49	0.44	RP1-66C13.4	chr17	protein_coding	--
ENSG00000253490.5	0.492477	-3.48108	1	1	0.01	0	0	0	0.01	0.01	AC145110.1	chr8	lincRNA	--
ENSG00000174437.16	-0.0959075	8.11184	0.0509418	0.194764	47.28	46.54	47.91	42.45	44.66	46.65	ATP2A2	chr12	protein_coding	ATPase, Ca++ transporting, cardiac muscle, slow twitch 2
ENSG00000110786.17	1.92335	-4.02858	1	1	0	0	0	0	0	0	PTPN5	chr11	protein_coding	protein tyrosine phosphatase, non-receptor type 5 (striatum-enriched)
ENSG00000135900.3	-0.065319	5.78498	0.227374	0.575609	30.64	29.57	30.33	28.95	29.84	28.35	MRPL44	chr2	protein_coding	mitochondrial ribosomal protein L44
ENSG00000227681.5	-0.574169	-1.10005	0.0855725	0.288025	0.31	0.5	0.33	0.34	0.22	0.22	RP11-307P5.1	chr6	lincRNA	--
ENSG00000228630.5	-0.473648	-1.94797	0.28269	0.650281	0.08	0.12	0.07	0.08	0.07	0.05	HOTAIR	chr12	antisense	HOX transcript antisense RNA
ENSG00000197428.2	1.92368	-4.02842	1	1	0	0	0	0	0	0.03	OR51D1	chr11	protein_coding	olfactory receptor, family 51, subfamily D, member 1
ENSG00000223179.2	-2.60931	-3.92162	0.500136	0.872479	0.25	0	0.29	0	0	0	RNU6-373P	chr2	snRNA	RNA, U6 small nuclear 373, pseudogene
ENSG00000274012.1	-0.81432	2.84749	6.0518e-20	4.9013e-18	17.53	16.52	52.74	25.42	9.89	13.04	Metazoa_SRP	chr14	misc_RNA	--
ENSG00000118729.11	4.1505	-3.559	0.0313772	0.132208	0	0	0	0.03	0.02	0.01	CASQ2	chr1	protein_coding	calsequestrin 2 (cardiac muscle)
ENSG00000275927.1	1.92335	-4.02858	1	1	0	0	0	0	0.04	0	RP11-567P19.1	chr16	sense_intronic	--
ENSG00000250903.8	0.435935	2.1213	6.95213e-05	0.00069863	0.29	0.29	0.3	0.4	0.42	0.36	GMDS-AS1	chr6	lincRNA	GMDS antisense RNA 1 (head to head)
ENSG00000112855.14	0.087704	4.95006	0.142867	0.414677	11.84	10.93	11.11	11.53	12.47	12.3	HARS2	chr5	protein_coding	histidyl-tRNA synthetase 2, mitochondrial
ENSG00000272434.1	-1.0476	-2.72918	0.168161	0.469162	0.25	0.43	0.21	0.2	0.12	0.09	RP13-131K19.6	chr3	antisense	--
ENSG00000249395.2	0.398185	-0.0270205	0.0516269	0.196882	0.81	0.57	0.55	0.76	0.73	1.19	CASC9	chr8	lincRNA	cancer susceptibility candidate 9 (non-protein coding)
ENSG00000268400.5	0.0931089	4.69917	0.147166	0.422565	29.98	30.21	32.48	33.8	34.61	30.71	CTD-3214H19.4	chr19	protein_coding	--
ENSG00000154518.9	0.116218	7.12782	0.0214304	0.0980839	21.06	22.62	22.83	24.28	24.12	24.25	ATP5G3	chr2	protein_coding	ATP synthase, H+ transporting, mitochondrial Fo complex, subunit C3 (subunit 9)
ENSG00000259985.1	0.313954	-0.0548546	0.122409	0.372973	0.7	0.67	0.57	0.75	0.62	1.19	RP11-549B18.1	chr18	antisense	--
ENSG00000250325.1	0.0951789	-3.9217	1	1	0	0.03	0	0	0.03	0	IGBP1P4	chr4	processed_pseudogene	immunoglobulin (CD79A) binding protein 1 pseudogene 4
ENSG00000241651.4	1.92347	-4.02852	1	1	0	0	0	0.04	0	0	RP11-214O14.1	chr4	processed_pseudogene	--
ENSG00000226200.6	-0.409775	0.29243	0.0343888	0.142851	0.11	0.1	0.09	0.09	0.07	0.06	SGMS1-AS1	chr10	antisense	SGMS1 antisense RNA 1
ENSG00000276234.4	-0.14096	5.08081	0.0158498	0.0762106	7.13	6.9	7.43	6.4	6.69	6.5	TADA2A	chr17	protein_coding	transcriptional adaptor 2A
ENSG00000213886.3	0.493118	-2.0563	0.339336	0.737028	0.11	0.09	0.2	0.32	0.11	0.13	UBD	chr6	protein_coding	ubiquitin D
ENSG00000132141.13	-0.0424506	0.547291	0.866807	1	0.81	0.65	0.64	0.66	0.67	0.75	CCT6B	chr17	protein_coding	chaperonin containing TCP1, subunit 6B (zeta 2)
ENSG00000078269.13	-0.144917	5.06757	0.0144403	0.070758	3.48	3.38	3.74	3.14	3.16	3.38	SYNJ2	chr6	protein_coding	synaptojanin 2
ENSG00000269072.1	-0.561623	-0.961283	0.0861711	0.289618	0.22	0.39	0.24	0.12	0.24	0.23	CTD-3187F8.14	chr19	antisense	--
ENSG00000141519.14	-0.0538285	0.197431	0.898464	1	0.19	0.14	0.19	0.15	0.14	0.24	CCDC40	chr17	protein_coding	coiled-coil domain containing 40
ENSG00000267980.1	-0.97176	-2.17444	0.0910451	0.302347	0.33	0.19	0.3	0.25	0.06	0.1	AC007292.6	chr19	antisense	--
ENSG00000187954.12	0.104143	4.70639	0.0930975	0.307565	5.75	6.26	6.17	6.67	6.5	6.52	CYHR1	chr8	protein_coding	cysteine/histidine-rich 1
ENSG00000244055.1	-1.75294	-2.97416	0.0355182	0.146414	0.12	0.15	0.22	0	0.07	0.06	AC007566.10	chr7	antisense	--
ENSG00000214856.11	0.0225763	-2.44374	1	1	0.02	0.06	0.1	0.04	0.09	0.04	KRT16P1	chr17	transcribed_unprocessed_pseudogene	entry withdrawn
ENSG00000068912.13	-0.259967	5.85271	1.84786e-06	2.59573e-05	25.15	23.5	23.94	18.87	21.08	21.22	ERLEC1	chr2	protein_coding	endoplasmic reticulum lectin 1
ENSG00000267213.4	0.742917	-0.750799	0.00980633	0.0515034	0.33	0.34	0.51	0.74	0.56	0.71	AC007773.2	chr19	antisense	--
ENSG00000202031.1	-0.347218	-2.144	0.619438	0.989943	1.76	2.72	3.18	1.9	2.02	2.09	SNORD38A	chr1	snoRNA	small nucleolar RNA, C/D box 38A
ENSG00000124067.16	0.371993	6.00275	4.80158e-12	1.69922e-10	9.26	10.16	10.95	13.33	13.09	13.16	SLC12A4	chr16	protein_coding	solute carrier family 12 (potassium/chloride transporter), member 4
ENSG00000274717.1	-2.60939	-3.92158	0.500136	0.872479	0	0	0.03	0	0	0	RP1-47A17.1	chr22	processed_pseudogene	--
ENSG00000164904.15	0.0221011	6.69852	0.671403	1	19.01	19.36	19.04	19.17	20.03	19.56	ALDH7A1	chr5	protein_coding	aldehyde dehydrogenase 7 family, member A1
ENSG00000114439.18	0.0295236	5.24772	0.59405	0.978157	3.83	3.65	3.51	3.34	3.95	4.07	BBX	chr3	protein_coding	bobby sox homolog (Drosophila)
ENSG00000262714.1	-0.22657	0.729993	0.191568	0.513521	0.81	0.73	0.71	0.51	0.73	0.72	RP11-44F14.8	chr16	lincRNA	--
ENSG00000087087.18	-0.113353	6.29479	0.0312897	0.132208	25.28	25.22	26.74	23.43	24.2	24.34	SRRT	chr7	protein_coding	serrate, RNA effector molecule
ENSG00000249855.1	-0.29587	-1.53965	0.438646	0.865682	0.25	0.12	0.28	0.21	0.22	0.05	EEF1A1P19	chr5	processed_pseudogene	eukaryotic translation elongation factor 1 alpha 1 pseudogene 19
ENSG00000198520.10	-3.48587	-3.72905	0.125203	0.372973	0	0.04	0.02	0	0	0	C1orf228	chr1	protein_coding	chromosome 1 open reading frame 228
ENSG00000266936.1	0.116363	-3.55906	1	1	0.07	0.07	0.08	0	0.13	0.1	CTC-215O4.4	chr19	antisense	--
ENSG00000101365.20	0.0713709	6.71412	0.164158	0.461392	50.33	52.46	53.33	55.46	53.53	56.45	IDH3B	chr20	protein_coding	isocitrate dehydrogenase 3 (NAD+) beta
ENSG00000278966.2	-2.31378	-3.40711	0.0706091	0.247416	0.11	0	0.09	0	0.03	0	RP5-1174N9.2	chr1	TEC	--
ENSG00000214760.2	-0.992926	-2.37181	0.0883513	0.295414	0.39	0.38	0.22	0.05	0.28	0.14	RPL21P1	chr12	processed_pseudogene	ribosomal protein L21 pseudogene 1
ENSG00000258881.6	0.0137665	1.83909	0.866805	1	0.83	0.83	0.69	0.65	0.85	0.92	AC007040.11	chr2	protein_coding	--
ENSG00000223564.1	0.0952697	-3.92163	1	1	0.05	0	0	0.05	0	0	CYP4F32P	chr2	unprocessed_pseudogene	cytochrome P450, family 4, subfamily F, polypeptide 32, pseudogene
ENSG00000134824.13	-0.375745	0.682953	0.0213858	0.0979241	0.34	0.31	0.33	0.26	0.29	0.19	FADS2	chr11	protein_coding	fatty acid desaturase 2
ENSG00000275894.1	0.387826	-1.92124	0.454076	0.872479	0.38	0.1	0.24	0.41	0.2	0.36	RP3-453C12.14	chr20	sense_intronic	--
ENSG00000179044.15	-1.70046	-3.26966	0.109851	0.346987	0.02	0.04	0.02	0.02	0	0	EXOC3L1	chr16	protein_coding	exocyst complex component 3-like 1
ENSG00000201675.1	-0.29051	-1.07112	0.461055	0.872479	5.88	5.96	3.31	4.13	4.2	4.35	SNORD32A	chr19	snoRNA	small nucleolar RNA, C/D box 32A
ENSG00000135838.13	0.0413174	2.27677	0.737232	1	1.42	1.42	1.33	1.52	1.46	1.33	NPL	chr1	protein_coding	N-acetylneuraminate pyruvate lyase (dihydrodipicolinate synthase)
ENSG00000235779.7	1.92335	-4.02858	1	1	0	0	0	0	0.01	0	AC079779.5	chr2	lincRNA	--
ENSG00000272646.1	1.22152	-3.08531	0.267696	0.62338	0.12	0	0.13	0.06	0.39	0.09	RP11-188P17.2	chr4	lincRNA	--
ENSG00000233469.1	1.03688	-3.33674	0.508346	0.875968	0.05	0	0.11	0.16	0.14	0	ST6GALNAC4P1	chr13	processed_pseudogene	ST6 (alpha-N-acetyl-neuraminyl-2,3-beta-galactosyl-1,3)-N-acetylgalactosaminide alpha-2,6-sialyltransferase 4 pseudogene 1
ENSG00000100612.13	0.317416	6.42341	1.21844e-09	3.02567e-08	30.47	31.88	30.15	38.92	38.69	38.63	DHRS7	chr14	protein_coding	dehydrogenase/reductase (SDR family) member 7
ENSG00000255408.3	2.07579	-3.55878	0.219131	0.561842	0	0	0	0.01	0	0.01	PCDHA3	chr5	protein_coding	protocadherin alpha 3
ENSG00000127419.16	0.410307	2.64042	1.02025e-05	0.00012356	2.55	2.09	2.51	3.24	2.95	3.45	TMEM175	chr4	protein_coding	transmembrane protein 175
ENSG00000229433.1	0.110355	-3.72881	1	1	0	0	0.02	0.01	0	0.01	RP11-329B9.1	chr3	lincRNA	--
ENSG00000204176.13	0.724882	-0.233952	0.000942912	0.00694037	0.11	0.06	0.09	0.14	0.08	0.24	SYT15	chr10	protein_coding	synaptotagmin XV
ENSG00000227028.6	0.0955006	-3.92154	1	1	0	0.01	0	0	0	0.01	SLC8A1-AS1	chr2	antisense	SLC8A1 antisense RNA 1
ENSG00000164934.13	-0.0662502	5.61044	0.244544	0.593983	11.98	11.07	11.09	10.36	10.88	11.72	DCAF13	chr8	protein_coding	DDB1 and CUL4 associated factor 13
ENSG00000188716.5	3.22923	-3.82222	0.250203	0.593983	0	0	0	0	0.11	0	DUPD1	chr10	protein_coding	dual specificity phosphatase and pro isomerase domain containing 1
ENSG00000183474.15	0.0645566	3.40346	0.382287	0.787807	2.87	2.69	3.01	2.86	2.86	3.39	GTF2H2C	chr5	protein_coding	GTF2H2 family member C
ENSG00000270223.1	0.110215	-3.72906	1	1	0.03	0.03	0	0.03	0.03	0	RP13-36G14.4	chrX	sense_intronic	--
ENSG00000116750.13	0.161462	6.3536	0.00200553	0.0132846	12.3	12.09	12.4	12.84	13.95	14.73	UCHL5	chr1	protein_coding	ubiquitin carboxyl-terminal hydrolase L5
ENSG00000246640.1	0.689359	-2.72889	0.504613	0.875968	0.05	0.01	0.02	0.02	0.06	0.06	RP11-1094H24.4	chr17	lincRNA	--
ENSG00000160075.11	-0.133838	6.81017	0.00897627	0.0476857	21.42	20.93	20.87	19.13	19.37	19.61	SSU72	chr1	protein_coding	SSU72 RNA polymerase II CTD phosphatase homolog (S. cerevisiae)
ENSG00000165475.13	0.693423	2.32717	1.49128e-11	4.96102e-10	2.51	2	2.28	3.55	3.82	3.67	CRYL1	chr13	protein_coding	crystallin, lambda 1
ENSG00000278769.1	2.71943	-3.92165	0.500136	0.872479	0	0	0	0.03	0.03	0	CTD-2036P10.5	chr15	antisense	--
ENSG00000126453.9	-0.247909	6.34792	2.3406e-06	3.21279e-05	41.97	44.19	44.18	37.41	36.27	36.97	BCL2L12	chr19	protein_coding	BCL2-like 12 (proline rich)
ENSG00000238886.1	-2.60923	-3.92166	0.500136	0.872479	0.6	0	0	0	0	0	SNORD121A	chr9	snoRNA	small nucleolar RNA, C/D box 121A
ENSG00000236068.2	1.92347	-4.02852	1	1	0	0	0	0.02	0	0	AC016561.1	chr5	unitary_pseudogene	--
ENSG00000222268.1	0.0954795	-3.92153	1	1	0.22	0	0	0	0	0.33	RNA5SP425	chr16	rRNA	RNA, 5S ribosomal pseudogene 425
ENSG00000188428.16	-0.0145853	4.27582	0.812341	1	6.89	6.83	6.59	6.57	7.11	6.54	BLOC1S5	chr6	protein_coding	biogenesis of lysosomal organelles complex-1, subunit 5, muted
ENSG00000249337.2	-1.8282	-4.02856	1	1	0.03	0	0	0	0	0	SNX18P25	chr4	processed_pseudogene	sorting nexin 18 pseudogene 25
ENSG00000162522.10	-0.143044	6.4149	0.00587704	0.0335144	14.4	13.88	15.15	13.53	13.39	12.66	KIAA1522	chr1	protein_coding	KIAA1522
ENSG00000118402.5	-1.8282	-4.02856	1	1	0.01	0	0	0	0	0	ELOVL4	chr6	protein_coding	ELOVL fatty acid elongase 4
ENSG00000279088.1	-0.132098	2.72249	0.146433	0.421385	5.23	5.28	4.99	5.16	4.63	4.44	RP11-574K11.24	chr10	TEC	--
ENSG00000066697.14	-0.0261238	5.46346	0.645151	1	18.59	19.04	19.06	18.8	18.58	18.75	MSANTD3	chr9	protein_coding	Myb/SANT-like DNA-binding domain containing 3
ENSG00000203266.2	-1.8282	-4.02856	1	1	0.03	0	0	0	0	0	RP11-560A15.3	chr20	lincRNA	--
ENSG00000139517.7	-0.0815098	4.96097	0.181273	0.492557	6.63	6.41	6.36	5.69	6.26	6.58	LNX2	chr13	protein_coding	ligand of numb-protein X 2
ENSG00000223642.7	-2.60919	-3.92168	0.500136	0.872479	0	0.04	0	0	0	0	AC008277.1	chr2	antisense	--
ENSG00000132874.13	-0.920401	-2.40719	0.12344	0.372973	0.04	0.02	0.03	0.02	0.02	0.01	SLC14A2	chr18	protein_coding	solute carrier family 14 (urea transporter), member 2
ENSG00000254057.1	1.92335	-4.02858	1	1	0	0	0	0	0.04	0	RP3-388N13.3	chr8	lincRNA	--
ENSG00000165240.17	-0.120218	2.7351	0.216413	0.561842	0.71	0.82	0.72	0.66	0.7	0.75	ATP7A	chrX	protein_coding	ATPase, Cu++ transporting, alpha polypeptide
ENSG00000006042.11	-0.0162626	5.40747	0.765968	1	8.38	8.51	8.66	8.65	8.52	8.26	TMEM98	chr17	protein_coding	transmembrane protein 98
ENSG00000131149.17	-0.0853528	6.90313	0.0936248	0.308865	14.2	15.19	16.06	13.89	14.63	14.65	GSE1	chr16	protein_coding	Gse1 coiled-coil protein
ENSG00000254248.1	1.92335	-4.02858	1	1	0	0	0	0	0.03	0	RP11-320N21.2	chr8	antisense	--
ENSG00000223711.1	-0.586981	-2.55933	0.406347	0.81976	0.24	0.15	0.07	0.07	0.15	0.09	AC091633.3	chr3	antisense	--
ENSG00000183735.9	-0.0350047	5.27699	0.554224	0.93105	11.1	11.24	11.48	10.42	11.24	11.66	TBK1	chr12	protein_coding	TANK-binding kinase 1
ENSG00000205143.2	-3.4859	-3.72904	0.125203	0.372973	0.02	0.03	0.02	0	0	0	ARID3C	chr9	protein_coding	AT rich interactive domain 3C (BRIGHT-like)
ENSG00000234624.2	0.0951789	-3.9217	1	1	0	0.08	0	0	0.08	0	AC016894.1	chr2	processed_pseudogene	--
ENSG00000100626.16	-0.256148	-3.48108	1	1	0.01	0.01	0	0	0	0.01	GALNT16	chr14	protein_coding	polypeptide N-acetylgalactosaminyltransferase 16
ENSG00000116580.18	-0.438902	5.08003	8.13948e-14	3.50885e-12	4.27	4.19	4.36	3.09	3.27	3.17	GON4L	chr1	protein_coding	gon-4-like (C. elegans)
ENSG00000116161.17	0.0286141	7.37428	0.564112	0.943494	42.17	43.29	39.73	41.69	42.98	44.19	CACYBP	chr1	protein_coding	calcyclin binding protein
ENSG00000241959.3	-2.60921	-3.92167	0.500136	0.872479	0.09	0.08	0	0	0	0	RN7SL76P	chr7	misc_RNA	RNA, 7SL, cytoplasmic 76, pseudogene
ENSG00000150551.10	0.433914	1.92967	0.000120671	0.00113983	1.41	1.17	1.36	1.79	1.72	1.88	LYPD1	chr2	protein_coding	LY6/PLAUR domain containing 1
ENSG00000171533.11	-1.82817	-4.02857	1	1	0	0	0	0	0	0	MAP6	chr11	protein_coding	microtubule-associated protein 6
ENSG00000250427.1	-2.60929	-3.92163	0.500136	0.872479	0	0.02	0.02	0	0	0	CTD-3179P9.2	chr5	lincRNA	--
ENSG00000243514.2	2.71964	-3.92155	0.500136	0.872479	0	0	0	0	0.06	0.09	RPL32P33	chr17	processed_pseudogene	ribosomal protein L32 pseudogene 33
ENSG00000140107.10	0.0955006	-3.92154	1	1	0	0.01	0	0	0	0.02	SLC25A47	chr14	protein_coding	solute carrier family 25, member 47
ENSG00000223870.1	1.92347	-4.02852	1	1	0	0	0	0.09	0	0	AP000233.3	chr21	lincRNA	--
ENSG00000133858.15	0.0794415	4.1949	0.234777	0.589963	2.23	2.06	2.09	2.02	2.42	2.37	ZFC3H1	chr12	protein_coding	zinc finger, C3H1-type containing
ENSG00000245598.6	-0.393335	-3.64127	1	1	0.01	0	0.03	0	0	0.04	DACT3-AS1	chr19	antisense	DACT3 antisense RNA 1
ENSG00000160229.11	0.324586	-1.31987	0.414114	0.831743	0.1	0.09	0.1	0.18	0.11	0.06	ZNF66	chr19	protein_coding	zinc finger protein 66
ENSG00000227536.1	-0.422051	-3.26984	0.754239	1	0.03	0.05	0.02	0	0.06	0	SOCS5P4	chrX	processed_pseudogene	suppressor of cytokine signaling 5 pseudogene 4
ENSG00000116171.16	-0.108104	5.81455	0.0480505	0.185862	8.68	8.47	8.22	7.17	8.41	8.16	SCP2	chr1	protein_coding	sterol carrier protein 2
ENSG00000232453.5	0.221547	-0.620071	0.430573	0.853502	0.33	0.47	0.48	0.31	0.58	0.63	RP4-794H19.1	chr1	lincRNA	--
ENSG00000105136.19	0.0144558	-0.651941	0.929074	1	0.14	0.14	0.11	0.1	0.14	0.17	ZNF419	chr19	protein_coding	zinc finger protein 419
ENSG00000004455.16	0.179779	7.24396	0.000352099	0.00293875	29.88	29.96	29.34	34.43	34.31	33.07	AK2	chr1	protein_coding	adenylate kinase 2
ENSG00000254852.8	-0.152922	-2.72904	1	1	0.1	0.03	0.06	0.06	0.07	0.05	NPIPA2	chr16	protein_coding	nuclear pore complex interacting protein family, member A2
ENSG00000177732.7	-0.0574878	5.10959	0.307268	0.68404	7.14	6.44	6.9	7	6.69	6.07	SOX12	chr20	protein_coding	SRY (sex determining region Y)-box 12
ENSG00000228327.2	-0.0379697	-0.896025	1	1	0.34	0.4	0.3	0.38	0.29	0.36	RP11-206L10.2	chr1	lincRNA	--
ENSG00000161653.10	-0.095622	1.00492	0.48108	0.872479	0.84	0.76	1.01	0.71	0.96	0.74	NAGS	chr17	protein_coding	N-acetylglutamate synthase
ENSG00000174125.7	-0.106389	-2.55916	1	1	0.06	0.04	0.01	0.04	0.03	0.04	TLR1	chr4	protein_coding	toll-like receptor 1
ENSG00000159247.12	-1.82817	-4.02857	1	1	0	0.01	0	0	0	0	TUBBP5	chr9	transcribed_unprocessed_pseudogene	tubulin, beta pseudogene 5
ENSG00000259933.6	-0.514791	-1.68507	0.214817	0.559956	0.63	0.42	0.6	0.47	0.47	0.14	RP11-304L19.1	chr16	sense_overlapping	--
ENSG00000116497.17	-0.31523	5.04991	8.69205e-08	1.56671e-06	7.96	7.65	7.57	6.28	6.34	6.15	S100PBP	chr1	protein_coding	S100P binding protein
ENSG00000117174.10	-0.00663793	5.35151	0.899593	1	6.27	6.11	6.16	5.79	6.62	6.17	ZNHIT6	chr1	protein_coding	zinc finger, HIT-type containing 6
ENSG00000166164.15	-0.234044	6.66873	5.67574e-06	7.23849e-05	19.96	19.06	18.42	16.39	16.38	16.48	BRD7	chr16	protein_coding	bromodomain containing 7
ENSG00000260339.1	-0.614926	-2.17475	0.231626	0.583572	0.06	0.07	0.07	0.06	0.05	0.01	HEXA-AS1	chr15	antisense	HEXA antisense RNA 1
ENSG00000116525.13	-0.581035	2.36244	1.50718e-08	3.08699e-07	1.48	1.64	1.64	1.14	0.97	1.11	TRIM62	chr1	protein_coding	tripartite motif containing 62
ENSG00000227463.2	-0.685859	-3.82218	1	1	0.01	0.01	0	0	0.01	0	RP11-158D2.2	chr9	lincRNA	--
ENSG00000187867.8	-0.129271	2.74801	0.151291	0.432197	3.26	2.39	3	2.71	2.66	2.55	PALM3	chr19	protein_coding	paralemmin 3
ENSG00000254603.1	1.92347	-4.02852	1	1	0	0	0	0.03	0	0	OR5M6P	chr11	unprocessed_pseudogene	olfactory receptor, family 5, subfamily M, member 6 pseudogene
ENSG00000269397.1	-1.82817	-4.02857	1	1	0	0.02	0	0	0	0	CTB-92J24.2	chr19	sense_intronic	--
ENSG00000260520.1	-1.8282	-4.02856	1	1	0.06	0	0	0	0	0	RP11-510M2.6	chr16	antisense	--
ENSG00000232265.7	0.0951578	-3.92168	1	1	0.02	0	0	0	0.02	0	XXyac-YX155B6.5	chr1	lincRNA	--
ENSG00000141524.15	0.184849	6.31321	0.000479943	0.00386779	10.5	11.7	11.58	13.24	13.4	12	TMC6	chr17	protein_coding	transmembrane channel-like 6
ENSG00000166317.11	-0.445178	-2.17478	0.393714	0.801702	0.02	0.04	0.04	0.04	0.03	0	SYNPO2L	chr10	protein_coding	synaptopodin 2-like
ENSG00000184481.16	-0.135992	1.74972	0.235981	0.592159	1.08	0.82	1.05	0.95	0.93	0.79	FOXO4	chrX	protein_coding	forkhead box O4
ENSG00000166407.13	1.92347	-4.02852	1	1	0	0	0	0.02	0	0	LMO1	chr11	protein_coding	LIM domain only 1 (rhombotin 1)
ENSG00000276745.1	-2.60939	-3.92158	0.500136	0.872479	0	0	0.55	0	0	0	AL138726.1	chr6	miRNA	--
ENSG00000160716.4	0.120228	-3.40692	1	1	0.01	0.01	0	0.01	0	0.01	CHRNB2	chr1	protein_coding	cholinergic receptor, nicotinic, beta 2 (neuronal)
ENSG00000228140.1	-0.552111	-3.40708	0.726859	1	0	0.02	0.01	0.01	0	0.01	RP3-467K16.4	chr1	lincRNA	--
ENSG00000248873.1	0.121541	-3.26966	1	1	0	0.08	0.06	0.09	0.05	0	SERBP1P6	chr5	processed_pseudogene	SERPINE1 mRNA binding protein 1 pseudogene 6
ENSG00000183506.16	0.0418181	3.09286	0.626791	0.991742	1.81	1.86	2.04	1.99	1.94	1.99	PI4KAP2	chr22	transcribed_unprocessed_pseudogene	phosphatidylinositol 4-kinase, catalytic, alpha pseudogene 2
ENSG00000239257.1	-1.19002	-3.72896	0.625203	0.989943	0	0	0.18	0	0.05	0	RPL23AP1	chr6	transcribed_processed_pseudogene	ribosomal protein L23a pseudogene 1
ENSG00000169740.13	0.366889	1.92021	0.00132406	0.00927364	2.63	2.35	2.32	3.35	2.92	3.29	ZNF32	chr10	protein_coding	zinc finger protein 32
ENSG00000148834.12	-0.0891592	7.05823	0.0790788	0.270717	96.57	102.44	96.58	93.51	91.84	94.99	GSTO1	chr10	protein_coding	glutathione S-transferase omega 1
ENSG00000278931.1	0.0662934	-1.89612	1	1	0.18	0.11	0.05	0.09	0.13	0.15	bP-2189O9.2	chr21	unprocessed_pseudogene	--
ENSG00000183671.12	0.810729	5.30533	3.56392e-45	1.37289e-42	10.09	9.69	10.81	16.66	18.97	18.39	GPR1	chr2	protein_coding	G protein-coupled receptor 1
ENSG00000164037.16	0.0724942	-1.75232	1	1	0.07	0.15	0.08	0.11	0.14	0.05	SLC9B1	chr4	protein_coding	solute carrier family 9, subfamily B (NHA1, cation proton antiporter 1), member 1
ENSG00000260805.2	0.613626	1.83426	1.84847e-07	3.14323e-06	1.53	1.17	1.45	2.12	2.03	2.27	RP11-61J19.5	chr1	lincRNA	--
ENSG00000162923.14	-0.484082	6.85625	3.13005e-21	2.8761e-19	18.9	18.25	18	12.91	13.44	13.42	WDR26	chr1	protein_coding	WD repeat domain 26
ENSG00000279242.1	-2.60929	-3.92163	0.500136	0.872479	0	0.04	0.05	0	0	0	RP11-195O1.5	chr10	processed_transcript	--
ENSG00000170848.15	-1.09282	1.51274	3.09298e-16	1.76013e-14	0.72	0.99	1.11	0.55	0.36	0.42	PSG6	chr19	protein_coding	pregnancy specific beta-1-glycoprotein 6
ENSG00000197599.12	-1.56262	-3.64158	0.375339	0.776548	0	0.02	0.02	0	0.01	0	CCDC154	chr16	protein_coding	coiled-coil domain containing 154
ENSG00000023191.16	0.304796	6.65846	3.51896e-09	8.05286e-08	23.18	24.16	24.3	30.06	29.94	29.18	RNH1	chr11	protein_coding	ribonuclease/angiogenin inhibitor 1
ENSG00000167685.14	-0.0743057	5.18092	0.181876	0.493975	16.41	16.38	18.36	16.73	17.07	14.91	ZNF444	chr19	protein_coding	zinc finger protein 444
ENSG00000278665.1	0.891151	-3.8221	1	1	0	0	0.04	0.04	0.03	0	RP11-666O2.4	chr16	unprocessed_pseudogene	--
ENSG00000180574.3	-3.11313	-3.82215	0.250203	0.593983	0.03	0	0	0	0	0	EIF2S3L	chr12	protein_coding	--
ENSG00000254635.5	0.473567	4.21051	8.41332e-13	3.27455e-11	5.52	5.39	5.83	7.59	7.41	8.54	WAC-AS1	chr10	antisense	WAC antisense RNA 1 (head to head)
ENSG00000130725.7	-0.0473944	7.94072	0.331621	0.725408	148.73	159.67	156.88	154.47	156.28	142.83	UBE2M	chr19	protein_coding	ubiquitin-conjugating enzyme E2M
ENSG00000203950.6	-1.82817	-4.02857	1	1	0	0.02	0	0	0	0	FAM127B	chrX	protein_coding	family with sequence similarity 127, member B
ENSG00000213830.3	0.340349	-1.68447	0.499755	0.872479	0.39	0.43	0.44	0.32	0.66	0.66	CFL1P5	chr5	processed_pseudogene	cofilin 1 (non-muscle) pseudogene 5
ENSG00000278469.1	0.0951893	-3.92159	1	1	0	0	0.1	0.09	0	0	Metazoa_SRP	chr12	misc_RNA	--
ENSG00000123364.4	-0.738895	2.63125	5.0438e-15	2.48038e-13	3.03	2.82	2.98	1.85	1.88	1.54	HOXC13	chr12	protein_coding	homeobox C13
ENSG00000090432.6	-0.105697	5.16085	0.0715683	0.250223	14.2	13.73	14.75	12.86	13.26	13.9	MUL1	chr1	protein_coding	mitochondrial E3 ubiquitin protein ligase 1
ENSG00000272667.1	0.259729	1.30636	0.0667808	0.237716	3.57	3.56	2.65	4.15	4.04	3.6	RP11-395A13.2	chr2	lincRNA	--
ENSG00000244252.1	0.868895	-1.04182	0.0067449	0.037607	0.63	0.3	0.66	0.92	0.94	1.06	RP11-495P10.7	chr1	lincRNA	--
ENSG00000090316.15	-0.0654589	5.77613	0.226399	0.57542	19.09	18.53	18.22	17.71	18.65	17.37	MAEA	chr4	protein_coding	macrophage erythroblast attacher
ENSG00000237412.6	-0.797977	-3.3366	0.508346	0.875968	0.02	0	0.05	0	0.02	0.02	PRSS56	chr2	protein_coding	protease, serine, 56
ENSG00000125652.7	-0.19551	3.9893	0.00459843	0.0270549	10.17	11.22	11.2	9.89	9.43	9.3	ALKBH7	chr19	protein_coding	alkB, alkylation repair homolog 7 (E. coli)
ENSG00000166337.9	0.115794	6.32026	0.0290143	0.125042	56.3	61.86	59.16	68.29	65.04	60.07	TAF10	chr11	protein_coding	TAF10 RNA polymerase II, TATA box binding protein (TBP)-associated factor, 30kDa
ENSG00000223813.2	0.361614	-0.294494	0.161981	0.456398	0.53	0.33	0.44	0.46	0.67	0.53	AC007255.8	chr7	antisense	--
ENSG00000240669.1	1.92347	-4.02852	1	1	0	0	0	0.06	0	0	RP11-555K12.2	chr4	processed_pseudogene	--
ENSG00000166669.13	-0.678533	4.13004	2.13032e-23	2.31082e-21	5.85	5.32	4.92	3.21	3.46	3.48	ATF7IP2	chr16	protein_coding	activating transcription factor 7 interacting protein 2
ENSG00000154124.4	-0.258368	4.35601	8.22435e-05	0.000812617	2.8	2.65	2.55	2.27	2.16	2.32	OTULIN	chr5	protein_coding	OTU deubiquitinase with linear linkage specificity
ENSG00000264672.5	3.60518	-3.72915	0.125203	0.372973	0	0	0	0	0.07	0	SEPT4-AS1	chr17	antisense	SEPT4 antisense RNA 1
ENSG00000174928.15	0.143322	2.76975	0.104881	0.337334	3.21	3.5	2.85	3.34	3.54	3.88	C3orf33	chr3	protein_coding	chromosome 3 open reading frame 33
ENSG00000197355.10	-0.371141	3.63783	8.48918e-07	1.27537e-05	3.72	3.74	3.35	2.88	2.62	2.99	UAP1L1	chr9	protein_coding	UDP-N-acetylglucosamine pyrophosphorylase 1 like 1
ENSG00000163399.15	0.0275014	9.17183	0.56897	0.950033	125.75	127.73	127.59	128.94	131.03	131.64	ATP1A1	chr1	protein_coding	ATPase, Na+/K+ transporting, alpha 1 polypeptide
ENSG00000267776.1	-1.8282	-4.02856	1	1	0.04	0	0	0	0	0	AC006116.24	chr19	sense_intronic	--
ENSG00000267723.1	-1.82828	-4.02851	1	1	0	0	0.04	0	0	0	CTD-2189E23.1	chr19	lincRNA	--
ENSG00000171657.5	-1.19053	-3.20536	0.227261	0.57542	0.01	0.01	0.03	0.01	0.01	0.01	GPR82	chrX	protein_coding	G protein-coupled receptor 82
ENSG00000170469.10	0.340748	1.58201	0.00651212	0.036526	3.88	3.54	2.87	4.6	4.23	4.4	SPATA24	chr5	protein_coding	spermatogenesis associated 24
ENSG00000232938.2	0.368129	-0.548432	0.17263	0.478668	0.26	0.16	0.27	0.33	0.26	0.31	RPL23AP87	chr17	transcribed_processed_pseudogene	ribosomal protein L23a pseudogene 87
ENSG00000119681.11	0.684986	1.31084	8.82232e-07	1.32146e-05	0.18	0.21	0.23	0.28	0.38	0.34	LTBP2	chr14	protein_coding	latent transforming growth factor beta binding protein 2
ENSG00000198730.7	-0.0845823	5.62097	0.128467	0.381013	10.85	10.13	10	9.3	10.18	9.99	CTR9	chr11	protein_coding	CTR9, Paf1/RNA polymerase II complex component
ENSG00000259939.1	0.307821	-2.97432	1	1	0.18	0.17	0.07	0.13	0.29	0.09	RP11-77H9.5	chr16	antisense	--
ENSG00000219433.2	0.891574	-3.822	1	1	0	0.04	0	0.04	0	0.05	BTBD10P2	chr6	processed_pseudogene	BTB (POZ) domain containing 10 pseudogene 2
ENSG00000259431.5	0.335019	1.41403	0.0121203	0.0610937	0.83	0.7	0.73	1.07	0.88	0.94	THTPA	chr14	protein_coding	thiamine triphosphatase
ENSG00000196152.10	-0.0644357	2.68847	0.528389	0.902279	2.75	2.62	2.6	2.68	2.36	2.68	ZNF79	chr9	protein_coding	zinc finger protein 79
ENSG00000154328.15	-0.152552	2.68405	0.105726	0.339507	2.46	2.25	2.05	1.87	2.15	2.12	NEIL2	chr8	protein_coding	nei endonuclease VIII-like 2 (E. coli)
ENSG00000173085.13	0.109328	4.76831	0.0724838	0.252601	11.54	11.18	11.47	11.48	12.74	13.01	COQ2	chr4	protein_coding	coenzyme Q2 4-hydroxybenzoate polyprenyltransferase
ENSG00000145416.13	0.492118	-3.48121	1	1	0	0.01	0	0	0.01	0	2022-03-01	chr4	protein_coding	membrane-associated ring finger (C3HC4) 1, E3 ubiquitin protein ligase
ENSG00000135314.12	0.0119902	1.36373	0.935201	1	1.23	1.27	1.26	1.25	1.28	1.29	KHDC1	chr6	protein_coding	KH homology domain containing 1
ENSG00000177125.5	-0.141682	3.40179	0.068024	0.241199	1.49	1.59	1.6	1.35	1.49	1.43	ZBTB34	chr9	protein_coding	zinc finger and BTB domain containing 34
ENSG00000123179.13	-0.134111	5.92505	0.0130168	0.0647863	42.8	45.36	41.11	39.15	40.53	39.09	EBPL	chr13	protein_coding	emopamil binding protein-like
ENSG00000263006.6	0.965919	4.00946	2.97556e-44	1.09032e-41	3.8	4.11	4.66	7.78	8.32	8.65	ROCK1P1	chr18	transcribed_unprocessed_pseudogene	Rho-associated, coiled-coil containing protein kinase 1 pseudogene 1
ENSG00000088854.12	0.373957	4.18932	1.76846e-08	3.57102e-07	2.09	2.1	2.32	2.62	2.78	3.14	C20orf194	chr20	protein_coding	chromosome 20 open reading frame 194
ENSG00000254459.1	-0.393255	-3.64132	1	1	0.08	0	0.05	0	0	0.13	RP11-91P24.7	chr11	antisense	--
ENSG00000112715.20	-0.0120411	8.18965	0.803487	1	73.85	72.39	72.15	72.72	74.64	70.93	VEGFA	chr6	protein_coding	vascular endothelial growth factor A
ENSG00000242687.2	0.256282	0.646195	0.146155	0.421385	0.27	0.34	0.32	0.34	0.39	0.37	AC004893.11	chr7	antisense	--
ENSG00000274897.2	0.375408	-0.858002	0.248061	0.593983	0.16	0.18	0.4	0.4	0.27	0.28	PANO1	chr11	protein_coding	proapoptotic nucleolar protein 1
ENSG00000049541.10	0.134298	5.98054	0.0130521	0.0648978	31.38	33.32	32.09	35.21	37.04	34.77	RFC2	chr7	protein_coding	replication factor C (activator 1) 2, 40kDa
ENSG00000280355.1	1.10259	-0.763024	0.000180181	0.00162775	0.12	0.15	0.2	0.29	0.39	0.29	RP11-119F19.5	chr10	TEC	--
ENSG00000113966.9	-0.257519	2.1838	0.0235048	0.105316	1.06	1.02	1.04	0.75	0.84	1.09	ARL6	chr3	protein_coding	ADP-ribosylation factor-like 6
ENSG00000229814.1	-1.8282	-4.02856	1	1	0.07	0	0	0	0	0	RPL35AP21	chr9	processed_pseudogene	ribosomal protein L35a pseudogene 21
ENSG00000259976.1	0.00386539	-0.519558	1	1	0.28	0.44	0.35	0.37	0.35	0.37	RP11-553L6.5	chr3	lincRNA	--
ENSG00000259162.1	0.620336	-3.64153	1	1	0.06	0	0	0.09	0	0	RP11-203M5.6	chr14	transcribed_unprocessed_pseudogene	--
ENSG00000131067.16	-0.153662	2.8596	0.0832235	0.28176	2.45	2.71	2.9	2.39	2.42	2.49	GGT7	chr20	protein_coding	gamma-glutamyltransferase 7
ENSG00000221953.5	-0.943529	-2.77485	0.239034	0.593983	0.04	0.06	0.04	0.02	0.02	0.03	C1orf229	chr1	lincRNA	chromosome 1 open reading frame 229
ENSG00000167332.7	0.995976	-3.55917	0.687754	1	0.01	0	0.01	0.01	0.03	0	OR51E2	chr11	protein_coding	olfactory receptor, family 51, subfamily E, member 2
ENSG00000186615.10	0.214873	2.21312	0.0413975	0.164186	1.31	1.21	1	1.44	1.35	1.33	KTN1-AS1	chr14	antisense	KTN1 antisense RNA 1
ENSG00000088367.20	0.0497611	7.33766	0.324248	0.713592	20.29	21.68	22.76	22.36	22.94	22.2	EPB41L1	chr20	protein_coding	erythrocyte membrane protein band 4.1-like 1
ENSG00000167945.1	0.996321	-3.55913	0.687754	1	0	0.04	0	0.07	0.02	0	PRR25	chr16	protein_coding	proline rich 25
ENSG00000162928.8	0.265495	4.8921	9.27978e-06	0.000113391	3.97	4.46	4.44	5	5.15	5.48	PEX13	chr2	protein_coding	peroxisomal biogenesis factor 13
ENSG00000197043.13	0.257565	2.23162	0.0179375	0.0846901	1.59	1.29	1.54	1.72	1.95	1.58	ANXA6	chr5	protein_coding	annexin A6
ENSG00000125449.6	-0.457159	4.10616	1.13391e-11	3.81957e-10	6.94	6.58	6.15	4.76	5.2	4.39	ARMC7	chr17	protein_coding	armadillo repeat containing 7
ENSG00000155980.11	0.418303	-3.33645	1	1	0.02	0	0	0	0	0.02	KIF5A	chr12	protein_coding	kinesin family member 5A
ENSG00000086758.15	-0.0443057	6.74415	0.39172	0.798997	6.81	6.75	6.77	6.46	6.62	6.81	HUWE1	chrX	protein_coding	HECT, UBA and WWE domain containing 1, E3 ubiquitin protein ligase
ENSG00000204839.8	0.116539	2.92921	0.19311	0.516962	1.89	1.83	1.76	2.17	1.96	1.84	MROH6	chr8	protein_coding	maestro heat-like repeat family member 6
ENSG00000268746.1	0.127832	-1.77489	0.888478	1	0.57	0.35	0.97	0.23	1.1	0.64	CTD-2571L23.8	chr19	lincRNA	--
ENSG00000266667.1	1.40106	-3.72914	0.625203	0.989943	0	0.04	0	0	0.13	0	RP11-849N15.4	chr17	lincRNA	--
ENSG00000268043.7	-0.282816	3.43571	0.000281375	0.00241556	1.49	1.5	1.56	1.2	1.27	1.31	NBPF12	chr1	protein_coding	neuroblastoma breakpoint family, member 12
ENSG00000201558.1	0.334869	-3.08469	0.790924	1	0.15	0.44	0.34	0.16	0.14	1.11	RNVU1-6	chr1	snRNA	RNA, variant U1 small nuclear 6
ENSG00000265010.1	0.368964	-3.20529	1	1	0.23	0.07	0.09	0	0.22	0.34	RP11-661C3.2	chr17	sense_intronic	--
ENSG00000236700.5	1.92335	-4.02858	1	1	0	0	0	0	0.01	0	LINC01010	chr6	lincRNA	long intergenic non-protein coding RNA 1010
ENSG00000271659.1	-0.334325	-1.51946	0.446376	0.872479	0.16	0.95	0.82	0.56	0.45	0.54	RP11-435O5.4	chr9	antisense	--
ENSG00000258490.1	-4.58238	-3.33682	0.00394448	0.0237753	0.1	0.23	0.11	0	0	0	RP11-862P13.1	chr14	antisense	--
ENSG00000172922.8	-0.075417	4.53153	0.238596	0.593983	7.03	6.92	6.83	6.79	6.45	6.65	RNASEH2C	chr11	protein_coding	ribonuclease H2, subunit C
ENSG00000137801.10	-0.0753173	4.06135	0.309077	0.68644	2.07	1.98	2.12	1.82	1.87	2.25	THBS1	chr15	protein_coding	thrombospondin 1
ENSG00000224494.1	0.0951578	-3.92168	1	1	0.02	0	0	0	0.02	0	HNRNPA3P14	chr1	processed_pseudogene	heterogeneous nuclear ribonucleoprotein A3 pseudogene 14
ENSG00000217648.1	0.102484	-0.88359	0.769686	1	0.39	0.44	0.32	0.49	0.37	0.39	RP1-95L4.4	chr6	processed_pseudogene	--
ENSG00000173706.12	-0.979686	5.22624	3.76535e-63	2.9773e-60	4.72	5.18	5.24	2.41	2.67	2.66	HEG1	chr3	protein_coding	heart development protein with EGF-like domains 1
ENSG00000115425.13	0.23104	2.14168	0.0379784	0.154083	1.96	2.19	1.94	2.75	2.36	2.01	PECR	chr2	protein_coding	peroxisomal trans-2-enoyl-CoA reductase
ENSG00000262294.1	0.127485	-2.33679	1	1	0.23	0.13	0.15	0.18	0.22	0.15	RP11-1260E13.2	chr17	antisense	--
ENSG00000271973.1	-0.68604	-3.82209	1	1	0	0	0.2	0	0.08	0	RP11-572O6.1	chr3	lincRNA	--
ENSG00000049449.8	-0.2172	8.58998	8.01104e-06	9.90974e-05	143.24	137.34	130.91	115.69	120.12	121.22	RCN1	chr11	protein_coding	reticulocalbin 1, EF-hand calcium binding domain
ENSG00000269038.1	-0.71113	-2.87129	0.33343	0.72672	0.27	0.11	0.25	0.06	0.26	0	AP001462.6	chr11	lincRNA	--
ENSG00000224799.1	0.129829	-1.77474	0.776897	1	0.5	0.33	0.13	0.46	0.26	0.4	RP11-445O16.3	chrX	antisense	--
ENSG00000166825.13	-1.08777	-1.25291	0.00308909	0.0193049	0.09	0.13	0.16	0.04	0.04	0.1	ANPEP	chr15	protein_coding	alanyl (membrane) aminopeptidase
ENSG00000110696.9	-0.0451583	7.65062	0.36741	0.77574	89.59	86.95	83.9	81.06	84.03	89.67	C11orf58	chr11	protein_coding	chromosome 11 open reading frame 58
ENSG00000180769.8	0.143519	-0.0792972	0.666985	1	0.11	0.17	0.12	0.15	0.19	0.1	WDFY3-AS2	chr4	processed_transcript	WDFY3 antisense RNA 2
ENSG00000271447.5	-0.439691	-2.51896	0.691042	1	0.05	0.03	0.08	0	0.03	0.1	MMP28	chr17	protein_coding	matrix metallopeptidase 28
ENSG00000066379.14	0.0961193	5.39235	0.0921492	0.305399	44.1	45.37	42.38	48.82	47.28	45.92	ZNRD1	chr6	protein_coding	zinc ribbon domain containing 1
ENSG00000235549.1	1.92347	-4.02852	1	1	0	0	0	0.08	0	0	EIF1P2	chr1	processed_pseudogene	eukaryotic translation initiation factor 1 pseudogene 2
ENSG00000279466.1	2.71932	-3.92171	0.500136	0.872479	0	0	0	0	0.1	0	RP11-386I8.5	chr12	TEC	--
ENSG00000164509.13	-1.82828	-4.02851	1	1	0	0	0.01	0	0	0	IL31RA	chr5	protein_coding	interleukin 31 receptor A
ENSG00000153187.16	0.236889	9.58823	8.27868e-07	1.24624e-05	111.45	110.39	109.34	122.36	130.08	141.32	HNRNPU	chr1	protein_coding	heterogeneous nuclear ribonucleoprotein U (scaffold attachment factor A)
ENSG00000278615.4	-0.0153948	5.24107	0.787665	1	48.1	50.34	47.61	49.41	48.7	47.49	C11orf98	chr11	protein_coding	chromosome 11 open reading frame 98
ENSG00000103415.11	0.264123	5.40589	3.56107e-06	4.73868e-05	11.03	11.27	11.62	14.07	13.99	12.88	HMOX2	chr16	protein_coding	heme oxygenase 2
ENSG00000162174.12	-0.593061	1.47057	9.83019e-06	0.000119485	1.28	1.24	1.4	0.79	0.84	1.02	ASRGL1	chr11	protein_coding	asparaginase like 1
ENSG00000143595.12	-0.798085	-3.33675	0.508346	0.875968	0.02	0.01	0.04	0.01	0.02	0	AQP10	chr1	protein_coding	aquaporin 10
ENSG00000187944.2	-0.631497	-3.20552	0.549439	0.925651	0.04	0.03	0.03	0.05	0.01	0	C2orf66	chr2	protein_coding	chromosome 2 open reading frame 66
ENSG00000279539.1	-0.536089	-0.973432	0.130239	0.385128	0.19	0.25	0.24	0.1	0.13	0.28	AC006486.10	chr19	TEC	--
ENSG00000012504.13	-1.8282	-4.02856	1	1	0.01	0	0	0	0	0	NR1H4	chr12	protein_coding	nuclear receptor subfamily 1, group H, member 4
ENSG00000243284.1	-1.82817	-4.02857	1	1	0	0.01	0	0	0	0	VSIG8	chr1	protein_coding	V-set and immunoglobulin domain containing 8
ENSG00000256377.5	0.290609	1.07272	0.0501463	0.1921	1.31	1.72	1.65	1.54	2.1	2.17	RP11-1060J15.4	chr12	antisense	--
ENSG00000253768.1	0.110082	-3.7291	1	1	0.11	0	0	0	0.1	0	CTB-33O18.1	chr5	lincRNA	--
ENSG00000213949.8	0.274144	-1.57914	0.605806	0.989943	0.03	0.02	0.02	0.03	0.02	0.02	ITGA1	chr5	protein_coding	integrin, alpha 1
ENSG00000213742.6	-0.0256344	1.20073	0.896332	1	0.49	0.44	0.31	0.42	0.41	0.4	ZNF337-AS1	chr20	antisense	ZNF337 antisense RNA 1
ENSG00000203814.6	-0.819521	-0.921182	0.00954293	0.0503311	0.17	0.18	0.33	0.13	0.1	0.16	HIST2H2BF	chr1	protein_coding	histone cluster 2, H2bf
ENSG00000070808.15	1.92347	-4.02852	1	1	0	0	0	0	0	0	CAMK2A	chr5	protein_coding	calcium/calmodulin-dependent protein kinase II alpha
ENSG00000276390.1	0.0805694	-0.228454	0.706111	1	1.39	1.38	1.45	1.55	1.28	1.77	RP1-197B17.5	chr12	sense_intronic	--
ENSG00000171855.6	0.82803	-0.278104	0.00112246	0.00806084	0.63	0.44	0.78	1.27	1.21	0.68	IFNB1	chr9	protein_coding	interferon, beta 1, fibroblast
ENSG00000159063.12	0.0294505	5.38066	0.584354	0.966535	22.11	21.71	22.34	22.14	21.59	24.55	ALG8	chr11	protein_coding	ALG8, alpha-1,3-glucosyltransferase
ENSG00000267309.1	0.229159	0.98621	0.144112	0.417908	1.26	0.99	1.36	1.26	1.47	1.52	CTD-2630F21.1	chr19	antisense	--
ENSG00000130653.15	0.152595	0.358752	0.434023	0.858305	0.26	0.19	0.23	0.28	0.24	0.24	PNPLA7	chr9	protein_coding	patatin-like phospholipase domain containing 7
ENSG00000175229.6	-1.82817	-4.02857	1	1	0	0.01	0	0	0	0	GAL3ST3	chr11	protein_coding	galactose-3-O-sulfotransferase 3
ENSG00000148468.16	-0.0559281	5.84073	0.310219	0.688264	14.73	12.96	13.81	13.22	13.2	13.87	FAM171A1	chr10	protein_coding	family with sequence similarity 171, member A1
ENSG00000264535.1	0.0952697	-3.92163	1	1	0.26	0	0	0.28	0	0	AC093788.1	chr4	miRNA	--
ENSG00000120451.10	0.0459759	5.40231	0.415012	0.83338	5.57	5.16	5.73	5.46	5.7	5.99	SNX19	chr11	protein_coding	sorting nexin 19
ENSG00000168813.16	-0.233976	5.42594	4.38057e-05	0.000461835	6	5.57	5.23	4.35	4.81	5.31	ZNF507	chr19	protein_coding	zinc finger protein 507
ENSG00000170836.11	-0.208731	4.29227	0.0014635	0.0101252	4.16	3.97	4.08	3.24	3.79	3.62	PPM1D	chr17	protein_coding	protein phosphatase, Mg2+/Mn2+ dependent, 1D
ENSG00000162458.12	0.110959	7.02571	0.0286006	0.123436	25.74	27.25	27.31	29.9	28.34	29.19	FBLIM1	chr1	protein_coding	filamin binding LIM protein 1
ENSG00000274667.1	0.969369	-0.948246	0.00245031	0.0157999	0.51	0.46	0.33	0.98	1	0.48	RP11-31H5.3	chr15	sense_intronic	--
ENSG00000128253.13	-0.830904	-2.82185	0.481765	0.872479	0.05	0.04	0.02	0.02	0	0.05	RFPL2	chr22	protein_coding	ret finger protein-like 2
ENSG00000277738.1	-0.552548	-3.40729	0.726859	1	0.16	0	0	0	0.09	0	RP11-693J15.6	chr12	lincRNA	--
ENSG00000256574.6	-1.8282	-4.02856	1	1	0.01	0	0	0	0	0	OR13A1	chr10	protein_coding	olfactory receptor, family 13, subfamily A, member 1
ENSG00000164442.9	-0.0930753	4.60384	0.141769	0.412127	8.15	9.39	10.24	8.95	8.25	9.09	CITED2	chr6	protein_coding	Cbp/p300-interacting transactivator, with Glu/Asp-rich carboxy-terminal domain, 2
ENSG00000100129.17	-0.00877311	8.32334	0.854921	1	81.07	80.97	78.55	81.54	82.13	77.35	EIF3L	chr22	protein_coding	eukaryotic translation initiation factor 3, subunit L
ENSG00000273840.1	1.92335	-4.02858	1	1	0	0	0	0	0.01	0	AL078471.5	chr21	processed_transcript	--
ENSG00000268858.2	0.244241	3.67953	0.00109136	0.00787517	3.19	3.63	3.87	4.58	4.19	3.92	RP4-591C20.9	chr20	antisense	--
ENSG00000135090.13	0.0565338	4.63455	0.366306	0.774226	4.04	4.09	4.2	3.97	4.48	4.47	TAOK3	chr12	protein_coding	TAO kinase 3
ENSG00000065183.15	0.226543	5.05807	0.000120894	0.00114148	2.93	2.74	2.85	3.14	3.49	3.41	WDR3	chr1	protein_coding	WD repeat domain 3
ENSG00000167862.9	0.183172	5.53455	0.00110864	0.00797877	43.65	47.45	45.93	54.97	51.59	50.09	ICT1	chr17	protein_coding	immature colon carcinoma transcript 1
ENSG00000220988.1	0.128344	-2.14424	1	1	1.36	2.62	0.92	2.64	1.55	1.21	SNORD88C	chr19	snoRNA	small nucleolar RNA, C/D box 88C
ENSG00000249077.1	2.71932	-3.92171	0.500136	0.872479	0	0	0	0	0.08	0	RP11-478C1.8	chr4	processed_pseudogene	--
ENSG00000026103.19	0.0419587	3.78558	0.556966	0.934769	4.41	4.47	5.21	4.67	4.76	5.23	FAS	chr10	protein_coding	Fas cell surface death receptor
ENSG00000122861.15	0.790175	-3.40722	0.726859	1	0.03	0	0	0.02	0.03	0	PLAU	chr10	protein_coding	plasminogen activator, urokinase
ENSG00000167280.16	-0.338481	1.85426	0.00401156	0.0241215	1.45	1.5	1.36	1.17	1.15	1.11	ENGASE	chr17	protein_coding	endo-beta-N-acetylglucosaminidase
ENSG00000136630.12	0.505416	-2.33618	0.363552	0.769704	0.04	0.02	0.09	0.07	0.05	0.1	HLX	chr1	protein_coding	H2.0-like homeobox
ENSG00000184292.6	0.636249	8.15747	2.50306e-38	6.77562e-36	89.35	87.91	90.18	139.6	137.35	142.18	TACSTD2	chr1	protein_coding	tumor-associated calcium signal transducer 2
ENSG00000267222.1	0.925882	-3.02845	0.424843	0.846109	0.04	0	0.16	0.19	0.1	0.05	RP11-194N12.2	chr17	sense_intronic	--
ENSG00000072506.12	-0.0203924	6.44118	0.697309	1	81.13	85.59	89.38	85.73	83.1	85.71	HSD17B10	chrX	protein_coding	hydroxysteroid (17-beta) dehydrogenase 10
ENSG00000104435.13	-4.02723	-3.55917	0.0313772	0.132208	0.02	0.03	0.01	0	0	0	STMN2	chr8	protein_coding	stathmin 2
ENSG00000272990.1	-1.16275	-2.17507	0.0249551	0.110578	0.39	0.66	0.16	0.16	0.28	0.07	RP11-305K5.1	chr3	antisense	--
ENSG00000223714.1	-2.60923	-3.92166	0.500136	0.872479	0.06	0	0	0	0	0	RP5-1172N10.2	chrX	lincRNA	--
ENSG00000254417.1	1.92368	-4.02842	1	1	0	0	0	0	0	0.04	ANO1-AS2	chr11	antisense	ANO1 antisense RNA 2 (head to head)
ENSG00000234694.1	0.130639	0.574952	0.506088	0.875968	2.2	1.73	1.89	2.38	1.99	2.05	RP1-92O14.3	chr1	antisense	--
ENSG00000187796.13	0.543627	-0.128322	0.0166822	0.0796393	0.23	0.33	0.38	0.51	0.41	0.45	CARD9	chr9	protein_coding	caspase recruitment domain family, member 9
ENSG00000235563.1	-2.60939	-3.92158	0.500136	0.872479	0	0	0.03	0	0	0	RP11-334A14.8	chr1	antisense	--
ENSG00000078070.11	0.210801	4.78325	0.000536972	0.0042571	8.03	7.75	6.97	8.38	9.29	8.9	MCCC1	chr3	protein_coding	methylcrotonoyl-CoA carboxylase 1 (alpha)
ENSG00000183044.11	-0.258234	1.82463	0.0214899	0.0982364	0.44	0.59	0.75	0.56	0.5	0.41	ABAT	chr16	protein_coding	4-aminobutyrate aminotransferase
ENSG00000278002.1	0.891263	-3.82204	1	1	0	0	0.02	0.04	0	0	RP11-596C23.2	chr14	lincRNA	--
ENSG00000229672.2	2.37836	-3.08503	0.0226885	0.102215	0.07	0	0	0.11	0.16	0.14	RP11-184A2.3	chr10	antisense	--
ENSG00000199179.2	0.891253	-3.82215	1	1	0	0.22	0	0.25	0.22	0	MIRLET7I	chr12	miRNA	microRNA let-7i
ENSG00000225171.2	-1.59311	-2.8223	0.0495543	0.190417	0.21	0.21	0.36	0.06	0.15	0	DUTP6	chr1	processed_pseudogene	deoxyuridine triphosphatase pseudogene 6
ENSG00000231307.1	-0.393835	-3.64143	1	1	0	0	0.12	0.08	0	0	RPS3P2	chr20	processed_pseudogene	ribosomal protein S3 pseudogene 2
ENSG00000228404.1	0.618913	-2.87025	0.481765	0.872479	0.13	0.04	0.15	0	0.08	0.53	AP001468.58	chr21	antisense	--
ENSG00000163807.5	-0.0867332	5.32114	0.131364	0.387769	7.44	7.88	7.21	6.97	7.24	7.2	KIAA1143	chr3	protein_coding	KIAA1143
ENSG00000180628.14	0.068727	4.58622	0.253602	0.600444	3.07	2.92	3.07	2.92	3.12	3.58	PCGF5	chr10	protein_coding	polycomb group ring finger 5
ENSG00000119866.20	0.0913454	2.26838	0.415446	0.833917	0.61	0.53	0.54	0.61	0.63	0.56	BCL11A	chr2	protein_coding	B-cell CLL/lymphoma 11A (zinc finger protein)
ENSG00000204519.10	0.172763	3.60191	0.0201234	0.0933098	2.12	2.34	2.36	2.37	2.65	2.75	ZNF551	chr19	protein_coding	zinc finger protein 551
ENSG00000145491.11	-0.591677	-2.26973	0.283065	0.650529	0.07	0.17	0.12	0.11	0.07	0.05	ROPN1L	chr5	protein_coding	rhophilin associated tail protein 1-like
ENSG00000279905.1	-0.797691	-3.33684	0.508346	0.875968	0.01	0.01	0	0.01	0	0	RP11-117L5.1	chr12	TEC	--
ENSG00000146409.10	-0.0104892	4.43844	0.876105	1	8.91	8.16	8.7	8.44	8.63	8.71	SLC18B1	chr6	protein_coding	solute carrier family 18, subfamily B, member 1
ENSG00000171540.7	-1.18978	-3.72908	0.625203	0.989943	0.02	0	0	0	0.01	0	OTP	chr5	protein_coding	orthopedia homeobox
ENSG00000225945.1	2.71954	-3.9216	0.500136	0.872479	0	0	0	0.13	0	0	RP3-441A12.1	chr6	antisense	--
ENSG00000231449.1	-2.60921	-3.92167	0.500136	0.872479	0.05	0.05	0	0	0	0	AC097359.2	chr3	processed_pseudogene	--
ENSG00000151239.13	-0.445249	6.74092	5.95148e-18	3.99161e-16	36.87	37.56	36.4	25.62	27.1	29.51	TWF1	chr12	protein_coding	twinfilin actin binding protein 1
ENSG00000259595.1	2.71975	-3.9215	0.500136	0.872479	0	0	0	0.04	0	0.06	RP11-516C1.1	chr15	antisense	--
ENSG00000225546.5	-1.8282	-4.02856	1	1	0.01	0	0	0	0	0	RP11-328J2.1	chr7	lincRNA	--
ENSG00000206910.1	-0.551912	-3.40686	0.726859	1	0.18	0.34	0.4	0.19	0	0.52	SNORA29	chr6	snoRNA	small nucleolar RNA, H/ACA box 29
ENSG00000088002.11	0.308849	4.07156	7.33625e-06	9.14656e-05	7.59	8.63	8.67	10.78	10.52	9.62	SULT2B1	chr19	protein_coding	sulfotransferase family, cytosolic, 2B, member 1
ENSG00000185262.8	-0.0994893	7.55462	0.0448528	0.175139	95.18	104.21	104.68	99.54	94.1	92.3	UBALD2	chr17	protein_coding	UBA-like domain containing 2
ENSG00000256314.1	0.790478	-3.40684	0.726859	1	0	0	0.17	0.22	0	0.08	RP11-338E21.3	chr12	antisense	--
ENSG00000280037.1	-0.766457	-3.55927	0.687754	1	0	0.19	0	0	0.09	0	RP11-434P11.1	chr2	TEC	--
ENSG00000230383.1	-1.63129	-3.02841	0.0578371	0.215238	0.11	0.06	0.16	0	0.03	0.08	AC009245.3	chr7	processed_pseudogene	--
ENSG00000231762.1	-3.486	-3.72899	0.125203	0.372973	0.01	0.01	0.02	0	0	0	RP11-354K4.1	chr6	processed_pseudogene	--
ENSG00000205707.10	0.293221	2.97548	0.000488766	0.00392853	3.51	3.42	3.48	3.87	4.21	4.91	LYRM5	chr12	protein_coding	LYR motif containing 5
ENSG00000201343.1	-1.82828	-4.02851	1	1	0	0	0.25	0	0	0	Y_RNA	chr3	misc_RNA	--
ENSG00000264364.2	0.171103	6.50124	0.000999595	0.00729001	11.75	11.77	11.67	12.73	13.71	13.52	DYNLL2	chr17	protein_coding	dynein, light chain, LC8-type 2
ENSG00000184194.5	-1.56222	-3.64147	0.375339	0.776548	0.01	0.01	0.01	0	0	0.01	GPR173	chrX	protein_coding	G protein-coupled receptor 173
ENSG00000266306.1	2.71943	-3.92165	0.500136	0.872479	0	0	0	0.02	0.02	0	CTD-2008P7.6	chr17	unprocessed_pseudogene	--
ENSG00000068745.14	-0.163228	6.52141	0.00160938	0.0110304	23.25	24.48	23.96	21.27	22.31	20.91	IP6K2	chr3	protein_coding	inositol hexakisphosphate kinase 2
ENSG00000169660.15	0.448269	3.15158	7.93911e-08	1.44486e-06	2.96	3.07	3.21	4.48	4.27	3.87	HEXDC	chr17	protein_coding	hexosaminidase (glycosyl hydrolase family 20, catalytic domain) containing
ENSG00000138160.5	-0.416638	6.35958	2.02842e-15	1.03829e-13	18.43	18.28	17.44	13.05	14.29	13.56	KIF11	chr10	protein_coding	kinesin family member 11
ENSG00000166225.8	-0.156913	4.74536	0.0113471	0.0581123	3.9	3.8	3.88	3.38	3.45	3.66	FRS2	chr12	protein_coding	fibroblast growth factor receptor substrate 2
ENSG00000272764.1	0.523979	-1.59996	0.188231	0.507108	0.63	0.95	0.71	1.16	1.28	0.79	RP11-318E3.9	chr10	lincRNA	--
ENSG00000143228.12	-0.601032	6.15763	2.50939e-29	4.28407e-27	40.43	39.57	39.14	24.89	26.33	28.13	NUF2	chr1	protein_coding	NUF2, NDC80 kinetochore complex component
ENSG00000105447.12	-0.0389847	6.82792	0.440064	0.867511	19.19	19.24	19.63	19.34	19.27	18.3	GRWD1	chr19	protein_coding	glutamate-rich WD repeat containing 1
ENSG00000196498.13	-0.103763	6.95232	0.0404244	0.161134	13.67	13.55	14.15	13.5	12.78	12.49	NCOR2	chr12	protein_coding	nuclear receptor corepressor 2
ENSG00000276121.1	-3.48586	-3.72906	0.125203	0.372973	0.19	0	0	0	0	0	CTD-2008A1.3	chr15	lincRNA	--
ENSG00000095209.11	-0.00517488	3.49719	0.965582	1	2.63	2.4	2.52	2.54	2.48	2.58	TMEM38B	chr9	protein_coding	transmembrane protein 38B
ENSG00000224722.3	0.417772	-3.3367	1	1	0.08	0	0	0.04	0.04	0.03	RP11-255B23.1	chr8	processed_pseudogene	--
ENSG00000166797.10	-0.189799	5.69219	0.000536182	0.0042535	22	22.95	22.86	20.98	19.86	19	FAM96A	chr15	protein_coding	family with sequence similarity 96, member A
ENSG00000253092.1	-1.18974	-3.7291	0.625203	0.989943	0.12	0.24	0	0	0.12	0	SNORA81	chr3	snoRNA	small nucleolar RNA, H/ACA box 81
ENSG00000236312.3	1.92347	-4.02852	1	1	0	0	0	0.08	0	0	RPL34P34	chr19	processed_pseudogene	ribosomal protein L34 pseudogene 34
ENSG00000272076.1	1.92347	-4.02852	1	1	0	0	0	0.05	0	0	RP11-11C20.3	chr8	lincRNA	--
ENSG00000277491.1	0.960104	-2.87093	0.33343	0.72672	0.05	0.1	0.17	0.44	0.1	0.07	RP11-676J12.9	chr17	lincRNA	--
ENSG00000155657.23	-0.0808902	0.421726	0.725086	1	0.01	0.01	0.01	0.01	0.01	0.01	TTN	chr2	protein_coding	titin
ENSG00000226963.1	2.07553	-3.55899	0.219131	0.561842	0.04	0	0	0	0.13	0.13	AC078883.4	chr2	antisense	--
ENSG00000079435.9	-1.56218	-3.64149	0.375339	0.776548	0.03	0	0	0	0	0.01	LIPE	chr19	protein_coding	lipase, hormone-sensitive
ENSG00000144959.9	-0.341133	4.87296	1.87201e-08	3.7574e-07	6.83	6.27	6.35	4.82	5.23	5.47	NCEH1	chr3	protein_coding	neutral cholesterol ester hydrolase 1
ENSG00000274589.1	-2.60919	-3.92168	0.500136	0.872479	0	0.16	0	0	0	0	Metazoa_SRP	chr11	misc_RNA	--
ENSG00000243251.5	-0.0465813	1.58168	0.911254	1	1.31	1.4	1.06	1.29	0.93	1.6	PGBD3	chr10	protein_coding	piggyBac transposable element derived 3
ENSG00000169962.4	-0.711046	-2.87134	0.45549	0.872479	0.01	0.04	0.03	0.01	0.03	0	TAS1R3	chr1	protein_coding	taste receptor, type 1, member 3
ENSG00000261428.2	0.804133	-1.84693	0.105954	0.339982	0.1	0.03	0.04	0.06	0.16	0.05	RP11-16P6.1	chr2	antisense	--
ENSG00000171403.9	0.116265	-3.55911	1	1	0.01	0.01	0.01	0.02	0.01	0	KRT9	chr17	protein_coding	keratin 9, type I
ENSG00000257588.1	1.05662	-0.0990315	2.60358e-06	3.55105e-05	0.31	0.36	0.35	0.61	0.81	0.74	RP11-469H8.6	chr12	antisense	--
ENSG00000198399.14	0.104426	3.90122	0.145213	0.419904	2.13	1.87	1.82	1.93	2.29	2.08	ITSN2	chr2	protein_coding	intersectin 2
ENSG00000163166.13	0.0552667	6.12171	0.297408	0.669078	21.69	21.46	21.7	21.63	22.86	23.5	IWS1	chr2	protein_coding	IWS1 homolog (S. cerevisiae)
ENSG00000110651.11	0.108385	8.60634	0.0259418	0.114208	158.62	166.47	169.43	182.27	180.49	174.48	CD81	chr11	protein_coding	CD81 molecule
ENSG00000215045.8	0.184327	0.629091	0.303325	0.67742	0.42	0.19	0.35	0.35	0.37	0.36	GRID2IP	chr7	protein_coding	glutamate receptor, ionotropic, delta 2 (Grid2) interacting protein
ENSG00000229950.1	0.0869384	0.0697583	0.838879	1	0.71	0.62	0.37	0.46	0.88	0.42	TFAP2A-AS1	chr6	antisense	TFAP2A antisense RNA 1
ENSG00000257283.1	0.125911	-2.9214	0.804044	1	0.05	0.26	0.05	0	0.13	0.34	RP11-1060G2.1	chr12	antisense	--
ENSG00000257252.5	0.726758	-1.49974	0.0447329	0.174802	0.36	0.2	0.2	0.29	0.46	0.58	RP11-486A14.2	chr12	antisense	--
ENSG00000203279.3	-0.481497	-0.751761	0.113106	0.355009	0.77	0.77	0.62	0.4	0.53	0.68	RP11-498P14.5	chr9	lincRNA	--
ENSG00000280687.1	1.92335	-4.02858	1	1	0	0	0	0	0.17	0	BX571818.1	chr1	miRNA	--
ENSG00000164818.15	-0.207005	5.34086	0.000270061	0.00232641	10.01	9.67	9.72	8.49	8.78	8.37	DNAAF5	chr7	protein_coding	dynein, axonemal, assembly factor 5
ENSG00000196811.11	1.92368	-4.02842	1	1	0	0	0	0	0	0.02	CHRNG	chr2	protein_coding	cholinergic receptor, nicotinic, gamma (muscle)
ENSG00000107968.9	0.197246	4.45958	0.00231343	0.0150295	5.92	5.48	5.53	6.39	6.94	6.18	MAP3K8	chr10	protein_coding	mitogen-activated protein kinase kinase kinase 8
ENSG00000215846.6	-2.31343	-3.40729	0.0706091	0.247416	0.08	0.2	0	0	0.04	0	MPTX1	chr1	processed_pseudogene	mucosal pentraxin 1 (pseudogene)
ENSG00000012963.13	-0.108059	5.11707	0.067218	0.239111	9.27	9.17	8.87	9.04	8	8.54	UBR7	chr14	protein_coding	ubiquitin protein ligase E3 component n-recognin 7 (putative)
ENSG00000102055.5	2.71954	-3.9216	0.500136	0.872479	0	0	0	0.09	0	0	PPP1R2P9	chrX	processed_pseudogene	protein phosphatase 1, regulatory (inhibitor) subunit 2 pseudogene 9
ENSG00000158470.5	0.140355	6.80547	0.00582431	0.0332705	21.73	20.61	20.99	22.15	22.98	25.36	B4GALT5	chr20	protein_coding	UDP-Gal:betaGlcNAc beta 1,4- galactosyltransferase, polypeptide 5
ENSG00000226237.1	1.92347	-4.02852	1	1	0	0	0	0.01	0	0	RP11-276H19.1	chr9	lincRNA	--
ENSG00000134940.13	-1.82817	-4.02857	1	1	0	0.01	0	0	0	0	ACRV1	chr11	protein_coding	acrosomal vesicle protein 1
ENSG00000276110.1	1.92335	-4.02858	1	1	0	0	0	0	0.03	0	RP4-790G17.7	chr1	antisense	--
ENSG00000254962.1	0.0953991	-3.92149	1	1	0	0	0.03	0	0	0.04	OR4A14P	chr11	unprocessed_pseudogene	olfactory receptor, family 4, subfamily A, member 14 pseudogene
ENSG00000143742.12	0.0492759	8.22313	0.311337	0.690186	164.88	158.44	154.25	160.18	163.05	175.41	SRP9	chr1	protein_coding	signal recognition particle 9kDa
ENSG00000204388.6	-0.316824	4.21739	1.74364e-06	2.46431e-05	8.39	6.5	8.03	6.21	6.2	6.08	HSPA1B	chr6	protein_coding	heat shock 70kDa protein 1B
ENSG00000127743.5	2.71932	-3.92171	0.500136	0.872479	0	0	0	0	0.07	0	IL17B	chr5	protein_coding	interleukin 17B
ENSG00000112462.8	-1.8282	-4.02856	1	1	0.01	0	0	0	0	0	OR12D3	chr6	protein_coding	olfactory receptor, family 12, subfamily D, member 3
ENSG00000272181.1	0.124506	-3.02841	1	1	0.24	0.06	0.13	0.06	0.17	0.26	RP11-245J9.6	chr3	antisense	--
ENSG00000233665.8	-2.60919	-3.92168	0.500136	0.872479	0	0.03	0	0	0	0	RP11-523O18.5	chr10	processed_transcript	--
ENSG00000085563.14	-0.422051	-3.26984	0.754239	1	0.01	0.01	0.01	0	0.02	0	ABCB1	chr7	protein_coding	ATP-binding cassette, sub-family B (MDR/TAP), member 1
ENSG00000243749.1	1.92335	-4.02858	1	1	0	0	0	0	0.03	0	ZMYM6NB	chr1	protein_coding	ZMYM6 neighbor
ENSG00000197928.10	0.775331	-2.302	0.15132	0.432197	0.01	0.02	0.03	0.05	0.01	0.05	ZNF677	chr19	protein_coding	zinc finger protein 677
ENSG00000272630.1	-0.304897	-1.31981	0.414114	0.831743	0.12	0.1	0.15	0.12	0.09	0.06	RP11-344N10.5	chr10	lincRNA	--
ENSG00000131697.17	-0.0391533	2.54888	0.690882	1	1.1	1.04	1.09	0.99	1.1	1.06	NPHP4	chr1	protein_coding	nephronophthisis 4
ENSG00000264730.1	-1.82828	-4.02851	1	1	0	0	0.3	0	0	0	AC017028.4	chr2	miRNA	--
ENSG00000003137.8	0.883342	-1.68424	0.0416809	0.165092	0.05	0.01	0.05	0.08	0.06	0.06	CYP26B1	chr2	protein_coding	cytochrome P450, family 26, subfamily B, polypeptide 1
ENSG00000259038.1	-1.19096	-2.51995	0.064771	0.232573	0.8	0.51	0.3	0.1	0.42	0.13	CTD-2325P2.4	chr14	antisense	--
ENSG00000171016.11	-3.11319	-3.82212	0.250203	0.593983	0	0	0	0	0	0	PYGO1	chr15	protein_coding	pygopus family PHD finger 1
ENSG00000202111.1	1.40118	-3.72898	0.625203	0.989943	0	0	0.31	0.6	0.26	0	VTRNA1-2	chr5	misc_RNA	vault RNA 1-2
ENSG00000227081.5	-0.205872	1.14459	0.155838	0.442242	7.75	7.85	9.92	7.95	7.02	7.17	RP11-543P15.1	chr12	processed_pseudogene	--
ENSG00000231327.1	-1.85854	-3.55903	0.219131	0.561842	0.04	0.04	0.13	0.04	0	0	AC016700.5	chr2	lincRNA	--
ENSG00000163347.5	0.687124	7.22213	2.90771e-42	9.81663e-40	31.6	31.29	29.54	48.8	49.61	51.77	CLDN1	chr3	protein_coding	claudin 1
ENSG00000173933.19	0.0158184	5.00505	0.777448	1	6.53	6.22	5.96	6.1	6.36	6.65	RBM4	chr11	protein_coding	RNA binding motif protein 4
ENSG00000216359.1	1.92335	-4.02858	1	1	0	0	0	0	0.03	0	RP11-360O19.1	chr6	processed_pseudogene	--
ENSG00000172667.10	-0.30946	5.34439	7.34424e-08	1.34556e-06	4.72	4.19	4.31	3.34	3.55	3.9	ZMAT3	chr3	protein_coding	zinc finger, matrin-type 3
ENSG00000111786.8	-0.138237	7.76643	0.00519924	0.0301005	176.42	176.61	180.7	162.09	161.11	165.79	SRSF9	chr12	protein_coding	serine/arginine-rich splicing factor 9
ENSG00000133657.14	-0.50841	6.83319	4.2124e-23	4.47244e-21	12.5	12.61	13.07	8.25	9.01	9.85	ATP13A3	chr3	protein_coding	ATPase type 13A3
ENSG00000176383.8	-0.931449	-1.57969	0.0171763	0.0815318	0.05	0.07	0.1	0.02	0.06	0.02	B3GNT4	chr12	protein_coding	UDP-GlcNAc:betaGal beta-1,3-N-acetylglucosaminyltransferase 4
ENSG00000260249.2	-1.70019	-3.26959	0.109851	0.346987	0.02	0.01	0.01	0.01	0	0.01	RP11-401P9.5	chr16	antisense	--
ENSG00000160145.15	0.00801981	3.30673	0.956611	1	0.5	0.53	0.53	0.49	0.56	0.52	KALRN	chr3	protein_coding	kalirin, RhoGEF kinase
ENSG00000108587.14	-0.162361	5.7037	0.00345724	0.0212825	7.6	7.69	7.65	6.56	6.83	7.33	GOSR1	chr17	protein_coding	golgi SNAP receptor complex member 1
ENSG00000269604.1	0.218443	-2.30282	0.85612	1	0.03	0.04	0.04	0.04	0.05	0.03	AC005523.2	chr19	antisense	--
ENSG00000213977.7	0.126445	7.61849	0.0110168	0.0566138	121.53	132.13	128.13	143.54	141.05	135.4	TAX1BP3	chr17	protein_coding	Tax1 (human T-cell leukemia virus type I) binding protein 3
ENSG00000223612.3	-0.685928	-3.82203	1	1	0	0	0.11	0.05	0	0	RP11-289I10.2	chr1	processed_pseudogene	--
ENSG00000189430.12	1.54109	-3.40706	0.289596	0.655479	0	0.01	0.02	0.03	0.04	0.02	NCR1	chr19	protein_coding	natural cytotoxicity triggering receptor 1
ENSG00000233216.1	-1.8282	-4.02856	1	1	0.08	0	0	0	0	0	RP11-414C16.1	chr1	processed_pseudogene	--
ENSG00000128849.10	-0.185979	-2.44375	0.845562	1	0.03	0.01	0.01	0.02	0.02	0.01	CGNL1	chr15	protein_coding	cingulin-like 1
ENSG00000145214.13	-0.0165926	4.71827	0.789386	1	5.13	5.37	5.52	5.63	5.08	5.25	DGKQ	chr4	protein_coding	diacylglycerol kinase, theta 110kDa
ENSG00000234345.2	0.79043	-3.40702	0.726859	1	0.05	0	0.03	0.13	0	0	LL0XNC01-116E7.1	chrX	processed_pseudogene	--
ENSG00000153048.10	-0.132387	5.41865	0.0178594	0.0844143	10.3	10.83	10.37	10.08	9.83	8.99	CARHSP1	chr16	protein_coding	calcium regulated heat stable protein 1, 24kDa
ENSG00000250448.1	1.92368	-4.02842	1	1	0	0	0	0	0	0.02	RP11-19O2.2	chr5	antisense	--
ENSG00000229556.2	0.33007	-0.907907	0.238633	0.593983	0.24	0.14	0.2	0.22	0.21	0.34	RP11-363G2.4	chr13	lincRNA	--
ENSG00000175602.3	0.213874	4.4862	0.000812355	0.00609233	12.2	12.48	13.61	15.95	14.03	14.73	CCDC85B	chr11	protein_coding	coiled-coil domain containing 85B
ENSG00000269151.1	-1.19068	-2.82234	0.144384	0.417908	0.92	0.51	0.3	0.14	0.38	0.19	AC007193.8	chr19	antisense	--
ENSG00000240758.2	1.05884	-3.14407	0.38848	0.793627	0.04	0.04	0.08	0.12	0.14	0.06	RP11-155G14.6	chr7	processed_transcript	--
ENSG00000169118.15	0.00684956	4.93413	0.931059	1	3.74	3.3	3.37	3.46	3.65	3.41	CSNK1G1	chr15	protein_coding	casein kinase 1, gamma 1
ENSG00000272619.1	1.92347	-4.02852	1	1	0	0	0	0.08	0	0	RP11-563K23.1	chr7	lincRNA	--
ENSG00000170153.10	-1.8282	-4.02856	1	1	0	0	0	0	0	0	RNF150	chr4	protein_coding	ring finger protein 150
ENSG00000169032.9	0.187838	6.00459	0.000426631	0.00348626	15.75	16.46	15.98	17.41	17.96	20.13	MAP2K1	chr15	protein_coding	mitogen-activated protein kinase kinase 1
ENSG00000110719.9	-0.00221864	4.83562	0.944035	1	8.39	8.78	9.43	9.01	9.19	8.48	TCIRG1	chr11	protein_coding	T-cell, immune regulator 1, ATPase, H+ transporting, lysosomal V0 subunit A3
ENSG00000156802.12	-0.135325	5.14573	0.0249731	0.110641	5.47	5.67	5.89	4.68	4.95	6.12	ATAD2	chr8	protein_coding	ATPase family, AAA domain containing 2
ENSG00000234678.1	-0.318985	2.00973	0.00481186	0.0281452	4.4	3.68	3.51	3.04	3.08	3.31	RP11-465N4.4	chr1	antisense	--
ENSG00000129354.11	0.225564	7.44663	6.10337e-06	7.74115e-05	83.99	88.51	84.73	101.95	99.11	102.29	AP1M2	chr19	protein_coding	adaptor-related protein complex 1, mu 2 subunit
ENSG00000146755.10	-1.82817	-4.02857	1	1	0	0.01	0	0	0	0	TRIM50	chr7	protein_coding	tripartite motif containing 50
ENSG00000197380.10	-1.02209	-0.798368	0.000606759	0.00472926	0.08	0.13	0.16	0.05	0.06	0.07	DACT3	chr19	protein_coding	dishevelled-binding antagonist of beta-catenin 3
ENSG00000135821.16	0.184208	4.82453	0.00220074	0.0144159	4.68	4.34	4.42	5.09	4.94	5.39	GLUL	chr1	protein_coding	glutamate-ammonia ligase
ENSG00000029363.15	-0.0869579	7.16958	0.0854137	0.287651	19.26	18.67	19.11	16.82	18.49	18.87	BCLAF1	chr6	protein_coding	BCL2-associated transcription factor 1
ENSG00000132646.10	-0.170899	7.68347	0.000574606	0.00451259	134	139.73	142.09	117.99	124.36	130.26	PCNA	chr20	protein_coding	proliferating cell nuclear antigen
ENSG00000127022.14	-0.274865	9.05904	1.31353e-08	2.72002e-07	126.92	122.54	119.49	98.31	103.74	105.54	CANX	chr5	protein_coding	calnexin
ENSG00000162419.12	-0.0116773	3.8722	0.8452	1	2.16	2.02	2.21	2.11	2.21	2.04	GMEB1	chr1	protein_coding	glucocorticoid modulatory element binding protein 1
ENSG00000206417.8	0.038883	1.8232	0.71083	1	0.84	0.97	1.02	0.93	0.94	1.09	H1FX-AS1	chr3	antisense	H1FX antisense RNA 1
ENSG00000162399.6	-1.85825	-3.55897	0.219131	0.561842	0.01	0.01	0.02	0	0	0.01	BSND	chr1	protein_coding	barttin CLCNK-type chloride channel accessory beta subunit
ENSG00000129351.17	-0.0192439	8.54925	0.69318	1	44.39	44.41	45.11	43.34	44.66	45.24	ILF3	chr19	protein_coding	interleukin enhancer binding factor 3, 90kDa
ENSG00000243854.3	1.92368	-4.02842	1	1	0	0	0	0	0	0.12	RN7SL67P	chr12	misc_RNA	RNA, 7SL, cytoplasmic 67, pseudogene
ENSG00000016391.10	0.0358601	3.77823	0.621091	0.989943	1.63	1.66	1.67	1.59	1.75	1.77	CHDH	chr3	protein_coding	choline dehydrogenase
ENSG00000168778.11	-0.120201	4.22459	0.0784216	0.268712	6.53	6.12	6.05	5.57	5.67	6.19	TCTN2	chr12	protein_coding	tectonic family member 2
ENSG00000243508.1	-0.685617	-3.82199	1	1	0	0.03	0.04	0	0	0.05	RP11-775J23.2	chr3	processed_pseudogene	--
ENSG00000154845.15	-0.0638661	5.86605	0.240677	0.593983	14.54	14.13	13.83	13.27	13.96	13.77	PPP4R1	chr18	protein_coding	protein phosphatase 4, regulatory subunit 1
ENSG00000163638.13	-1.30761	-3.40709	0.289596	0.655479	0.01	0.01	0	0	0	0	ADAMTS9	chr3	protein_coding	ADAM metallopeptidase with thrombospondin type 1 motif, 9
ENSG00000163827.12	0.00601592	-2.59938	1	1	0.02	0.02	0.02	0.02	0.01	0.03	LRRC2	chr3	protein_coding	leucine rich repeat containing 2
ENSG00000145391.13	0.662823	5.79107	7.90336e-34	1.73337e-31	3.14	2.74	2.8	4.45	4.5	4.92	SETD7	chr4	protein_coding	SET domain containing (lysine methyltransferase) 7
ENSG00000171557.16	0.5533	3.64205	8.67867e-14	3.73593e-12	4.7	4.27	4.56	6.33	7	6.64	FGG	chr4	protein_coding	fibrinogen gamma chain
ENSG00000280402.1	-0.83149	-2.82208	0.33343	0.72672	0.13	0.03	0.04	0	0.05	0.07	RP11-20I23.10	chr16	TEC	--
ENSG00000101940.17	0.16889	5.66051	0.00244394	0.0157683	7.38	7.72	7.93	8.96	8.84	8.24	WDR13	chrX	protein_coding	WD repeat domain 13
ENSG00000229659.1	0.349179	-0.558597	0.169265	0.47153	1.3	1.25	0.95	1.52	1.34	1.75	RP11-345K20.2	chr10	processed_pseudogene	--
ENSG00000254985.1	0.567928	-2.77452	0.504613	0.875968	0.09	0.13	0.15	0.19	0.12	0.26	RSF1-IT2	chr11	sense_intronic	RSF1 intronic transcript 2
ENSG00000230838.1	-1.82817	-4.02857	1	1	0	0.04	0	0	0	0	AC093850.2	chr2	lincRNA	--
ENSG00000139973.15	2.71932	-3.92171	0.500136	0.872479	0	0	0	0	0	0	SYT16	chr14	protein_coding	synaptotagmin XVI
ENSG00000173727.11	-0.0237588	-0.244945	1	1	0.45	0.56	0.49	0.47	0.48	0.57	CMB9-22P13.1	chr11	lincRNA	--
ENSG00000184319.15	0.24805	4.03374	0.000311524	0.00264047	3.66	3.43	3.47	4.37	4.13	4.14	RPL23AP82	chr22	transcribed_unprocessed_pseudogene	ribosomal protein L23a pseudogene 82
ENSG00000271475.1	-1.8282	-4.02856	1	1	0.04	0	0	0	0	0	RP4-799G3.1	chr1	processed_pseudogene	--
ENSG00000201801.1	-1.82828	-4.02851	1	1	0	0	0.23	0	0	0	RNU5E-4P	chr1	snRNA	RNA, U5E small nuclear 4, pseudogene
ENSG00000131748.15	-0.12775	5.2776	0.0243805	0.108689	17.15	16.53	18.78	16.82	15.99	15.45	STARD3	chr17	protein_coding	StAR-related lipid transfer (START) domain containing 3
ENSG00000213923.10	0.28561	6.76542	2.73805e-08	5.37363e-07	20.13	21.29	22.23	25.8	27.01	25.32	CSNK1E	chr22	protein_coding	casein kinase 1, epsilon
ENSG00000246985.7	0.206115	4.78654	0.000651851	0.00502983	6.37	6.48	6.52	7.58	7.09	7.93	SOCS2-AS1	chr12	processed_transcript	SOCS2 antisense RNA 1
ENSG00000218426.5	-0.0817564	-1.68452	1	1	0.66	0.48	0.5	0.72	0.37	0.49	RP11-475C16.1	chr6	processed_pseudogene	--
ENSG00000182271.12	2.71954	-3.9216	0.500136	0.872479	0	0	0	0.04	0	0	TMIGD1	chr17	protein_coding	transmembrane and immunoglobulin domain containing 1
ENSG00000143847.15	-0.179152	-1.30184	0.730145	1	0.03	0.04	0.06	0.02	0.03	0.07	PPFIA4	chr1	protein_coding	protein tyrosine phosphatase, receptor type, f polypeptide (PTPRF), interacting protein (liprin), alpha 4
ENSGR0000182378.12	-1.30764	-3.40696	0.289596	0.655479	0	0.01	0.01	0	0	0.01	PLCXD1	chrY	protein_coding	phosphatidylinositol-specific phospholipase C, X domain containing 1
ENSG00000159674.11	0.604344	-2.14372	0.245283	0.593983	0.04	0.08	0.03	0.15	0.02	0.07	SPON2	chr4	protein_coding	spondin 2, extracellular matrix protein
ENSG00000165661.15	-0.0610914	5.51691	0.285663	0.655114	9.75	9.26	9.97	9.05	9.11	9.9	QSOX2	chr9	protein_coding	quiescin Q6 sulfhydryl oxidase 2
ENSG00000110031.12	0.165238	1.5636	0.189224	0.509325	1.34	1.28	1.09	1.38	1.38	1.47	LPXN	chr11	protein_coding	leupaxin
ENSG00000164591.13	0.110135	-3.72902	1	1	0	0	0.01	0.01	0	0	MYOZ3	chr5	protein_coding	myozenin 3
ENSG00000060140.8	0.0135167	2.21171	0.908631	1	1.34	1.45	1.49	1.39	1.42	1.58	STYK1	chr12	protein_coding	serine/threonine/tyrosine kinase 1
ENSG00000001629.9	-0.232129	5.33993	5.77698e-05	0.000591417	6.96	6.37	6.85	5.44	5.58	6.36	ANKIB1	chr7	protein_coding	ankyrin repeat and IBR domain containing 1
ENSG00000169894.17	-0.0725101	-2.40657	1	1	0.02	0.01	0.01	0.01	0	0.02	MUC3A	chr7	protein_coding	mucin 3A, cell surface associated
ENSG00000173273.15	-0.107851	5.3115	0.0562002	0.210476	3.3	2.95	3.04	2.72	3.14	2.82	TNKS	chr8	protein_coding	tankyrase, TRF1-interacting ankyrin-related ADP-ribose polymerase
ENSG00000280394.1	-1.82828	-4.02851	1	1	0	0	0.07	0	0	0	CTC-503J8.8	chr19	TEC	--
ENSG00000261093.1	1.29472	-3.4809	0.453569	0.872479	0.03	0	0	0.03	0.01	0.04	CTD-3126B10.1	chr16	antisense	--
ENSG00000234129.7	0.762169	-1.48182	0.0579552	0.215544	0.14	0.1	0.02	0.16	0.2	0.08	RP11-120D5.1	chrX	lincRNA	--
ENSG00000204922.4	0.302871	4.94543	4.48186e-07	7.08025e-06	10.08	11.23	11.03	14.25	13.3	12.55	UQCC3	chr11	protein_coding	ubiquinol-cytochrome c reductase complex assembly factor 3
ENSG00000149633.11	0.871894	-2.44325	0.12344	0.372973	0.02	0.01	0	0.03	0.01	0.03	KIAA1755	chr20	protein_coding	KIAA1755
ENSG00000152782.16	-0.0598589	3.47221	0.444411	0.872479	1.65	1.32	1.45	1.48	1.38	1.42	PANK1	chr10	protein_coding	pantothenate kinase 1
ENSG00000197119.12	0.00237381	3.83401	0.916699	1	2.27	2.4	2.52	2.41	2.16	2.76	SLC25A29	chr14	protein_coding	solute carrier family 25 (mitochondrial carnitine/acylcarnitine carrier), member 29
ENSG00000095485.16	-0.287635	5.47985	2.66562e-07	4.42264e-06	16.72	17.3	18.23	14.09	15.16	13.78	CWF19L1	chr10	protein_coding	CWF19-like 1, cell cycle control (S. pombe)
ENSG00000108784.9	0.0236768	5.01571	0.685673	1	12	11.6	11.79	12.19	11.75	12.36	NAGLU	chr17	protein_coding	N-acetylglucosaminidase, alpha
ENSG00000113248.5	0.203298	-1.20463	0.509863	0.877928	0.09	0.09	0.06	0.1	0.06	0.15	PCDHB15	chr5	protein_coding	protocadherin beta 15
ENSG00000127720.7	-0.124161	2.22867	0.242011	0.593983	2.38	2.08	1.99	2.08	1.93	1.97	METTL25	chr12	protein_coding	methyltransferase like 25
ENSG00000281333.1	-0.274533	-2.68486	0.824279	1	0.4	0.1	0.11	0.16	0.24	0.07	RP11-900F13.3	chr12	antisense	--
ENSG00000143226.13	-0.210719	-2.51975	0.839342	1	0.04	0.07	0.03	0.01	0.07	0.05	FCGR2A	chr1	protein_coding	Fc fragment of IgG, low affinity IIa, receptor (CD32)
ENSG00000164885.12	-0.0813055	4.67225	0.18427	0.499393	13.91	13.83	14.06	14.12	12.95	12.67	CDK5	chr7	protein_coding	cyclin-dependent kinase 5
ENSG00000137252.9	-1.82817	-4.02857	1	1	0	0.01	0	0	0	0	HCRTR2	chr6	protein_coding	hypocretin (orexin) receptor 2
ENSG00000174238.14	-0.0209278	6.88504	0.682382	1	29.4	28.44	27.44	28.31	28.35	28.09	PITPNA	chr17	protein_coding	phosphatidylinositol transfer protein, alpha
ENSG00000164088.17	0.469854	3.21182	8.71815e-09	1.86444e-07	2.9	2.58	2.63	3.86	3.78	3.67	PPM1M	chr3	protein_coding	protein phosphatase, Mg2+/Mn2+ dependent, 1M
ENSG00000151233.10	-0.148297	4.83012	0.016717	0.0797548	3.87	3.65	3.65	3.11	3.36	3.74	GXYLT1	chr12	protein_coding	glucoside xylosyltransferase 1
ENSG00000274308.1	1.77712	-3.64156	0.375339	0.776548	0	0	0.03	0.07	0.06	0	RP11-19G24.1	chr17	processed_pseudogene	--
ENSG00000280634.1	-0.631396	-3.20557	0.549439	0.925651	0.04	0.04	0.01	0.04	0.01	0	THRIL	chr12	antisense	TNF and HNRNPL related immunoregulatory long non-coding RNA
ENSG00000245105.2	-0.169698	-2.08483	0.872072	1	0.07	0.1	0.08	0.1	0.03	0.1	A2M-AS1	chr12	antisense	A2M antisense RNA 1 (head to head)
ENSG00000259098.1	1.03775	-3.33645	0.508346	0.875968	0	0.07	0.04	0.04	0.07	0.15	RP11-603B24.2	chr15	processed_pseudogene	--
ENSG00000229642.1	-0.0749266	-1.64164	1	1	0.58	0.46	0.6	0.46	0.61	0.47	AC027119.1	chr3	lincRNA	--
ENSG00000259264.5	0.517985	-3.02846	0.790924	1	0	0.05	0.03	0.06	0.03	0.04	RP11-60L3.1	chr15	antisense	--
ENSG00000170190.15	0.355189	4.34831	4.80724e-08	9.0902e-07	5.5	6.44	6.36	7.85	7.82	7.92	SLC16A5	chr17	protein_coding	solute carrier family 16 (monocarboxylate transporter), member 5
ENSG00000275221.1	0.116384	-3.55907	1	1	0	0.12	0.07	0	0.12	0.09	HIST1H2AK	chr6	protein_coding	histone cluster 1, H2ak
ENSG00000230515.1	0.417657	-3.33674	1	1	0	0.15	0.06	0.23	0.05	0	AC092580.3	chr2	lincRNA	--
ENSG00000126767.17	-0.100812	5.082	0.0794317	0.27147	11.19	11	11.67	10.68	11.04	10	ELK1	chrX	protein_coding	ELK1, member of ETS oncogene family
ENSG00000111897.6	0.187764	7.39378	0.000166287	0.00151498	47.46	46.36	47.07	51.02	53.1	57.84	SERINC1	chr6	protein_coding	serine incorporator 1
ENSG00000206418.3	0.0916015	4.25645	0.163004	0.458722	7.73	8.01	8.57	8.66	8.4	9.1	RAB12	chr18	protein_coding	RAB12, member RAS oncogene family
ENSG00000229399.1	1.92335	-4.02858	1	1	0	0	0	0	0.05	0	RP11-378J18.6	chr1	processed_pseudogene	--
ENSG00000249755.2	3.22999	-3.82186	0.250203	0.593983	0	0	0	0.04	0	0.11	RP11-466G12.2	chr4	processed_pseudogene	--
ENSG00000233539.5	-2.60929	-3.92163	0.500136	0.872479	0	0.01	0.01	0	0	0	AC011294.3	chr7	lincRNA	--
ENSG00000260251.1	-0.825437	-2.97428	0.30275	0.676286	0.1	0.07	0.19	0.04	0.13	0	RP11-46D6.4	chr16	unprocessed_pseudogene	--
ENSG00000128699.13	0.098479	5.20631	0.085511	0.28785	8.92	9.53	9.07	9.74	9.68	10.35	ORMDL1	chr2	protein_coding	ORMDL sphingolipid biosynthesis regulator 1
ENSG00000168061.13	-0.155578	3.51836	0.0499469	0.191569	7.35	7.17	6.95	7.1	5.58	6.9	SAC3D1	chr11	protein_coding	SAC3 domain containing 1
ENSG00000176102.11	-0.422937	5.04393	7.71935e-13	3.01617e-11	10.29	8.88	8.75	7.35	6.87	6.74	CSTF3	chr11	protein_coding	cleavage stimulation factor, 3' pre-RNA, subunit 3, 77kDa
ENSG00000171940.13	0.159177	6.09428	0.00275715	0.0174776	10.49	10.17	10.65	10.27	12.33	12.69	ZNF217	chr20	protein_coding	zinc finger protein 217
ENSG00000166598.12	0.221783	10.5689	3.50425e-06	4.66927e-05	478.59	453.51	447.04	521.8	543.97	556.25	HSP90B1	chr12	protein_coding	heat shock protein 90kDa beta (Grp94), member 1
ENSG00000215864.5	-1.82828	-4.02851	1	1	0	0	0.02	0	0	0	NBPF7	chr1	unprocessed_pseudogene	neuroblastoma breakpoint family, member 7
ENSG00000153201.15	-0.140831	6.60524	0.00684262	0.0380812	8.22	8.1	8.16	6.82	7.52	8.09	RANBP2	chr2	protein_coding	RAN binding protein 2
ENSG00000236279.6	1.92347	-4.02852	1	1	0	0	0	0.02	0	0	CLEC2L	chr7	protein_coding	C-type lectin domain family 2, member L
ENSG00000265912.1	-1.18962	-3.72885	0.625203	0.989943	0.01	0	0.02	0	0	0.01	RP11-583F2.2	chr17	lincRNA	--
ENSG00000136295.14	-0.241095	6.64582	2.93555e-06	3.95891e-05	19.25	19.85	20.67	17.05	16.96	16.96	TTYH3	chr7	protein_coding	tweety family member 3
ENSG00000185737.12	1.92347	-4.02852	1	1	0	0	0	0.01	0	0	NRG3	chr10	protein_coding	neuregulin 3
ENSG00000214135.8	0.113359	2.34728	0.278052	0.641991	1.89	1.9	1.84	1.95	2.17	2.02	AC024560.3	chr3	transcribed_unprocessed_pseudogene	--
ENSG00000266283.1	-1.06236	-3.4813	0.453569	0.872479	0	0.15	0	0	0.06	0	RP11-627G18.1	chr18	antisense	--
ENSG00000183801.7	-0.393531	-3.64159	1	1	0	0.02	0	0.02	0	0	OLFML1	chr11	protein_coding	olfactomedin-like 1
ENSG00000138386.16	-0.00110125	4.81355	0.982306	1	5.69	5.49	5.91	5.79	5.71	5.7	NAB1	chr2	protein_coding	NGFI-A binding protein 1 (EGR1 binding protein 1)
ENSG00000139233.6	0.187507	5.7772	0.000573884	0.00450928	5.88	6.2	5.94	6.54	6.91	7.28	LLPH	chr12	protein_coding	LLP homolog, long-term synaptic facilitation (Aplysia)
ENSG00000271997.1	-0.259933	-0.7865	0.397889	0.808342	0.13	0.12	0.16	0.1	0.13	0.12	RP11-97O12.6	chr15	sense_intronic	--
ENSG00000175820.3	-2.80516	-3.20554	0.0118355	0.0600104	0.01	0	0	0	0	0	CCDC168	chr13	protein_coding	coiled-coil domain containing 168
ENSG00000273566.1	1.92368	-4.02842	1	1	0	0	0	0	0	0.13	Metazoa_SRP	chr10	misc_RNA	--
ENSG00000264991.1	0.110243	-3.72887	1	1	0	0	0.65	0	0.27	0.43	AP001205.1	chr8	miRNA	--
ENSG00000147697.8	1.35833	-1.68393	0.00110423	0.00795086	0.02	0.08	0.05	0.11	0.12	0.18	GSDMC	chr8	protein_coding	gasdermin C
ENSG00000235453.7	0.0989854	0.929104	0.595351	0.979817	0.79	0.93	1.13	0.96	1.11	0.95	TOPORS-AS1	chr9	antisense	TOPORS antisense RNA 1
ENSG00000274150.1	-1.82817	-4.02857	1	1	0	0.02	0	0	0	0	FADS2P1	chr11	unprocessed_pseudogene	fatty acid desaturase 2 pseudogene 1
ENSG00000109220.10	-0.0140343	5.25984	0.831401	1	27.78	31.97	30.72	28.78	29.68	32.1	CHIC2	chr4	protein_coding	cysteine-rich hydrophobic domain 2
ENSG00000262003.1	-2.60929	-3.92163	0.500136	0.872479	0	0.03	0.03	0	0	0	RP11-676J12.7	chr17	antisense	--
ENSG00000280076.1	-0.685537	-3.82203	1	1	0.01	0.01	0	0	0	0.02	RP11-326A13.2	chr15	TEC	--
ENSG00000254779.4	-0.0590076	-2.97405	1	1	0.1	0.03	0.15	0.03	0.12	0.1	EGLN1P1	chr15	transcribed_processed_pseudogene	egl-9 family hypoxia-inducible factor 1 pseudogene 1
ENSG00000137331.11	0.276975	7.28396	3.32904e-08	6.47429e-07	92.35	101.51	98.26	115.51	118.49	123.08	IER3	chr6	protein_coding	immediate early response 3
ENSG00000165244.6	-0.0668139	3.05597	0.46403	0.872479	2.25	2.18	2.07	2	2.05	2.25	ZNF367	chr9	protein_coding	zinc finger protein 367
ENSG00000251380.3	-1.82828	-4.02851	1	1	0	0	0.01	0	0	0	DCANP1	chr5	protein_coding	dendritic cell-associated nuclear protein
ENSG00000166037.10	-0.109652	5.83339	0.0452811	0.176628	12.35	12.01	12.28	10.44	11.84	12	CEP57	chr11	protein_coding	centrosomal protein 57kDa
ENSG00000132840.9	-0.685719	-3.82193	1	1	0	0	0.03	0	0	0.02	BHMT2	chr5	protein_coding	betaine--homocysteine S-methyltransferase 2
ENSG00000134759.13	-0.0145319	5.13492	0.844636	1	4.02	3.83	3.58	3.76	3.6	4.1	ELP2	chr18	protein_coding	elongator acetyltransferase complex subunit 2
ENSG00000169919.16	-0.524404	5.30684	7.61985e-20	6.12176e-18	19.15	18.4	19.27	12.82	13.28	13.77	GUSB	chr7	protein_coding	glucuronidase, beta
ENSG00000228205.1	1.92335	-4.02858	1	1	0	0	0	0	0.03	0	RP11-778D9.4	chr3	processed_pseudogene	--
ENSG00000015413.9	0.221032	1.59784	0.0887442	0.296455	1.11	1.5	1.53	1.93	1.46	1.42	DPEP1	chr16	protein_coding	dipeptidase 1 (renal)
ENSG00000260672.1	4.70755	-3.33684	0.00394448	0.0237753	0	0	0	0.04	0.05	0	RP11-1006G14.1	chr15	lincRNA	--
ENSG00000122691.12	-1.82828	-4.02851	1	1	0	0	0.02	0	0	0	TWIST1	chr7	protein_coding	twist family bHLH transcription factor 1
ENSG00000262140.1	-3.11319	-3.82212	0.250203	0.593983	0.03	0.03	0.03	0	0	0	RP11-417N10.3	chr16	unprocessed_pseudogene	--
ENSG00000243742.5	0.394151	2.29626	9.40206e-05	0.000914547	1.32	1.03	1	1.7	1.24	1.55	RPLP0P2	chr11	transcribed_processed_pseudogene	ribosomal protein, large, P0 pseudogene 2
ENSG00000164647.8	0.252366	-0.461357	0.321302	0.707939	0.36	0.44	0.53	0.67	0.38	0.56	STEAP1	chr7	protein_coding	six transmembrane epithelial antigen of the prostate 1
ENSG00000102763.15	0.26555	5.24064	4.07871e-06	5.35399e-05	4.27	4.43	4.27	5.15	5.32	5.26	VWA8	chr13	protein_coding	von Willebrand factor A domain containing 8
ENSG00000186409.14	-0.856558	-1.55917	0.0378352	0.153564	0.14	0.07	0.05	0.07	0.02	0.06	CCDC30	chr1	protein_coding	coiled-coil domain containing 30
ENSG00000060982.14	1.2131	-0.695687	1.57859e-05	0.000184058	0.04	0.03	0.03	0.06	0.09	0.06	BCAT1	chr12	protein_coding	branched chain amino-acid transaminase 1, cytosolic
ENSG00000101868.10	0.0416032	4.10954	0.518431	0.890182	3.14	2.8	2.74	2.84	2.99	3.22	POLA1	chrX	protein_coding	polymerase (DNA directed), alpha 1, catalytic subunit
ENSG00000228526.3	1.29433	-3.48113	0.453569	0.872479	0	0.12	0	0.07	0.17	0.09	RP3-510D11.1	chr1	lincRNA	--
ENSG00000077800.11	1.92347	-4.02852	1	1	0	0	0	0.02	0	0	FKBP6	chr7	protein_coding	FK506 binding protein 6, 36kDa
ENSG00000200428.1	0.996639	-3.55888	0.687754	1	0	0.2	0.24	0.23	0.2	0.63	Y_RNA	chr12	misc_RNA	--
ENSG00000261243.1	1.92335	-4.02858	1	1	0	0	0	0	0.04	0	RP11-517C16.4	chr16	antisense	--
ENSG00000174015.9	0.926033	-3.02864	0.424843	0.846109	0.03	0.01	0.01	0.05	0.04	0.02	SPERT	chr13	protein_coding	spermatid associated
ENSG00000201564.1	2.71954	-3.9216	0.500136	0.872479	0	0	0	0.17	0	0	RN7SKP50	chr11	misc_RNA	RNA, 7SK small nuclear pseudogene 50
ENSG00000124818.14	1.92335	-4.02858	1	1	0	0	0	0	0.01	0	OPN5	chr6	protein_coding	opsin 5
ENSG00000226251.5	0.871095	-2.44357	0.170137	0.472818	0.55	0.07	0.08	0.66	0.33	0.3	RP11-15I11.3	chr1	lincRNA	--
ENSG00000090104.11	-0.685827	-3.82209	1	1	0	0.01	0.01	0.01	0	0	RGS1	chr1	protein_coding	regulator of G-protein signaling 1
ENSG00000205790.1	-1.18994	-3.729	0.625203	0.989943	0.01	0	0.02	0	0.01	0	DPP9-AS1	chr19	antisense	DPP9 antisense RNA 1
ENSG00000234287.1	0.790004	-3.40725	0.726859	1	0.1	0.09	0.11	0.1	0.37	0	RP11-761N21.2	chr3	processed_pseudogene	--
ENSG00000100532.11	-0.0964717	4.28698	0.139161	0.405446	9.03	9.52	8.88	8.89	8.67	8.27	CGRRF1	chr14	protein_coding	cell growth regulator with ring finger domain 1
ENSG00000224530.1	-1.82828	-4.02851	1	1	0	0	0.06	0	0	0	PPIAP10	chr20	processed_pseudogene	peptidylprolyl isomerase A (cyclophilin A) pseudogene 10
ENSG00000183598.3	-0.549472	-2.68467	0.504613	0.875968	0.24	0.23	0.34	0.45	0.06	0	HIST2H3D	chr1	protein_coding	histone cluster 2, H3d
ENSG00000267454.5	0.0954795	-3.92153	1	1	0.02	0	0	0	0	0.02	ZNF582-AS1	chr19	lincRNA	ZNF582 antisense RNA 1 (head to head)
ENSG00000167613.15	-0.489325	-2.59969	0.678597	1	0.01	0.05	0.01	0.03	0	0.02	LAIR1	chr19	protein_coding	leukocyte-associated immunoglobulin-like receptor 1
ENSG00000243568.2	0.315415	-2.33655	0.712162	1	0.03	0.18	0.24	0.37	0.09	0.09	RP11-2I17.1	chr15	processed_pseudogene	--
ENSG00000157870.14	-0.278727	4.71403	4.19573e-06	5.48989e-05	8.85	9.69	9.95	8.01	8.46	7.03	FAM213B	chr1	protein_coding	family with sequence similarity 213, member B
ENSG00000121380.12	-0.214904	0.74236	0.212165	0.554775	0.72	0.6	0.62	0.6	0.54	0.56	BCL2L14	chr12	protein_coding	BCL2-like 14 (apoptosis facilitator)
ENSG00000125798.14	-0.765637	3.20716	2.71847e-20	2.28801e-18	4.25	3.98	4.14	2.61	2.28	2.46	FOXA2	chr20	protein_coding	forkhead box A2
ENSG00000228801.5	0.0674803	0.206535	0.797653	1	0.55	0.67	0.49	0.66	0.66	0.46	RP11-110G21.1	chr8	antisense	--
ENSG00000252367.1	0.0950774	-3.92164	1	1	0	0	0.31	0	0.26	0	Y_RNA	chr20	misc_RNA	--
ENSG00000132821.11	1.92347	-4.02852	1	1	0	0	0	0.01	0	0	VSTM2L	chr20	protein_coding	V-set and transmembrane domain containing 2 like
ENSG00000250266.1	1.92347	-4.02852	1	1	0	0	0	0.06	0	0	RP11-789C1.1	chr4	lincRNA	--
ENSG00000162521.18	0.0819515	6.75916	0.109709	0.346987	12.55	12.01	12.28	12.68	13.21	13.45	RBBP4	chr1	protein_coding	retinoblastoma binding protein 4
ENSG00000256196.1	-0.957263	-2.92166	0.30275	0.676286	0.17	0.06	0.1	0.09	0.03	0.04	RP11-881M11.4	chr11	antisense	--
ENSG00000256973.1	-1.82817	-4.02857	1	1	0	0.03	0	0	0	0	RP11-359J14.2	chr12	lincRNA	--
ENSG00000254911.3	-0.663197	-1.92138	0.294087	0.662995	0.63	0.88	0.47	0.3	0.27	0.83	SCARNA9	chr11	antisense	small Cajal body-specific RNA 9
ENSG00000141441.15	0.145041	2.36075	0.125359	0.372973	0.64	0.64	0.66	0.66	0.66	0.87	GAREM	chr18	protein_coding	GRB2 associated, regulator of MAPK1
ENSG00000113262.14	-0.36754	-2.87091	0.629861	0.993409	0.02	0	0.03	0	0.02	0.01	GRM6	chr5	protein_coding	glutamate receptor, metabotropic 6
ENSG00000132405.18	0.0677669	6.47551	0.195091	0.521522	15.61	14.61	15.36	15.64	16.38	16.12	TBC1D14	chr4	protein_coding	TBC1 domain family, member 14
ENSG00000260364.1	0.620465	-3.64139	1	1	0.03	0	0.04	0.07	0	0.05	RP11-256I9.3	chr16	lincRNA	--
ENSG00000162992.3	1.92347	-4.02852	1	1	0	0	0	0.01	0	0	NEUROD1	chr2	protein_coding	neuronal differentiation 1
ENSG00000265980.1	0.891141	-3.8222	1	1	0	0.05	0	0	0.1	0	CTD-2515C13.2	chr18	lincRNA	--
ENSG00000137770.13	-0.111037	5.04234	0.0659396	0.235475	4.72	4.72	4.4	4.03	4.3	4.64	CTDSPL2	chr15	protein_coding	CTD (carboxy-terminal domain, RNA polymerase II, polypeptide A) small phosphatase like 2
ENSG00000224881.1	-0.312663	-1.2369	0.433045	0.856597	0.47	0.4	0.41	0.33	0.29	0.45	AC068279.3	chr2	processed_pseudogene	--
ENSG00000266803.1	1.03718	-3.3368	0.508346	0.875968	0.04	0.07	0	0.04	0.14	0.05	RP1-77H15.1	chr17	sense_intronic	--
ENSG00000117266.15	0.628034	3.78905	3.7789e-18	2.588e-16	3.09	2.95	3.44	5.07	4.98	4.62	CDK18	chr1	protein_coding	cyclin-dependent kinase 18
ENSG00000123584.7	-1.82817	-4.02857	1	1	0	0.01	0	0	0	0	MAGEA9	chrX	protein_coding	melanoma antigen family A9
ENSG00000120675.5	0.218924	6.40083	2.78338e-05	0.00030657	9.1	9.5	9.35	11.22	10.53	11.06	DNAJC15	chr13	protein_coding	DnaJ (Hsp40) homolog, subfamily C, member 15
ENSG00000163576.17	0.933474	-2.14414	0.0665503	0.237107	0.05	0.05	0.01	0.07	0.08	0.06	EFHB	chr3	protein_coding	EF-hand domain family, member B
ENSG00000013583.8	-0.0383048	4.72998	0.528936	0.90311	8.7	9.5	9.96	8.81	9.49	9.31	HEBP1	chr12	protein_coding	heme binding protein 1
ENSG00000072609.17	-0.161815	-1.79831	0.776897	1	0.02	0.02	0.02	0.03	0.01	0.01	CHFR	chr12	protein_coding	checkpoint with forkhead and ring finger domains, E3 ubiquitin protein ligase
ENSG00000243968.2	1.92335	-4.02858	1	1	0	0	0	0	0.09	0	RN7SL402P	chr19	misc_RNA	RNA, 7SL, cytoplasmic 402, pseudogene
ENSG00000262099.1	0.0954795	-3.92153	1	1	0.06	0	0	0	0	0.09	CTC-524C5.5	chr17	lincRNA	--
ENSG00000179873.14	-0.878961	-0.30406	0.000204245	0.00181459	0.26	0.29	0.24	0.14	0.17	0.11	NLRP11	chr19	protein_coding	NLR family, pyrin domain containing 11
ENSG00000254783.1	-0.306474	-2.48071	0.845562	1	0.23	0.16	0.11	0.11	0.06	0.3	RP11-320L11.2	chr11	processed_pseudogene	--
ENSG00000277959.1	-0.539114	-0.663191	0.058733	0.217931	1.64	2.37	1.68	1.61	1.06	1.32	RP11-45A17.2	chr10	antisense	--
ENSG00000158022.6	0.239706	-2.51917	0.691042	1	0.04	0.05	0.08	0.03	0.07	0.12	TRIM63	chr1	protein_coding	tripartite motif containing 63, E3 ubiquitin protein ligase
ENSG00000237271.1	2.71954	-3.9216	0.500136	0.872479	0	0	0	0.1	0	0	AC009498.1	chr2	lincRNA	--
ENSG00000182742.5	-0.235075	-0.529808	0.306645	0.682905	0.16	0.14	0.22	0.2	0.14	0.08	HOXB4	chr17	protein_coding	homeobox B4
ENSG00000196139.11	0.0823915	1.12508	0.654359	1	0.85	0.75	0.96	1.02	0.94	0.71	AKR1C3	chr10	protein_coding	aldo-keto reductase family 1, member C3
ENSG00000255823.2	0.620022	-3.6417	1	1	0.02	0.02	0	0	0.05	0	MTRNR2L8	chr11	protein_coding	MT-RNR2-like 8
ENSG00000204872.3	0.0951578	-3.92168	1	1	0.04	0	0	0	0.03	0	NAT8B	chr2	polymorphic_pseudogene	N-acetyltransferase 8B (GCN5-related, putative, gene/pseudogene)
ENSG00000073803.13	0.0805486	4.18575	0.231001	0.582695	1.56	1.31	1.25	1.53	1.44	1.42	MAP3K13	chr3	protein_coding	mitogen-activated protein kinase kinase kinase 13
ENSG00000232774.7	-0.107912	3.48892	0.178044	0.490663	5.19	4.23	3.47	3.84	4.09	4.21	FLJ22447	chr14	lincRNA	--
ENSG00000152049.6	-0.685747	-3.82213	1	1	0.01	0.01	0	0.01	0	0	KCNE4	chr2	protein_coding	potassium channel, voltage gated subfamily E regulatory beta subunit 4
ENSG00000233184.6	0.324288	1.63279	0.0117301	0.0596975	1.54	1.18	1.46	1.54	1.99	1.68	RP11-421L21.3	chr1	antisense	--
ENSG00000129007.14	0.281669	3.7261	0.000134851	0.00125639	2.47	2.39	2.38	3.22	2.95	2.64	CALML4	chr15	protein_coding	calmodulin-like 4
ENSG00000233084.2	-0.442112	-2.33642	0.586199	0.967669	0.27	0.36	0.36	0.23	0.15	0.39	RPL23AP25	chr1	processed_pseudogene	ribosomal protein L23a pseudogene 25
ENSG00000260880.2	-1.82828	-4.02851	1	1	0	0	0.03	0	0	0	HCCAT5	chr16	lincRNA	hepatocellular carcinoma associated transcript 5 (non-protein coding)
ENSG00000188451.8	0.220079	-2.3023	0.721232	1	0.07	0.08	0.03	0.05	0.05	0.15	SRP72P2	chr6	processed_pseudogene	signal recognition particle 72kDa pseudogene 2
ENSG00000249094.2	-1.18986	-3.72904	0.625203	0.989943	0.07	0	0.04	0	0.03	0	RP1-7G5.6	chr12	lincRNA	--
ENSG00000198804.2	-0.0686415	14.3032	0.148721	0.426121	12429.2	12665.2	12629.3	12630.4	12400.8	11221.4	MT-CO1	chrM	protein_coding	mitochondrially encoded cytochrome c oxidase I
ENSG00000132952.11	-0.0541634	4.35565	0.398365	0.809036	3.96	3.93	3.71	3.86	3.79	3.59	USPL1	chr13	protein_coding	ubiquitin specific peptidase like 1
ENSG00000198677.10	-0.0202203	5.87967	0.715614	1	9.99	9.76	9.41	9.06	10.03	9.91	TTC37	chr5	protein_coding	tetratricopeptide repeat domain 37
ENSG00000114503.10	-0.116108	5.93107	0.0330443	0.138073	21.36	21.02	19.88	18.79	19.19	20.03	NCBP2	chr3	protein_coding	nuclear cap binding protein subunit 2, 20kDa
ENSG00000183742.12	0.293764	5.39063	2.04638e-07	3.46215e-06	3.72	3.74	3.98	4.58	4.58	5.01	MACC1	chr7	protein_coding	metastasis associated in colon cancer 1
ENSG00000239040.1	0.891263	-3.82204	1	1	0	0	0.27	0.52	0	0	Y_RNA	chr4	misc_RNA	--
ENSG00000071564.14	0.639656	6.97816	3.78003e-36	9.30973e-34	16.28	16.45	16.23	25.71	26.79	24.34	TCF3	chr19	protein_coding	transcription factor 3
ENSG00000087245.12	1.53105	-1.82201	0.000774301	0.00585294	0.03	0.02	0.02	0.09	0.06	0.05	MMP2	chr16	protein_coding	matrix metallopeptidase 2
ENSG00000270165.1	-0.255997	-3.48095	1	1	0	0.13	0.05	0	0.04	0.13	RP11-167P11.2	chr16	sense_intronic	--
ENSG00000139988.9	-0.164559	-2.37169	0.851118	1	0.1	0.06	0.04	0.11	0.05	0.02	RDH12	chr14	protein_coding	retinol dehydrogenase 12 (all-trans/9-cis/11-cis)
ENSG00000253607.1	1.92335	-4.02858	1	1	0	0	0	0	0.04	0	RP11-557C18.3	chr8	antisense	--
ENSG00000225328.1	0.695338	-1.25231	0.03256	0.136296	0.44	0.51	0.32	0.61	0.54	1.08	LINC01594	chr2	antisense	long intergenic non-protein coding RNA 1594
ENSG00000237522.1	1.19488	-2.77439	0.1163	0.362872	0.04	0.04	0.05	0.11	0.06	0.15	NONOP2	chr2	processed_pseudogene	non-POU domain containing, octamer-binding pseudogene 2
ENSG00000261390.5	-1.82828	-4.02851	1	1	0	0	0.01	0	0	0	MAFTRR	chr16	lincRNA	MAF transcriptional regulator RNA
ENSG00000266783.1	0.289709	0.0902969	0.202072	0.536525	0.89	0.77	0.77	0.81	1.28	0.84	RP11-715F3.2	chr18	sense_intronic	--
ENSG00000229001.1	-0.685726	-3.82214	1	1	0	0.04	0	0.02	0	0	ACTBP14	chr10	processed_pseudogene	actin, beta pseudogene 14
ENSG00000270996.1	2.53241	-3.40723	0.0706091	0.247416	0	0	0.03	0.06	0.13	0	RP11-342K6.4	chr2	lincRNA	--
ENSG00000177984.6	0.75133	-2.82179	0.239034	0.593983	0.1	0.09	0.04	0.1	0.09	0.24	LCN15	chr9	protein_coding	lipocalin 15
ENSG00000104660.17	-0.566859	5.35757	3.81394e-23	4.06374e-21	9.98	9.55	10.22	6.95	6.46	6.85	LEPROTL1	chr8	protein_coding	leptin receptor overlapping transcript-like 1
ENSG00000104866.10	0.105996	5.773	0.0549877	0.206682	15.27	15.53	15.99	17.25	17.05	16.39	PPP1R37	chr19	protein_coding	protein phosphatase 1, regulatory subunit 37
ENSG00000231754.1	-1.8282	-4.02856	1	1	0.05	0	0	0	0	0	RP11-204E9.1	chr6	lincRNA	--
ENSG00000188559.13	-0.555014	2.90152	6.90564e-10	1.78874e-08	1.46	1.32	1.22	0.93	0.82	1.03	RALGAPA2	chr20	protein_coding	Ral GTPase activating protein, alpha subunit 2 (catalytic)
ENSG00000267517.1	2.71932	-3.92171	0.500136	0.872479	0	0	0	0	0.12	0	CTD-2231E14.4	chr19	lincRNA	--
ENSG00000144589.20	0.180993	4.64145	0.00355595	0.0217875	5.96	6.16	6.05	7.29	6.57	6.92	STK11IP	chr2	protein_coding	serine/threonine kinase 11 interacting protein
ENSG00000237149.5	0.330982	2.52487	0.000819773	0.00614105	1.52	1.86	1.77	2.23	2.32	1.89	ZNF503-AS2	chr10	antisense	ZNF503 antisense RNA 2
ENSG00000152409.8	0.25813	5.46524	4.41256e-06	5.74206e-05	4.33	4.02	4.16	4.78	5.12	5.19	JMY	chr5	protein_coding	junction mediating and regulatory protein, p53 cofactor
ENSG00000162599.15	0.258444	4.50332	4.51625e-05	0.000473977	2.02	1.79	1.85	2.15	2.32	2.35	NFIA	chr1	protein_coding	nuclear factor I/A
ENSG00000171777.15	-1.1895	-3.72891	0.625203	0.989943	0	0.01	0.01	0	0	0.01	RASGRP4	chr19	protein_coding	RAS guanyl releasing protein 4
ENSG00000104812.14	0.200314	5.5025	0.000350767	0.00293008	11.03	10.82	11.32	12.49	12.78	13.17	GYS1	chr19	protein_coding	glycogen synthase 1 (muscle)
ENSG00000091651.8	-0.106375	5.20537	0.0678631	0.240685	19.75	19.28	19.49	17.99	18.16	18.69	ORC6	chr16	protein_coding	origin recognition complex, subunit 6
ENSG00000178458.5	-0.976758	-3.08515	0.267696	0.62338	0.12	0.23	0.2	0.13	0.06	0.09	H3F3AP6	chr4	processed_pseudogene	H3 histone, family 3A, pseudogene 6
ENSG00000108576.9	0.127998	-2.4068	0.851118	1	0.03	0.01	0.02	0.03	0.01	0.02	SLC6A4	chr17	protein_coding	solute carrier family 6 (neurotransmitter transporter), member 4
ENSG00000130758.7	0.103245	4.66542	0.10747	0.343711	6.67	6.46	6.86	7.66	7.3	6.59	MAP3K10	chr19	protein_coding	mitogen-activated protein kinase kinase kinase 10
ENSG00000207550.1	0.110215	-3.72906	1	1	0.35	0.34	0	0.38	0.34	0	MIR99B	chr19	miRNA	microRNA 99b
ENSG00000260466.1	0.0951789	-3.9217	1	1	0	0.05	0	0	0.05	0	RP4-536B24.2	chr16	antisense	--
ENSG00000124784.8	0.0613629	5.77293	0.262782	0.618261	18.16	17.64	17.68	18.06	19.12	19.09	RIOK1	chr6	protein_coding	RIO kinase 1
ENSG00000087076.8	0.363592	0.220413	0.0657483	0.235142	0.63	0.66	0.91	0.81	0.97	1.08	HSD17B14	chr19	protein_coding	hydroxysteroid (17-beta) dehydrogenase 14
ENSG00000221826.9	-2.31355	-3.40723	0.0706091	0.247416	0.04	0.04	0.01	0	0.01	0	PSG3	chr19	protein_coding	pregnancy specific beta-1-glycoprotein 3
ENSG00000264058.1	-0.176091	-3.33646	1	1	0.02	0	0.03	0.01	0.01	0.03	RP5-1028K7.3	chr17	protein_coding	--
ENSG00000111785.18	-0.634656	2.69121	3.57775e-11	1.11747e-09	1.65	1.27	1.15	0.8	0.83	1.06	RIC8B	chr12	protein_coding	RIC8 guanine nucleotide exchange factor B
ENSG00000277350.1	1.92347	-4.02852	1	1	0	0	0	0.02	0	0	RP11-395E19.6	chr9	lincRNA	--
ENSG00000156475.18	0.368657	-3.20544	1	1	0.01	0	0	0.01	0	0	PPP2R2B	chr5	protein_coding	protein phosphatase 2, regulatory subunit B, beta
ENSG00000091073.19	-0.0776281	4.41465	0.215636	0.561797	7.47	7.02	7.66	7.29	7.11	6.68	DTX2	chr7	protein_coding	deltex 2, E3 ubiquitin ligase
ENSG00000230641.1	-0.393643	-3.64164	1	1	0	0.26	0	0.1	0.08	0	USP12-AS2	chr13	antisense	USP12 antisense RNA 2 (head to head)
ENSG00000186648.14	-0.096174	-1.49979	1	1	0.05	0.08	0.05	0.07	0.04	0.08	LRRC16B	chr14	protein_coding	leucine rich repeat containing 16B
ENSG00000249955.1	-1.82828	-4.02851	1	1	0	0	0.05	0	0	0	RP11-6E9.4	chr4	antisense	--
ENSG00000226017.2	0.0952697	-3.92163	1	1	0.01	0	0	0.01	0	0	PRICKLE2-AS3	chr3	antisense	PRICKLE2 antisense RNA 3
ENSG00000228007.1	-1.8282	-4.02856	1	1	0.08	0	0	0	0	0	AC011933.2	chr17	processed_pseudogene	--
ENSG00000267201.1	-0.685939	-3.82214	1	1	0	0.06	0.07	0	0.06	0	AC005624.2	chr19	lincRNA	--
ENSG00000172586.7	-0.0380972	5.56301	0.51079	0.87924	30.51	30.85	29.23	29.3	28.91	30.92	CHCHD1	chr10	protein_coding	coiled-coil-helix-coiled-coil-helix domain containing 1
ENSG00000230312.2	-1.82817	-4.02857	1	1	0	0.03	0	0	0	0	LL0XNC01-116E7.4	chrX	processed_pseudogene	--
ENSG00000173175.14	-1.19022	-3.20532	0.227261	0.57542	0.01	0.01	0.01	0	0	0.01	ADCY5	chr3	protein_coding	adenylate cyclase 5
ENSG00000070444.14	-0.150933	4.28335	0.0184771	0.0868829	3.75	3.79	3.95	3.53	3.66	3.17	MNT	chr17	protein_coding	MAX network transcriptional repressor
ENSG00000275812.1	-0.710398	-2.87093	0.33343	0.72672	0.45	0.07	0.34	0.16	0.14	0.22	RP4-697K14.15	chr20	antisense	--
ENSG00000248275.1	0.0452987	1.55489	0.762669	1	2.75	2.73	2.14	3.05	2.58	2.25	TRIM52-AS1	chr5	processed_transcript	TRIM52 antisense RNA 1 (head to head)
ENSG00000057657.14	0.381111	3.5367	3.85848e-07	6.15698e-06	1.65	1.95	1.71	2.09	2.41	2.5	PRDM1	chr6	protein_coding	PR domain containing 1, with ZNF domain
ENSG00000270367.1	0.165354	-1.18969	0.660478	1	0.14	0.21	0.17	0.21	0.18	0.21	RP11-331G2.6	chr3	processed_pseudogene	--
ENSG00000240674.1	-0.709885	-2.87076	0.481765	0.872479	0.36	0.05	0.17	0.17	0	0.23	RP11-366M4.1	chr4	processed_pseudogene	--
ENSG00000246582.2	0.278719	3.26187	0.000442135	0.0036036	3.99	3.99	4.38	5.06	4.63	5.51	RP11-1149O23.3	chr8	processed_transcript	--
ENSG00000267261.5	0.155785	5.29	0.00659946	0.0369469	35.91	35.32	37.35	40.85	39.84	41.26	CTD-2132N18.3	chr17	protein_coding	--
ENSG00000143850.12	-0.0146996	5.28232	0.791999	1	4.88	4.88	4.96	4.75	5.06	4.85	PLEKHA6	chr1	protein_coding	pleckstrin homology domain containing, family A member 6
ENSG00000204055.4	0.57697	-1.48125	0.21123	0.553228	0.08	0.08	0.18	0.12	0.24	0.13	RP11-247A12.2	chr9	antisense	--
ENSG00000268714.3	-1.8282	-4.02856	1	1	0.06	0	0	0	0	0	CTD-2287O16.3	chr5	protein_coding	--
ENSG00000150459.12	-0.0574386	7.97315	0.241243	0.593983	104.7	106.63	101.67	104.06	102.02	97.06	SAP18	chr13	protein_coding	Sin3A-associated protein, 18kDa
ENSG00000231086.1	-1.56231	-3.64163	0.375339	0.776548	0	0.12	0	0.03	0	0	TSSK1A	chr22	unitary_pseudogene	testis-specific serine kinase 1A pseudogene
ENSG00000280028.1	-1.82828	-4.02851	1	1	0	0	0.05	0	0	0	RP11-118E18.1	chr17	TEC	--
ENSG00000268324.2	1.40139	-3.72888	0.625203	0.989943	0	0	0.01	0.01	0.01	0.02	LRRC2-AS1	chr3	antisense	LRRC2 antisense RNA 1
ENSG00000258791.7	0.110236	-3.72907	1	1	0	0.02	0	0.01	0.01	0	LINC00520	chr14	lincRNA	long intergenic non-protein coding RNA 520
ENSG00000259024.6	0.253557	0.201992	0.224087	0.571769	0.29	0.32	0.39	0.43	0.39	0.36	TVP23C-CDRT4	chr17	protein_coding	TVP23C-CDRT4 readthrough
ENSG00000054179.11	0.0188452	1.94524	0.897782	1	1.47	1.77	1.82	1.97	1.58	1.59	ENTPD2	chr9	protein_coding	ectonucleoside triphosphate diphosphohydrolase 2
ENSG00000117152.13	-1.82817	-4.02857	1	1	0	0.01	0	0	0	0	RGS4	chr1	protein_coding	regulator of G-protein signaling 4
ENSG00000163563.7	1.92368	-4.02842	1	1	0	0	0	0	0	0.02	MNDA	chr1	protein_coding	myeloid cell nuclear differentiation antigen
ENSG00000212290.1	0.681195	-2.97377	0.45549	0.872479	0.43	0.21	0.73	1.16	0.2	0.95	RNA5SP424	chr16	rRNA	RNA, 5S ribosomal pseudogene 424
ENSG00000258424.1	0.926395	-3.02851	0.424843	0.846109	0.08	0.24	0.09	0.36	0.24	0.24	RP11-471B22.2	chr14	antisense	--
ENSG00000159224.4	0.744391	-1.44317	0.0372311	0.151789	0.24	0.4	0.27	0.52	0.46	0.61	GIP	chr17	protein_coding	gastric inhibitory polypeptide
ENSG00000276555.1	2.71943	-3.92165	0.500136	0.872479	0	0	0	0.24	0.22	0	AC008740.1	chr16	miRNA	--
ENSG00000135316.17	-0.0444757	8.11686	0.365929	0.773648	33.36	31.28	32.41	30.83	31.45	32.62	SYNCRIP	chr6	protein_coding	synaptotagmin binding, cytoplasmic RNA interacting protein
ENSG00000115239.21	-0.145978	4.19059	0.0271171	0.118274	6.51	5.91	6.65	5.39	6.17	5.76	GPR75-ASB3	chr2	protein_coding	GPR75-ASB3 readthrough
ENSG00000180458.2	0.120148	-3.40688	1	1	0.01	0.01	0.01	0.02	0	0.02	CTD-3064H18.4	chr19	antisense	--
ENSG00000272523.1	0.342523	-0.821919	0.252667	0.598662	1.02	0.87	1.02	1.53	1.08	1.09	LINC01023	chr5	lincRNA	long intergenic non-protein coding RNA 1023
ENSG00000135776.4	0.119205	5.34894	0.0337645	0.140591	9.44	9.63	9.37	9.87	10.13	11.24	ABCB10	chr1	protein_coding	ATP-binding cassette, sub-family B (MDR/TAP), member 10
ENSG00000119121.21	1.59491	-3.14399	0.146651	0.421385	0	0.01	0	0.01	0.01	0.01	TRPM6	chr9	protein_coding	transient receptor potential cation channel, subfamily M, member 6
ENSG00000167740.9	0.0444011	2.71615	0.628081	0.993365	3.14	2.82	2.78	2.92	3.05	3.14	CYB5D2	chr17	protein_coding	cytochrome b5 domain containing 2
ENSG00000236936.1	-0.184375	-2.82217	0.81498	1	0.03	0.03	0.31	0.11	0.16	0	RP3-329E20.2	chr1	antisense	--
ENSG00000185551.12	0.238497	4.6368	0.000123791	0.00116408	3.55	3.2	3.2	3.89	3.95	4	NR2F2	chr15	protein_coding	nuclear receptor subfamily 2, group F, member 2
ENSG00000214380.4	1.92335	-4.02858	1	1	0	0	0	0	0.04	0	RP11-457K10.2	chr3	processed_pseudogene	--
ENSG00000165775.17	-0.212024	5.034	0.000394384	0.00324926	5.04	5.01	5.21	4.16	4.33	4.85	FUNDC2	chrX	protein_coding	FUN14 domain containing 2
ENSG00000231390.1	1.92347	-4.02852	1	1	0	0	0	0.03	0	0	SNX18P8	chr9	unprocessed_pseudogene	sorting nexin 18 pseudogene 8
ENSG00000259424.1	-0.685939	-3.82214	1	1	0	0.07	0.08	0	0.07	0	RP11-35O15.1	chr15	antisense	--
ENSG00000248554.1	-0.398387	-2.44331	0.702156	1	0.09	0.21	0.44	0.14	0.16	0.26	RP11-159F24.6	chr5	antisense	--
ENSG00000279571.1	-0.432439	-2.97425	0.607982	0.989943	0.1	0.06	0.15	0	0.16	0.05	RP11-56D16.8	chr9	lincRNA	--
ENSG00000221314.1	-1.8282	-4.02856	1	1	0.17	0	0	0	0	0	AC093700.1	chr4	miRNA	--
ENSG00000233509.2	-0.256379	-3.48117	1	1	0.12	0.04	0	0.09	0.04	0	ZNF197-AS1	chr3	antisense	ZNF197 antisense RNA 1
ENSG00000267457.1	-2.60921	-3.92167	0.500136	0.872479	0.05	0.04	0	0	0	0	RP5-837J1.4	chr17	lincRNA	--
ENSG00000186635.14	0.0144172	5.31653	0.81215	1	4.86	5.45	5.5	5.21	5.49	5.4	ARAP1	chr11	protein_coding	ArfGAP with RhoGAP domain, ankyrin repeat and PH domain 1
ENSG00000260643.1	-0.0687083	3.57927	0.393667	0.801702	15.49	14.83	13.85	12.86	14.44	15.42	RP11-303E16.8	chr16	processed_transcript	--
ENSG00000179841.8	-0.881075	2.69563	1.12251e-20	9.86204e-19	0.94	1.12	1.02	0.52	0.59	0.57	AKAP5	chr14	protein_coding	A kinase (PRKA) anchor protein 5
ENSG00000260641.1	-1.52026	-2.08553	0.0026887	0.0171015	0.03	0.06	0.04	0.02	0.01	0.01	RP11-1299A16.3	chr4	antisense	--
ENSG00000233828.3	-1.8282	-4.02856	1	1	0.01	0	0	0	0	0	CTC-242N15.1	chr5	lincRNA	--
ENSG00000198744.5	-0.397202	-0.611563	0.109955	0.347079	1.17	1.26	1.02	0.68	1.33	0.47	RP5-857K21.11	chr1	unprocessed_pseudogene	--
ENSG00000198924.7	-0.134863	4.1725	0.044643	0.174614	4.04	3.78	3.93	3.51	3.64	3.63	DCLRE1A	chr10	protein_coding	DNA cross-link repair 1A
ENSG00000157326.18	0.229942	3.74949	0.00154619	0.0106458	4.9	5.42	4.72	6.08	5.96	5.73	DHRS4	chr14	protein_coding	dehydrogenase/reductase (SDR family) member 4
ENSG00000276691.1	0.620378	-3.64155	1	1	0	0.09	0	0.15	0	0	RP5-1057I20.5	chr12	antisense	--
ENSG00000255319.5	-0.273701	-2.68454	1	1	0.14	0.03	0.02	0.07	0.03	0.07	ENPP7P8	chr11	transcribed_unprocessed_pseudogene	ectonucleotide pyrophosphatase/phosphodiesterase 7 pseudogene 8
ENSG00000143553.10	-0.112671	4.98882	0.05706	0.213138	30.11	29.66	30.02	27.49	28.44	27.73	SNAPIN	chr1	protein_coding	SNAP-associated protein
ENSG00000104863.11	0.135616	2.96755	0.117059	0.364748	8.51	9.66	8.04	9.09	10.35	9.6	LIN7B	chr19	protein_coding	lin-7 homolog B (C. elegans)
ENSG00000272446.5	1.92347	-4.02852	1	1	0	0	0	0.02	0	0	RP1-225E12.3	chr6	processed_transcript	--
ENSG00000187951.10	-0.130435	1.03221	0.403474	0.816906	1.06	0.81	0.99	0.8	0.95	0.88	ARHGAP11B	chr15	protein_coding	Rho GTPase activating protein 11B
ENSG00000126934.13	0.154562	7.47949	0.00199089	0.0131937	90.05	90.61	93.15	107.33	102.79	96.82	MAP2K2	chr19	protein_coding	mitogen-activated protein kinase kinase 2
ENSG00000279901.1	0.587352	-2.30186	0.217317	0.561842	0.07	0.04	0.08	0.11	0.03	0.2	CTD-2270P14.2	chr16	TEC	--
ENSG00000177352.9	0.0393585	4.43731	0.60235	0.988089	10.59	11.35	11.72	12.47	12.06	10.06	CCDC71	chr3	protein_coding	coiled-coil domain containing 71
ENSG00000240618.1	-0.431755	-2.97374	0.804044	1	0.17	0.08	0.57	0.18	0.08	0.37	RP11-206L10.5	chr1	lincRNA	--
ENSG00000166024.13	-0.08837	4.18156	0.192986	0.516675	5.15	4.86	4.63	4.39	4.77	4.74	R3HCC1L	chr10	protein_coding	R3H domain and coiled-coil containing 1-like
ENSG00000243297.2	1.92368	-4.02842	1	1	0	0	0	0	0	0.1	RPL31P61	chr19	processed_pseudogene	ribosomal protein L31 pseudogene 61
ENSG00000168890.13	0.0303071	3.5125	0.792783	1	4.95	5.58	6.09	5.56	6.37	4.96	TMEM150A	chr2	protein_coding	transmembrane protein 150A
ENSG00000261079.1	0.567381	-2.77486	0.481765	0.872479	0.03	0.03	0.02	0.08	0.03	0.02	RP11-252A24.3	chr16	lincRNA	--
ENSG00000234355.3	1.92335	-4.02858	1	1	0	0	0	0	0.04	0	FTH1P27	chrX	unprocessed_pseudogene	ferritin, heavy polypeptide 1 pseudogene 27
ENSG00000262791.1	-2.60939	-3.92158	0.500136	0.872479	0	0	0.12	0	0	0	RP11-961A15.1	chr17	antisense	--
ENSG00000147872.9	0.680781	-2.97389	0.607982	0.989943	0.01	0.01	0.05	0.02	0.04	0.05	PLIN2	chr9	protein_coding	perilipin 2
ENSG00000163424.8	-1.8282	-4.02856	1	1	0.01	0	0	0	0	0	C3orf30	chr3	protein_coding	chromosome 3 open reading frame 30
ENSG00000166396.12	0.891141	-3.8222	1	1	0	0.01	0	0	0.02	0	SERPINB7	chr18	protein_coding	serpin peptidase inhibitor, clade B (ovalbumin), member 7
ENSG00000104756.15	-0.0065833	6.04165	0.907425	1	18.21	17.8	18.52	17.45	18.51	18.78	KCTD9	chr8	protein_coding	potassium channel tetramerization domain containing 9
ENSG00000282393.1	0.417875	2.17918	8.36957e-05	0.000823986	1.32	1.11	1.14	1.4	1.72	1.71	CTD-3113P16.11	chr19	lincRNA	--
ENSG00000103855.17	0.20892	5.95224	0.000116088	0.00110076	11.07	12.56	12.63	14.73	14.07	13.38	CD276	chr15	protein_coding	CD276 molecule
ENSG00000132879.13	0.0786828	-1.62069	0.89465	1	0.04	0.09	0.08	0.06	0.09	0.06	FBXO44	chr1	protein_coding	F-box protein 44
ENSG00000145217.13	0.504294	-1.02877	0.146681	0.421392	0.07	0.09	0.09	0.12	0.13	0.09	SLC26A1	chr4	protein_coding	solute carrier family 26 (anion exchanger), member 1
ENSG00000225195.2	0.492327	-3.48111	1	1	0	0.17	0.1	0	0.25	0.13	RP11-338E21.2	chr12	sense_intronic	--
ENSG00000118298.10	0.128784	-2.205	0.864788	1	0.06	0.05	0.07	0.06	0.05	0.11	CA14	chr1	protein_coding	carbonic anhydrase XIV
ENSG00000130635.15	1.1667	-0.986786	0.000223763	0.00196476	0.03	0.03	0.04	0.09	0.06	0.06	COL5A1	chr9	protein_coding	collagen, type V, alpha 1
ENSG00000214097.4	0.0955006	-3.92154	1	1	0	0.01	0	0	0	0.02	SMCO1	chr3	protein_coding	single-pass membrane protein with coiled-coil domains 1
ENSG00000236494.1	-2.60923	-3.92166	0.500136	0.872479	0.02	0	0	0	0	0	RP11-89N17.4	chr7	lincRNA	--
ENSG00000220891.1	-1.18974	-3.7291	0.625203	0.989943	0.01	0.02	0	0	0.01	0	LL22NC03-63E9.3	chr22	antisense	--
ENSG00000224046.1	-0.746044	-1.30262	0.0362017	0.148661	0.42	0.43	0.76	0.21	0.37	0.38	AC005076.5	chr7	antisense	--
ENSG00000029153.14	0.0497014	4.79932	0.407064	0.820744	3.65	3.81	3.63	3.66	3.9	4.03	ARNTL2	chr12	protein_coding	aryl hydrocarbon receptor nuclear translocator-like 2
ENSG00000255537.1	-0.620486	-2.77448	0.648463	1	0.04	0.01	0.03	0.02	0.01	0.04	AP000708.1	chr11	antisense	--
ENSG00000198618.5	-0.144991	-0.0848355	0.568314	0.949095	1.74	1.67	1.84	1.77	1.37	1.69	PPIAP22	chr21	processed_pseudogene	peptidylprolyl isomerase A (cyclophilin A) pseudogene 22
ENSG00000177082.12	0.122282	5.63324	0.0251359	0.111206	8.14	8.59	8.04	8.96	8.57	9.75	WDR73	chr15	protein_coding	WD repeat domain 73
ENSG00000227234.1	-0.0583345	-2.97387	1	1	0.05	0.2	0.18	0	0.15	0.31	SPANXB1	chrX	protein_coding	SPANX family, member B1
ENSG00000153064.11	1.24798	-3.2696	0.344416	0.741416	0.02	0	0	0.02	0.02	0.01	BANK1	chr4	protein_coding	B-cell scaffold protein with ankyrin repeats 1
ENSG00000279281.1	0.381312	-2.64118	0.678597	1	0.05	0.02	0.05	0.08	0.02	0.07	RP11-226M10.3	chr17	TEC	--
ENSG00000120896.13	0.133887	5.86534	0.0146653	0.0716849	14.25	14.47	14.58	16.88	16.02	14.89	SORBS3	chr8	protein_coding	sorbin and SH3 domain containing 3
ENSG00000229246.1	-1.82817	-4.02857	1	1	0	0.04	0	0	0	0	LINC00377	chr13	lincRNA	long intergenic non-protein coding RNA 377
ENSG00000176584.15	0.891263	-3.82204	1	1	0	0	0.01	0.01	0	0	DMBT1P1	chr10	transcribed_processed_pseudogene	deleted in malignant brain tumors 1 pseudogene 1
ENSG00000277632.1	0.110457	-3.72887	1	1	0	0.03	0.04	0.03	0	0.05	CCL3	chr17	protein_coding	chemokine (C-C motif) ligand 3
ENSG00000260711.2	-0.125637	0.933185	0.470151	0.872479	0.26	0.25	0.27	0.22	0.24	0.27	RP11-747H7.3	chr14	sense_intronic	--
ENSG00000239542.3	0.891232	-3.82214	1	1	0.09	0	0	0.1	0.08	0	RN7SL399P	chr17	misc_RNA	RNA, 7SL, cytoplasmic 399, pseudogene
ENSG00000137672.12	0.749415	-1.00032	0.014586	0.0713902	0.06	0.08	0.06	0.1	0.11	0.15	TRPC6	chr11	protein_coding	transient receptor potential cation channel, subfamily C, member 6
ENSG00000248173.5	0.0954795	-3.92153	1	1	0.03	0	0	0	0	0.05	RP11-659O3.1	chr4	lincRNA	--
ENSG00000250144.1	-1.85835	-3.55913	0.219131	0.561842	0.04	0.03	0.02	0.02	0	0	RP11-553P9.1	chr4	processed_pseudogene	--
ENSG00000198203.9	1.92335	-4.02858	1	1	0	0	0	0	0.01	0	SULT1C2	chr2	protein_coding	sulfotransferase family, cytosolic, 1C, member 2
ENSG00000232196.3	-3.11311	-3.82216	0.250203	0.593983	0.03	0.01	0	0	0	0	MTRNR2L4	chr16	protein_coding	MT-RNR2-like 4
ENSG00000262587.2	0.0425214	-1.44395	1	1	0.24	0.3	0.22	0.14	0.38	0.26	RP11-266L9.4	chr16	transcribed_unprocessed_pseudogene	--
ENSG00000238039.1	-0.0868945	-3.08518	1	1	0.04	0.07	0.17	0.04	0.14	0.06	AF011889.2	chrX	lincRNA	--
ENSG00000124535.15	-0.576367	6.20872	2.43616e-27	3.60588e-25	21.82	21.4	20.76	13.77	14.5	15.04	WRNIP1	chr6	protein_coding	Werner helicase interacting protein 1
ENSG00000173349.5	-0.837255	3.50529	2.3734e-27	3.53037e-25	3.8	3.6	3.39	2.03	2.17	1.85	SFT2D3	chr2	protein_coding	SFT2 domain containing 3
ENSG00000109107.13	0.0303135	2.16972	0.883675	1	1.96	1.75	2.39	2.12	2.22	1.83	ALDOC	chr17	protein_coding	aldolase C, fructose-bisphosphate
ENSG00000109771.15	0.775125	-2.30224	0.15132	0.432197	0.02	0.01	0.02	0.01	0.02	0.04	LRP2BP	chr4	protein_coding	LRP2 binding protein
ENSG00000172824.14	1.92335	-4.02858	1	1	0	0	0	0	0.01	0	CES4A	chr16	protein_coding	carboxylesterase 4A
ENSG00000256288.1	-0.685939	-3.82214	1	1	0	0.04	0.04	0	0.04	0	RP11-277P12.10	chr12	lincRNA	--
ENSG00000270103.3	-0.837149	-2.68453	0.264476	0.6204	0.57	0.73	1.49	0.41	0.54	0.56	RNU11	chr1	lincRNA	RNA, U11 small nuclear
ENSG00000164825.3	0.580305	-3.14367	0.581735	0.962945	0.21	0.05	0	0	0.1	0.38	DEFB1	chr8	protein_coding	defensin, beta 1
ENSG00000090372.14	-0.0852021	7.9083	0.0824474	0.279542	60.03	61.3	64.28	59.86	59.85	56.53	STRN4	chr19	protein_coding	striatin, calmodulin binding protein 4
ENSG00000198440.9	-0.285835	2.00094	0.0108985	0.0561404	0.79	0.82	0.82	0.52	0.77	0.72	ZNF583	chr19	protein_coding	zinc finger protein 583
ENSG00000109323.8	-0.223869	4.83694	0.000213507	0.00188462	10.42	9.73	9.53	8.9	8.42	8.27	MANBA	chr4	protein_coding	mannosidase, beta A, lysosomal
ENSG00000133256.12	0.664617	-3.26955	0.754239	1	0.01	0.01	0.01	0.05	0	0	PDE6B	chr4	protein_coding	phosphodiesterase 6B, cGMP-specific, rod, beta
ENSG00000134249.6	0.110345	-3.72892	1	1	0	0.01	0.01	0	0.01	0.01	ADAM30	chr1	protein_coding	ADAM metallopeptidase domain 30
ENSG00000230666.5	-0.563537	-2.37144	0.460032	0.872479	0.01	0.11	0.03	0.07	0	0.03	CEACAM22P	chr19	transcribed_unprocessed_pseudogene	carcinoembryonic antigen-related cell adhesion molecule 22, pseudogene
ENSG00000225678.2	2.71996	-3.9214	0.500136	0.872479	0	0	0	0	0	0.07	AP000619.5	chr11	transcribed_unprocessed_pseudogene	--
ENSG00000198547.8	-1.82817	-4.02857	1	1	0	0	0	0	0	0	C20orf203	chr20	lincRNA	chromosome 20 open reading frame 203
ENSG00000089335.20	0.337487	4.98498	1.05805e-08	2.22941e-07	8.51	7.88	7.52	10.12	9.65	10.8	ZNF302	chr19	protein_coding	zinc finger protein 302
ENSG00000181638.17	0.204038	3.53518	0.00775058	0.0421963	1.63	1.64	1.59	1.99	1.86	1.77	ZFP41	chr8	protein_coding	ZFP41 zinc finger protein
ENSG00000134108.12	-0.438713	6.02135	3.70278e-16	2.08738e-14	23.68	23.09	22.92	16.98	17.11	17.8	ARL8B	chr3	protein_coding	ADP-ribosylation factor-like 8B
ENSG00000113312.10	-0.00333825	5.85055	0.972853	1	37.34	37.31	35.86	36.17	36.03	39.21	TTC1	chr5	protein_coding	tetratricopeptide repeat domain 1
ENSG00000273240.1	-2.93727	-3.14427	0.0118355	0.0600104	0.12	0.28	0.05	0.04	0	0	RP11-455J20.3	chr2	antisense	--
ENSG00000179397.17	-0.825005	-2.97407	0.30275	0.676286	0.02	0.01	0.04	0.02	0.01	0.01	C1orf101	chr1	protein_coding	chromosome 1 open reading frame 101
ENSG00000279453.1	0.0339138	1.80563	0.811727	1	1.39	1.2	1.34	1.22	1.49	1.32	RP3-425C14.4	chr6	TEC	--
ENSG00000266473.1	-0.552142	-3.40718	0.726859	1	0.04	0.14	0	0	0.07	0.05	RP11-401F2.3	chr17	antisense	--
ENSG00000140575.12	0.043954	8.20437	0.369953	0.776548	39	37.09	36.75	37.77	40.36	39.16	IQGAP1	chr15	protein_coding	IQ motif containing GTPase activating protein 1
ENSG00000158486.13	0.425181	0.831	0.00793809	0.0429836	0.12	0.1	0.11	0.15	0.14	0.17	DNAH3	chr16	protein_coding	dynein, axonemal, heavy chain 3
ENSG00000110436.11	0.99621	-3.55918	0.687754	1	0	0	0	0	0	0	SLC1A2	chr11	protein_coding	solute carrier family 1 (glial high affinity glutamate transporter), member 2
ENSG00000100647.7	-0.195545	3.68372	0.00798569	0.043148	2.4	2.27	2.45	2.14	2.02	2.1	SUSD6	chr14	protein_coding	sushi domain containing 6
ENSG00000259096.1	1.92347	-4.02852	1	1	0	0	0	0.01	0	0	FAM35CP	chr14	processed_pseudogene	family with sequence similarity 35, member C, pseudogene
ENSG00000275367.1	1.21198	-2.00156	0.0171718	0.0815318	0.04	0.03	0.02	0.05	0.13	0.04	RP11-266K4.14	chr12	lincRNA	--
ENSG00000242747.1	0.115972	-3.55907	1	1	0	0	0.18	0.06	0.1	0	RP11-30K9.1	chr15	processed_pseudogene	--
ENSG00000101216.10	0.148144	5.3294	0.0104606	0.0543451	6.94	7.58	8.27	8.61	8.64	8.13	GMEB2	chr20	protein_coding	glucocorticoid modulatory element binding protein 2
ENSG00000004468.12	-1.25434	-2.97389	0.30275	0.676286	0.03	0.02	0	0	0	0.03	CD38	chr4	protein_coding	CD38 molecule
ENSG00000170632.13	-0.0659263	6.05709	0.219316	0.562174	24.99	24.32	23.22	22.83	23.66	23.38	ARMC10	chr7	protein_coding	armadillo repeat containing 10
ENSG00000143374.14	0.0390162	5.97822	0.474019	0.872479	20.79	21.57	20.22	22.25	21.52	21.03	TARS2	chr1	protein_coding	threonyl-tRNA synthetase 2, mitochondrial (putative)
ENSG00000245156.1	0.562152	-2.48098	0.32865	0.720117	0.04	0.03	0.02	0.03	0.06	0.07	RP11-867G23.3	chr11	lincRNA	--
ENSG00000160856.20	2.07502	-3.55925	0.219131	0.561842	0	0.01	0	0.01	0.02	0	FCRL3	chr1	protein_coding	Fc receptor-like 3
ENSG00000073331.17	0.903086	1.78858	1.45681e-14	6.85022e-13	0.52	0.37	0.35	0.69	0.7	1.01	ALPK1	chr4	protein_coding	alpha-kinase 1
ENSG00000225643.1	0.620165	-3.64155	1	1	0	0.05	0.06	0.11	0.05	0	RP11-70P17.1	chr1	lincRNA	--
ENSG00000183484.11	0.129737	-0.974092	0.68556	1	0.11	0.1	0.11	0.16	0.1	0.1	GPR132	chr14	protein_coding	G protein-coupled receptor 132
ENSG00000274184.1	1.03686	-3.33696	0.508346	0.875968	0.01	0.02	0	0.01	0.06	0	RP11-158H5.8	chr18	lincRNA	--
ENSG00000257243.1	1.92335	-4.02858	1	1	0	0	0	0	0.04	0	RP11-133N21.7	chr12	processed_pseudogene	--
ENSG00000135049.15	0.0401604	5.10302	0.460871	0.872479	7.17	6.89	6.89	6.95	6.79	8.1	AGTPBP1	chr9	protein_coding	ATP/GTP binding protein 1
ENSG00000158571.10	-0.0826357	-0.987792	0.760142	1	0.22	0.16	0.26	0.1	0.29	0.2	PFKFB1	chrX	protein_coding	6-phosphofructo-2-kinase/fructose-2,6-biphosphatase 1
ENSG00000213371.4	-1.8282	-4.02856	1	1	0.03	0	0	0	0	0	NAP1L1P3	chr3	processed_pseudogene	nucleosome assembly protein 1-like 1 pseudogene 3
ENSG00000229931.1	0.500759	0.0273049	0.0168233	0.0801219	1.71	1.36	1.53	2.17	1.87	2.68	RP1-151F17.1	chr6	antisense	--
ENSG00000274340.1	1.00245	-2.59988	0.134957	0.395808	0	0.09	0.04	0.1	0.11	0.05	RP11-435J9.2	chr15	lincRNA	--
ENSG00000149435.12	3.60582	-3.72885	0.125203	0.372973	0	0	0	0	0.04	0.06	GGTLC1	chr20	protein_coding	gamma-glutamyltransferase light chain 1
ENSG00000184584.12	0.345105	-1.01435	0.305762	0.681556	0.18	0.15	0.3	0.29	0.25	0.25	TMEM173	chr5	protein_coding	transmembrane protein 173
ENSG00000242085.1	-0.0434511	-1.44375	1	1	0.91	0.94	0.63	0.98	0.73	0.72	RPS20P33	chr14	processed_pseudogene	ribosomal protein S20 pseudogene 33
ENSG00000164822.4	-2.60919	-3.92168	0.500136	0.872479	0	0.1	0	0	0	0	DEFA6	chr8	protein_coding	defensin, alpha 6, Paneth cell-specific
ENSG00000153879.8	-0.0195669	8.41027	0.69158	1	74.24	71.65	72.32	69.58	71.56	76.01	CEBPG	chr19	protein_coding	CCAAT/enhancer binding protein (C/EBP), gamma
ENSG00000237021.2	0.406116	-2.72852	0.504613	0.875968	0.06	0.02	0.03	0.04	0.02	0.11	RP3-486I3.7	chr6	lincRNA	--
ENSG00000260936.1	-0.856223	-1.6848	0.0551487	0.207106	0.22	0.27	0.25	0.24	0.08	0.09	FTO-IT1	chr16	sense_intronic	FTO intronic transcript 1
ENSG00000226107.1	0.110236	-3.72907	1	1	0	0.16	0	0.09	0.08	0	AC004383.3	chrX	processed_pseudogene	--
ENSG00000267268.1	0.99644	-3.55887	0.687754	1	0	0	0.07	0.1	0	0.05	AC007204.2	chr19	lincRNA	--
ENSG00000113460.12	0.0491069	5.76475	0.375578	0.776882	25	26.09	26.85	26.01	27.93	27.32	BRIX1	chr5	protein_coding	BRX1, biogenesis of ribosomes
ENSG00000090889.11	-0.523483	5.57643	7.19604e-21	6.39703e-19	12.41	12.09	11.72	7.83	8.95	8.63	KIF4A	chrX	protein_coding	kinesin family member 4A
ENSG00000271398.1	-1.82817	-4.02857	1	1	0	0.06	0	0	0	0	RP5-1092A3.5	chr1	lincRNA	--
ENSG00000128617.2	3.22957	-3.82206	0.250203	0.593983	0	0	0	0.07	0	0	OPN1SW	chr7	protein_coding	opsin 1 (cone pigments), short-wave-sensitive
ENSG00000163870.14	0.086409	5.35932	0.131858	0.38896	14.42	16	15.57	16.57	16.43	16.2	TPRA1	chr3	protein_coding	transmembrane protein, adipocyte asscociated 1
ENSG00000181126.13	-0.93863	-0.740848	0.00150704	0.0104001	0.14	0.09	0.11	0.06	0.07	0.06	HLA-V	chr6	transcribed_unprocessed_pseudogene	major histocompatibility complex, class I, V (pseudogene)
ENSG00000258768.2	-0.183408	1.26512	0.189192	0.509286	0.67	0.53	0.63	0.57	0.52	0.53	CTD-2292M16.8	chr14	lincRNA	--
ENSG00000233589.1	0.244339	1.54277	0.0584677	0.217074	2.11	2.88	2.69	2.94	3.16	3.05	RP4-694A7.2	chr1	antisense	--
ENSG00000184730.10	-0.908285	-2.11461	0.0665503	0.237107	0.06	0.06	0.05	0.03	0.04	0.02	APOBR	chr16	protein_coding	apolipoprotein B receptor
ENSG00000248309.5	1.92347	-4.02852	1	1	0	0	0	0.01	0	0	MEF2C-AS1	chr5	antisense	MEF2C antisense RNA 1
ENSG00000241316.6	-0.631598	-3.20569	0.549439	0.925651	0.02	0.03	0.01	0.01	0.03	0	SUCLG2-AS1	chr3	lincRNA	SUCLG2 antisense RNA 1 (head to head)
ENSG00000260771.1	-1.82817	-4.02857	1	1	0	0.04	0	0	0	0	RP1-39J2.1	chr6	lincRNA	--
ENSG00000230221.2	1.92347	-4.02852	1	1	0	0	0	0.01	0	0	RP11-173G21.1	chr9	processed_pseudogene	--
ENSG00000269946.1	-0.30749	-2.48123	0.691042	1	0.53	0.71	0.35	0.57	0.4	0.31	RP11-2B6.3	chr9	lincRNA	--
ENSG00000121073.13	-0.214028	6.2122	5.21892e-05	0.000539246	40.69	40.18	39.9	34.77	35.39	34.77	SLC35B1	chr17	protein_coding	solute carrier family 35, member B1
ENSG00000164691.16	-1.8282	-4.02856	1	1	0.01	0	0	0	0	0	TAGAP	chr6	protein_coding	T-cell activation RhoGTPase activating protein
ENSG00000140876.11	0.0671101	1.85081	0.615955	0.989943	2.39	1.83	1.91	2.27	2.25	1.89	NUDT7	chr16	protein_coding	nudix (nucleoside diphosphate linked moiety X)-type motif 7
ENSG00000167615.16	0.0647539	6.30943	0.214595	0.559619	11.04	11.19	12.74	12.15	11.62	13.13	LENG8	chr19	protein_coding	leukocyte receptor cluster (LRC) member 8
ENSG00000204542.2	0.607543	0.202456	0.0021099	0.0138692	0.65	0.92	0.56	0.96	1.12	1.28	C6orf15	chr6	protein_coding	chromosome 6 open reading frame 15
ENSG00000166428.12	0.763362	-3.0851	0.581735	0.962945	0	0.01	0	0.01	0.01	0.01	PLD4	chr14	protein_coding	phospholipase D family, member 4
ENSG00000008056.12	-0.333223	-3.14373	0.77478	1	0.01	0.01	0.04	0	0.01	0.03	SYN1	chrX	protein_coding	synapsin I
ENSG00000238083.7	-0.351845	1.81341	0.00346162	0.0213051	0.59	0.67	0.65	0.44	0.52	0.55	LRRC37A2	chr17	protein_coding	leucine rich repeat containing 37, member A2
ENSG00000166436.15	0.0912864	1.98	0.360369	0.765561	0.39	0.3	0.35	0.36	0.32	0.46	TRIM66	chr11	protein_coding	tripartite motif containing 66
ENSG00000101400.5	-0.393947	-3.64148	1	1	0	0	0.04	0.01	0.01	0	SNTA1	chr20	protein_coding	syntrophin, alpha 1
ENSG00000187123.14	0.271019	3.51378	0.000479645	0.00386779	2.06	2.23	2.5	2.55	3.01	2.63	LYPD6	chr2	protein_coding	LY6/PLAUR domain containing 6
ENSG00000182606.14	0.257435	5.80401	2.28575e-06	3.15045e-05	4.43	4.34	4.51	5.19	5.26	5.57	TRAK1	chr3	protein_coding	trafficking protein, kinesin binding 1
ENSG00000165029.15	-0.189015	3.11376	0.0265548	0.116362	0.76	0.76	0.76	0.6	0.69	0.73	ABCA1	chr9	protein_coding	ATP-binding cassette, sub-family A (ABC1), member 1
ENSG00000267123.5	0.506329	-1.7066	0.27511	0.636697	0.08	0.18	0.23	0.31	0.22	0.15	CTD-2357A8.3	chr17	lincRNA	--
ENSG00000185215.8	-0.088242	5.61802	0.111129	0.350192	10.28	9.72	10.34	9.89	9.37	9.5	TNFAIP2	chr14	protein_coding	tumor necrosis factor, alpha-induced protein 2
ENSG00000259423.2	-1.82828	-4.02851	1	1	0	0	0.03	0	0	0	RP11-265N7.2	chr15	lincRNA	--
ENSG00000168152.12	0.0775714	2.01705	0.473902	0.872479	1.04	0.86	0.98	0.95	1.01	1.11	THAP9	chr4	protein_coding	THAP domain containing 9
ENSG00000262362.1	-1.2256	-2.37172	0.0363906	0.149114	0.16	0.31	0.41	0.18	0.15	0	LA16c-380H5.2	chr16	sense_overlapping	--
ENSG00000219445.2	0.874637	-3.20571	0.549439	0.925651	0.04	0	0.01	0.01	0.07	0	RP11-3B12.3	chr7	lincRNA	--
ENSG00000277948.1	-1.56224	-3.64146	0.375339	0.776548	0.26	0.13	0.15	0	0	0.2	uc_338	chr2	misc_RNA	--
ENSG00000102103.15	-0.0785237	6.62781	0.125145	0.372973	73.65	74.73	71.84	72.43	71.27	66.33	PQBP1	chrX	protein_coding	polyglutamine binding protein 1
ENSG00000161048.11	0.276681	2.03815	0.0113332	0.0580513	0.74	0.57	0.54	0.73	0.76	0.78	NAPEPLD	chr7	protein_coding	N-acyl phosphatidylethanolamine phospholipase D
ENSG00000136695.14	1.2467	-2.37135	0.0363906	0.149114	0.01	0.03	0.04	0.05	0.08	0.07	IL36RN	chr2	protein_coding	interleukin 36 receptor antagonist
ENSG00000257921.5	-0.0597921	2.7881	0.531323	0.906517	8.4	10.63	9.87	8.87	9.57	9.53	RP11-571M6.15	chr12	protein_coding	--
ENSG00000128805.14	-3.11317	-3.82213	0.250203	0.593983	0	0.01	0.01	0	0	0	ARHGAP22	chr10	protein_coding	Rho GTPase activating protein 22
ENSG00000260869.1	0.82768	-1.02808	0.00963479	0.0507444	1.18	0.44	0.74	1.06	1.56	1.65	AC002310.13	chr16	protein_coding	--
ENSG00000005249.12	-1.82817	-4.02857	1	1	0	0.01	0	0	0	0	PRKAR2B	chr7	protein_coding	protein kinase, cAMP-dependent, regulatory, type II, beta
ENSG00000145014.17	-0.126207	2.89097	0.158608	0.448493	2.3	2.09	2.09	2.05	1.97	1.97	TMEM44	chr3	protein_coding	transmembrane protein 44
ENSG00000029993.14	-0.187179	6.7986	0.000277784	0.0023861	30.92	29	28.9	24.68	25.79	28.33	HMGB3	chrX	protein_coding	high mobility group box 3
ENSG00000125378.15	-0.385304	4.86873	2.01007e-10	5.74573e-09	14.51	15.32	14.13	11.56	10.99	11.44	BMP4	chr14	protein_coding	bone morphogenetic protein 4
ENSG00000223863.1	-3.11317	-3.82213	0.250203	0.593983	0	0.08	0.05	0	0	0	AC008074.4	chr2	lincRNA	--
ENSG00000169413.2	0.891361	-3.822	1	1	0	0	0.03	0	0.02	0.03	RNASE6	chr14	protein_coding	ribonuclease, RNase A family, k6
ENSG00000111087.9	-0.33244	1.41446	0.0117681	0.0598806	0.91	0.6	0.75	0.69	0.57	0.52	GLI1	chr12	protein_coding	GLI family zinc finger 1
ENSG00000229503.1	1.77808	-3.64121	0.219131	0.561842	0	0.05	0	0.06	0	0.23	AC092155.1	chr2	processed_pseudogene	--
ENSG00000257702.3	0.311857	4.04344	3.59263e-06	4.77434e-05	6.29	6.98	6.55	7.98	7.62	9.44	LBX2-AS1	chr2	antisense	LBX2 antisense RNA 1
ENSG00000250722.5	-0.214144	-1.28622	0.565271	0.945012	0.15	0.15	0.08	0.15	0.09	0.11	SEPP1	chr5	protein_coding	selenoprotein P, plasma, 1
ENSG00000253368.3	0.0186874	5.83463	0.730064	1	26.93	26.98	27.41	28.17	26.79	28.13	TRNP1	chr1	protein_coding	TMF1-regulated nuclear protein 1
ENSG00000273079.4	0.417915	-3.33656	1	1	0	0	0	0	0	0	GRIN2B	chr12	protein_coding	glutamate receptor, ionotropic, N-methyl D-aspartate 2B
ENSG00000101003.9	-0.0683658	5.70565	0.227994	0.576831	15.42	15.36	15.36	14.03	14.36	16.11	GINS1	chr20	protein_coding	GINS complex subunit 1 (Psf1 homolog)
ENSG00000023171.14	-0.01528	-0.167138	1	1	0.08	0.11	0.07	0.09	0.09	0.08	GRAMD1B	chr11	protein_coding	GRAM domain containing 1B
ENSG00000229127.1	-2.65881	-3.26954	0.0216514	0.0984817	0.02	0.04	0.04	0	0	0.02	AC007038.7	chr2	antisense	--
ENSG00000215148.7	-2.60919	-3.92168	0.500136	0.872479	0	0.05	0	0	0	0	PRSS41	chr16	transcribed_unprocessed_pseudogene	protease, serine, 41
ENSG00000279869.1	-2.60939	-3.92158	0.500136	0.872479	0	0	0.12	0	0	0	CTD-2026A21.1	chr5	TEC	--
ENSG00000257818.1	-0.577317	-2.92161	0.804044	1	0.18	0.04	0	0.02	0.04	0.1	C1GALT1P1	chr12	processed_pseudogene	core 1 synthase, glycoprotein-N-acetylgalactosamine 3-beta-galactosyltransferase 1 pseudogene 1
ENSG00000117013.14	0.504604	-2.33681	0.460032	0.872479	0.01	0.03	0.03	0.05	0.04	0.02	KCNQ4	chr1	protein_coding	potassium channel, voltage gated KQT-like subfamily Q, member 4
ENSG00000237629.1	-2.60921	-3.92167	0.500136	0.872479	0.09	0.08	0	0	0	0	UQCRHP2	chr2	processed_pseudogene	ubiquinol-cytochrome c reductase hinge protein pseudogene 2
ENSG00000183837.9	0.891232	-3.82214	1	1	0.01	0	0	0.01	0.01	0	PNMA3	chrX	protein_coding	paraneoplastic Ma antigen 3
ENSG00000173334.3	0.103988	5.34063	0.0677943	0.240526	9.31	9.62	9.11	10.51	9.79	10.09	TRIB1	chr8	protein_coding	tribbles pseudokinase 1
ENSG00000204420.8	0.737463	0.936979	2.81907e-06	3.81897e-05	0.53	0.49	0.53	0.76	0.97	0.86	C6orf25	chr6	protein_coding	chromosome 6 open reading frame 25
ENSG00000198736.11	-0.16745	4.50309	0.00748598	0.0410383	12.38	12.46	12.76	10.97	11.92	10.72	MSRB1	chr16	protein_coding	methionine sulfoxide reductase B1
ENSG00000214558.4	1.92335	-4.02858	1	1	0	0	0	0	0.01	0	RP11-74E24.2	chr6	processed_pseudogene	--
ENSG00000124915.10	0.055557	-2.05662	1	1	0.06	0.07	0.08	0.04	0.1	0.07	DKFZP434K028	chr11	lincRNA	--
ENSG00000236280.1	-0.685747	-3.82213	1	1	0.14	0.14	0	0.15	0	0	AC114737.3	chr7	processed_pseudogene	--
ENSG00000266200.6	0.827429	-2.92161	0.45549	0.872479	0.03	0.05	0.02	0.09	0.05	0.05	PNLIPRP2	chr10	polymorphic_pseudogene	pancreatic lipase-related protein 2
ENSG00000260007.1	-0.0895802	0.435704	0.682187	1	1.44	1.99	1.78	1.67	1.64	1.63	RP11-315D16.2	chr15	protein_coding	--
ENSG00000265249.1	0.664449	-3.26959	0.754239	1	0.74	0	0.28	0.53	0.71	0.37	AC025280.1	chr16	miRNA	--
ENSG00000185495.10	0.0169605	2.87093	0.846503	1	2.52	2.52	2.72	2.74	2.43	2.78	RP11-504P24.3	chr1	transcribed_unprocessed_pseudogene	--
ENSG00000230074.1	0.079362	-1.62052	0.89465	1	0.48	0.32	0.29	0.28	0.46	0.44	RP11-195F19.9	chr9	antisense	--
ENSG00000204628.11	0.041351	10.7269	0.386869	0.793627	832.42	837.16	837.13	875.37	865.97	859.29	GNB2L1	chr5	protein_coding	guanine nucleotide binding protein (G protein), beta polypeptide 2-like 1
ENSG00000127054.18	0.190282	6.11689	0.000381464	0.00315754	16	17.69	19.23	21.1	20.06	19.6	CPSF3L	chr1	protein_coding	cleavage and polyadenylation specific factor 3-like
ENSG00000267289.1	1.40147	-3.72892	0.625203	0.989943	0.03	0	0	0.04	0.03	0.05	CTD-2623N2.11	chr19	lincRNA	--
ENSG00000065457.10	0.164643	1.48267	0.21447	0.55939	1.35	1.28	1.26	1.28	1.61	1.49	ADAT1	chr16	protein_coding	adenosine deaminase, tRNA-specific 1
ENSG00000176746.6	0.00540334	-2.59981	1	1	0.1	0.04	0.01	0.04	0.06	0.06	MAGEB6	chrX	protein_coding	melanoma antigen family B6
ENSG00000119231.10	-0.229552	4.84013	0.000160346	0.00146888	4.7	4.61	4.4	3.81	3.97	4.03	SENP5	chr3	protein_coding	SUMO1/sentrin specific peptidase 5
ENSG00000188488.13	0.749718	-2.82243	0.481765	0.872479	0.04	0.01	0.02	0.04	0.06	0	SERPINA5	chr14	protein_coding	serpin peptidase inhibitor, clade A (alpha-1 antiproteinase, antitrypsin), member 5
ENSG00000233176.3	0.0953991	-3.92149	1	1	0	0	0.03	0	0	0.04	OR7E157P	chr8	unprocessed_pseudogene	olfactory receptor, family 7, subfamily E, member 157 pseudogene
ENSG00000204564.11	0.00723261	4.40933	0.905273	1	10.12	10.1	9.78	10.56	9.65	10.24	C6orf136	chr6	protein_coding	chromosome 6 open reading frame 136
ENSG00000174547.13	-0.215863	6.28015	3.95812e-05	0.000421139	44.32	48.29	45.28	41.25	40.33	37.99	MRPL11	chr11	protein_coding	mitochondrial ribosomal protein L11
ENSG00000273409.1	-1.8282	-4.02856	1	1	0.05	0	0	0	0	0	RP11-480C22.1	chr11	lincRNA	--
ENSG00000242889.3	0.110348	-3.72902	1	1	0	0.17	0	0.19	0	0	RN7SL449P	chr17	misc_RNA	RNA, 7SL, cytoplasmic 449, pseudogene
ENSG00000231388.1	0.0952908	-3.92164	1	1	0	0.01	0	0.02	0	0	RP11-702C7.2	chrX	processed_pseudogene	--
ENSG00000267629.3	0.119795	-3.40712	1	1	0.01	0.01	0	0	0.01	0.01	AC138430.4	chr19	processed_transcript	--
ENSG00000167914.10	0.00113322	-1.42585	1	1	0.17	0.15	0.08	0.15	0.16	0.08	GSDMA	chr17	protein_coding	gasdermin A
ENSG00000236334.2	0.763021	-3.08525	0.581735	0.962945	0.01	0.01	0.01	0.02	0.02	0.01	PPIAL4G	chr1	protein_coding	peptidylprolyl isomerase A (cyclophilin A)-like 4G
ENSG00000231795.1	-1.82817	-4.02857	1	1	0	0.11	0	0	0	0	ITCH-IT1	chr20	sense_intronic	ITCH intronic transcript 1
ENSG00000166558.10	-1.19066	-2.82235	0.144384	0.417908	0.11	0.09	0.04	0.02	0.05	0.03	SLC38A8	chr16	protein_coding	solute carrier family 38, member 8
ENSG00000090581.9	0.0752731	4.54722	0.240423	0.593983	10.07	10.31	8.92	10.7	10.54	9.85	GNPTG	chr16	protein_coding	N-acetylglucosamine-1-phosphate transferase, gamma subunit
ENSG00000234031.1	2.71932	-3.92171	0.500136	0.872479	0	0	0	0	0.06	0	RPS3AP44	chr13	processed_pseudogene	ribosomal protein S3a pseudogene 44
ENSG00000279059.1	-0.508898	1.73949	2.41362e-05	0.000269299	2	2.42	2.02	1.39	1.74	1.38	RP11-257O5.2	chr17	TEC	--
ENSG00000100865.14	-0.0628013	5.39054	0.265836	0.622814	35.38	38.35	35.92	36	35.4	34.37	CINP	chr14	protein_coding	cyclin-dependent kinase 2 interacting protein
ENSG00000057593.13	-1.35386	-2.30318	0.0165498	0.0790826	0.07	0.08	0.04	0.03	0.03	0.01	F7	chr13	protein_coding	coagulation factor VII (serum prothrombin conversion accelerator)
ENSG00000213079.9	-0.142519	6.15046	0.00753067	0.0412007	13.29	12.73	13.44	11.3	12.23	12.53	SCAF8	chr6	protein_coding	SR-related CTD-associated factor 8
ENSG00000159322.17	-0.159787	5.39444	0.00449539	0.0265526	16.1	15.9	16.35	14.14	15.31	14.09	ADPGK	chr15	protein_coding	ADP-dependent glucokinase
ENSG00000149289.10	0.355151	1.60966	0.00406428	0.02438	0.24	0.28	0.24	0.38	0.29	0.32	ZC3H12C	chr11	protein_coding	zinc finger CCCH-type containing 12C
ENSG00000184845.3	0.0954795	-3.92153	1	1	0.01	0	0	0	0	0.01	DRD1	chr5	protein_coding	dopamine receptor D1
ENSG00000186301.8	0.53648	-1.79882	0.315467	0.697075	0.08	0.09	0.06	0.12	0.15	0.05	MST1P2	chr1	unprocessed_pseudogene	macrophage stimulating 1 (hepatocyte growth factor-like) pseudogene 2
ENSG00000210164.1	-0.302579	-2.23716	0.729504	1	3.27	1.75	2.04	2.74	1.39	1.61	MT-TG	chrM	Mt_tRNA	mitochondrially encoded tRNA glycine
ENSG00000162300.11	0.00806193	5.47816	0.915565	1	26.57	25.4	26.27	27.4	27	24.69	ZFPL1	chr11	protein_coding	zinc finger protein-like 1
ENSG00000205488.8	-0.436231	-2.72857	0.824279	1	0.03	0.02	0.02	0.02	0	0.04	CALML3-AS1	chr10	antisense	CALML3 antisense RNA 1
ENSG00000162706.12	-1.82817	-4.02857	1	1	0	0.01	0	0	0	0	CADM3	chr1	protein_coding	cell adhesion molecule 3
ENSG00000138594.12	0.032609	6.71392	0.514857	0.884956	12.06	11.68	11.57	11.51	11.83	13.14	TMOD3	chr15	protein_coding	tropomodulin 3 (ubiquitous)
ENSG00000280189.1	-2.60919	-3.92168	0.500136	0.872479	0	0.02	0	0	0	0	RP11-491F9.2	chr16	TEC	--
ENSG00000132356.11	-0.247936	4.97194	3.1322e-05	0.000340743	5.35	5.41	5.53	4.51	4.66	4.65	PRKAA1	chr5	protein_coding	protein kinase, AMP-activated, alpha 1 catalytic subunit
ENSG00000234705.1	0.890253	-2.08493	0.074421	0.257916	0.3	0.43	0.33	0.8	0.56	0.66	HMGA1P4	chr9	antisense	high mobility group AT-hook 1 pseudogene 4
ENSG00000236287.7	-0.186609	5.26322	0.0012371	0.00876887	14.38	13.93	13.48	11.89	12.49	12.69	ZBED5	chr11	protein_coding	zinc finger, BED-type containing 5
ENSG00000232859.9	0.241044	1.33195	0.106936	0.342511	0.81	0.82	0.77	0.91	1.17	0.7	LYRM9	chr17	protein_coding	LYR motif containing 9
ENSG00000270307.1	0.891473	-3.82194	1	1	0	0	0.04	0.04	0	0.05	MTATP6P2	chr5	processed_pseudogene	mitochondrially encoded ATP synthase 6 pseudogene 2
ENSG00000268758.5	0.110327	-3.72901	1	1	0.01	0.01	0	0.02	0	0	ADGRE4P	chr19	transcribed_unprocessed_pseudogene	adhesion G protein-coupled receptor E4, pseudogene
ENSG00000070540.12	0.327458	4.43871	3.44807e-07	5.56024e-06	8.86	9.95	9.8	11.52	12.52	12.11	WIPI1	chr17	protein_coding	WD repeat domain, phosphoinositide interacting 1
ENSG00000148516.21	0.0964156	-1.12874	0.830345	1	0.03	0.07	0.07	0.06	0.05	0.07	ZEB1	chr10	protein_coding	zinc finger E-box binding homeobox 1
ENSG00000228060.1	1.05929	-3.14398	0.38848	0.793627	0	0.13	0.05	0.15	0.13	0.13	RP11-69E11.8	chr1	antisense	--
ENSG00000078081.7	-0.0467062	3.30037	0.615127	0.989943	3.3	2.44	2.28	2.71	2.43	2.76	LAMP3	chr3	protein_coding	lysosomal-associated membrane protein 3
ENSG00000235437.7	-0.0594918	3.77833	0.430211	0.853407	3.45	3.52	3.48	3.06	3.48	3.6	LINC01278	chrX	processed_transcript	long intergenic non-protein coding RNA 1278
ENSG00000068028.17	-0.0238659	4.02071	0.740036	1	6.41	6.02	7.14	6.62	6.13	6.65	RASSF1	chr3	protein_coding	Ras association (RalGDS/AF-6) domain family member 1
ENSG00000051341.13	-0.337607	3.91485	1.54703e-06	2.20301e-05	1.77	1.66	1.76	1.33	1.41	1.39	POLQ	chr3	protein_coding	polymerase (DNA directed), theta
ENSG00000267512.1	-0.431696	-2.97377	0.804044	1	0.22	0	0.3	0.12	0.05	0.24	CTC-250I14.3	chr19	antisense	--
ENSG00000120075.5	-0.167364	4.64068	0.007729	0.0421094	12.27	12.08	11.84	10.65	10.69	11.22	HOXB5	chr17	protein_coding	homeobox B5
ENSG00000277050.1	0.122287	-3.26942	1	1	0.16	0.04	0	0	0.08	0.18	RP11-102G14.1	chr14	antisense	--
ENSG00000113716.12	-0.175226	5.87216	0.0011464	0.00820533	10.19	9.77	10.64	8.94	9.53	8.79	HMGXB3	chr5	protein_coding	HMG box domain containing 3
ENSG00000250011.1	0.891232	-3.82214	1	1	0.04	0	0	0.04	0.04	0	HMGB1P3	chr2	processed_pseudogene	high mobility group box 1 pseudogene 3
ENSG00000167962.12	0.312692	7.01008	7.28976e-10	1.87597e-08	31.21	31.08	33.65	40.19	39.89	39.98	ZNF598	chr16	protein_coding	zinc finger protein 598
ENSG00000154342.5	0.418013	-3.33651	1	1	0.03	0	0.01	0.02	0.01	0.02	WNT3A	chr1	protein_coding	wingless-type MMTV integration site family, member 3A
ENSG00000207109.1	0.0954795	-3.92153	1	1	0.36	0	0	0	0	0.53	SNORD38	chr3	snoRNA	--
ENSG00000243609.1	1.92335	-4.02858	1	1	0	0	0	0	0.03	0	RPS2P44	chr16	processed_pseudogene	ribosomal protein S2 pseudogene 44
ENSG00000176208.8	-0.373467	3.01607	1.15354e-05	0.00013842	1.23	1.13	1.35	0.8	1.06	1.02	ATAD5	chr17	protein_coding	ATPase family, AAA domain containing 5
ENSG00000150594.6	1.92368	-4.02842	1	1	0	0	0	0	0	0.01	ADRA2A	chr10	protein_coding	adrenoceptor alpha 2A
ENSG00000237439.1	1.92347	-4.02852	1	1	0	0	0	0.04	0	0	RP1-127L4.10	chr22	transcribed_unprocessed_pseudogene	--
ENSG00000182149.20	-0.110224	6.90573	0.0303004	0.129507	20.79	20.2	20.34	19.39	19	18.87	IST1	chr16	protein_coding	increased sodium tolerance 1 homolog (yeast)
ENSG00000278974.1	0.492749	-3.48079	1	1	0.03	0	0.07	0.07	0	0.09	RP11-756P10.6	chr4	TEC	--
ENSG00000166548.15	-0.0218929	3.63303	0.797134	1	1.86	2.01	1.94	2.03	1.8	1.96	TK2	chr16	protein_coding	thymidine kinase 2, mitochondrial
ENSG00000273373.1	-0.214217	1.45582	0.116997	0.364593	0.93	0.93	0.99	0.73	0.85	0.9	RP5-1074L1.4	chr1	antisense	--
ENSG00000261124.1	1.92347	-4.02852	1	1	0	0	0	0.05	0	0	AC135050.5	chr16	antisense	--
ENSG00000267627.5	1.40107	-3.72903	0.625203	0.989943	0	0	0.04	0.04	0.06	0	RP11-905K4.1	chr18	lincRNA	--
ENSG00000270099.1	1.73136	-2.68493	0.0120394	0.0607977	0.05	0.19	0	0.05	0.57	0.22	RP11-248J23.7	chr10	protein_coding	--
ENSG00000124831.18	0.0826352	7.25355	0.0986086	0.321181	22.39	21.5	20.51	21.64	23.26	23.93	LRRFIP1	chr2	protein_coding	leucine rich repeat (in FLII) interacting protein 1
ENSG00000259672.1	-1.8282	-4.02856	1	1	0.04	0	0	0	0	0	RP11-69G7.1	chr15	lincRNA	--
ENSG00000272949.1	0.441893	1.85118	0.000124836	0.0011729	0.77	0.81	0.79	1.03	1.04	1.24	RP11-514P8.8	chr7	processed_transcript	--
ENSG00000257407.1	0.99643	-3.55898	0.687754	1	0	0.03	0.04	0.07	0.03	0.05	RP11-1028N23.4	chr12	lincRNA	--
ENSG00000213471.8	0.272584	-2.77444	0.824279	1	0.03	0.02	0.05	0.04	0.02	0.06	TTLL13P	chr15	unitary_pseudogene	tubulin tyrosine ligase-like family member 13, pseudogene
ENSG00000187735.12	-0.0251427	8.19313	0.610299	0.989943	86.29	78	74.41	77.89	78.24	80.5	TCEA1	chr8	protein_coding	transcription elongation factor A (SII), 1
ENSG00000254286.5	0.608329	-0.739723	0.0270664	0.118121	0.45	0.25	0.36	0.57	0.49	0.57	RP11-89K10.1	chr8	antisense	--
ENSG00000232536.1	0.122966	-3.14393	1	1	0.09	0	0.21	0.15	0.09	0.07	RP11-74C1.4	chr1	sense_intronic	--
ENSG00000231043.3	1.92368	-4.02842	1	1	0	0	0	0	0	0.02	AC007238.1	chr2	processed_pseudogene	--
ENSG00000174151.14	-0.0372904	3.93665	0.600307	0.985221	2.53	2.45	2.65	2.46	2.49	2.54	CYB561D1	chr1	protein_coding	cytochrome b561 family, member D1
ENSG00000184949.15	0.00748012	1.0326	1	1	0.21	0.15	0.18	0.15	0.2	0.19	FAM227A	chr22	protein_coding	family with sequence similarity 227, member A
ENSG00000157617.16	-0.0790458	4.00177	0.249324	0.593983	2.46	2.39	2.28	2.38	2.24	2.16	C2CD2	chr21	protein_coding	C2 calcium-dependent domain containing 2
ENSG00000267645.5	0.744662	0.178418	0.000288045	0.00246789	0.51	0.45	0.47	1.58	0.37	0.41	POLR2J2	chr7	protein_coding	polymerase (RNA) II (DNA directed) polypeptide J2
ENSG00000167676.4	-0.151028	-1.7521	0.776897	1	0.03	0.04	0.03	0.06	0.03	0.01	PLIN4	chr19	protein_coding	perilipin 4
ENSG00000170011.13	1.92347	-4.02852	1	1	0	0	0	0	0	0	MYRIP	chr3	protein_coding	myosin VIIA and Rab interacting protein
ENSG00000227620.4	0.0951789	-3.9217	1	1	0	0.03	0	0	0.03	0	ALG1L8P	chr11	unprocessed_pseudogene	asparagine-linked glycosylation 1-like 8, pseudogene
ENSG00000224769.1	0.131302	-0.728611	0.647797	1	0.37	0.27	0.23	0.22	0.34	0.44	AC069213.1	chr3	unprocessed_pseudogene	--
ENSG00000166483.10	-0.188914	5.99006	0.000457017	0.00370634	15.11	14.57	14.86	13.36	12.76	13.3	WEE1	chr11	protein_coding	WEE1 G2 checkpoint kinase
ENSG00000264423.2	-1.18984	-3.72905	0.625203	0.989943	0.08	0.08	0.09	0	0.08	0	RN7SL718P	chr19	misc_RNA	RNA, 7SL, cytoplasmic 718, pseudogene
ENSG00000142945.12	-0.26669	6.19175	5.21976e-07	8.1559e-06	23.51	22.95	22.81	18.63	19.46	20.01	KIF2C	chr1	protein_coding	kinesin family member 2C
ENSG00000162104.9	0.109931	3.82866	0.126479	0.376046	1.7	1.54	1.73	1.7	1.84	1.86	ADCY9	chr16	protein_coding	adenylate cyclase 9
ENSG00000213139.7	-0.344762	2.17311	0.00103743	0.00752572	3.48	3.88	4.01	2.97	3.13	2.86	CRYGS	chr3	protein_coding	crystallin, gamma S
ENSG00000157014.10	-0.129853	5.13371	0.025096	0.111087	6.6	6.27	6.26	5.74	6.12	5.74	TATDN2	chr3	protein_coding	TatD DNase domain containing 2
ENSG00000166073.8	-0.544297	1.23434	0.000104119	0.00100142	0.51	0.57	0.51	0.4	0.38	0.29	GPR176	chr15	protein_coding	G protein-coupled receptor 176
ENSG00000223356.1	-1.85837	-3.55923	0.219131	0.561842	0.11	0.17	0	0	0.05	0	RP11-66D17.5	chr1	antisense	--
ENSG00000106992.17	0.233536	5.03378	9.10338e-05	0.000888659	10.09	11.46	11.68	13.79	13.32	12.11	AK1	chr9	protein_coding	adenylate kinase 1
ENSG00000206846.1	-0.76651	-3.55913	0.687754	1	0.79	0	0.3	0.28	0.25	0	Y_RNA	chr15	misc_RNA	--
ENSG00000201822.1	0.110023	-3.72907	1	1	0	0.26	0.3	0	0.51	0	RNA5SP149	chr3	rRNA	RNA, 5S ribosomal pseudogene 149
ENSG00000183048.11	0.0508005	3.39708	0.544931	0.924067	4.64	5.05	4.61	5.18	5.04	4.65	SLC25A10	chr17	protein_coding	solute carrier family 25 (mitochondrial carrier; dicarboxylate transporter), member 10
ENSG00000228546.2	-0.989737	-0.896717	0.00205555	0.0135654	2.05	1.53	1.12	0.5	0.94	0.98	CTA-313A17.3	chr7	unprocessed_pseudogene	--
ENSG00000250258.1	1.22208	-3.08517	0.267696	0.62338	0.05	0.1	0.06	0.12	0.26	0.16	CTC-431G16.2	chr5	antisense	--
ENSG00000237214.3	-1.82828	-4.02851	1	1	0	0	0.05	0	0	0	RP11-12M9.3	chr22	processed_pseudogene	--
ENSG00000240014.3	1.92368	-4.02842	1	1	0	0	0	0	0	0.13	RN7SL254P	chr4	misc_RNA	RNA, 7SL, cytoplasmic 254, pseudogene
ENSG00000277635.1	-1.82828	-4.02851	1	1	0	0	0.11	0	0	0	Metazoa_SRP	chr3	misc_RNA	--
ENSG00000228793.1	0.790454	-3.40695	0.726859	1	0	0.03	0.07	0	0.09	0.09	RP1-223B1.1	chr6	lincRNA	--
ENSG00000232628.5	-0.364442	-1.37148	0.340047	0.738144	0.31	0.54	0.46	0.34	0.33	0.37	RP11-365O16.3	chr1	sense_intronic	--
ENSG00000267677.1	0.0955006	-3.92154	1	1	0	0.06	0	0	0	0.09	RP11-27G24.1	chr18	lincRNA	--
ENSG00000270170.1	0.250683	3.80576	0.000594382	0.00464255	12.56	13.73	12.69	16	16.54	13.9	NCBP2-AS2	chr3	protein_coding	NCBP2 antisense RNA 2 (head to head)
ENSG00000261564.1	-3.11309	-3.82217	0.250203	0.593983	0.07	0.14	0	0	0	0	RP11-616M22.10	chr16	unprocessed_pseudogene	--
ENSG00000173862.3	-0.0377512	-2.87098	1	1	0.07	0.02	0.13	0.1	0.07	0.03	RP11-89N17.1	chr7	lincRNA	--
ENSG00000101470.9	0.755087	-1.871	0.105954	0.339982	0.11	0.19	0.22	0.46	0.24	0.17	TNNC2	chr20	protein_coding	troponin C type 2 (fast)
ENSG00000182575.7	3.60646	-3.72854	0.0626695	0.226734	0	0	0	0	0	0.05	NXPH3	chr17	protein_coding	neurexophilin 3
ENSG00000206888.1	-1.82828	-4.02851	1	1	0	0	0.26	0	0	0	RNU6-48P	chr1	snRNA	RNA, U6 small nuclear 48, pseudogene
ENSG00000177738.3	0.994456	-2.1137	0.0481299	0.186121	0.03	0.04	0.07	0.11	0.07	0.13	CTD-2201E18.3	chr5	sense_overlapping	--
ENSG00000257636.6	1.40139	-3.72888	0.625203	0.989943	0	0	0.02	0.02	0.02	0.02	RP11-1103G16.1	chr14	antisense	--
ENSG00000264265.1	-1.8282	-4.02856	1	1	0.05	0	0	0	0	0	RP11-14P20.1	chr18	lincRNA	--
ENSG00000171227.6	-0.0968976	0.892615	0.524315	0.897162	0.71	1.16	1.08	0.86	1	0.91	TMEM37	chr2	protein_coding	transmembrane protein 37
ENSG00000139832.4	0.0674534	5.13524	0.235895	0.591993	20.89	21.57	20.99	21.73	21.56	23.97	RAB20	chr13	protein_coding	RAB20, member RAS oncogene family
ENSG00000178802.17	0.0346323	4.42327	0.610674	0.989943	2.87	2.8	2.8	2.9	2.99	2.84	MPI	chr15	protein_coding	mannose phosphate isomerase
ENSG00000150093.18	0.252173	8.97197	1.84566e-07	3.14024e-06	113.55	107.38	106.88	125.84	131.87	136.07	ITGB1	chr10	protein_coding	integrin, beta 1 (fibronectin receptor, beta polypeptide, antigen CD29 includes MDF2, MSK12)
ENSG00000076716.8	-0.100683	5.20542	0.0826551	0.280119	7.43	6.76	7.41	6.37	6.95	6.98	GPC4	chrX	protein_coding	glypican 4
ENSG00000114841.17	0.609213	-0.82308	0.0537298	0.202969	0.03	0.02	0.03	0.05	0.06	0.02	DNAH1	chr3	protein_coding	dynein, axonemal, heavy chain 1
ENSG00000159251.6	1.92335	-4.02858	1	1	0	0	0	0	0.01	0	ACTC1	chr15	protein_coding	actin, alpha, cardiac muscle 1
ENSG00000181029.8	-0.0166764	-0.510036	1	1	0.1	0.12	0.1	0.09	0.12	0.11	TRAPPC5	chr19	protein_coding	trafficking protein particle complex 5
ENSG00000234427.1	-1.82828	-4.02851	1	1	0	0	0.05	0	0	0	RP3-413H6.2	chr6	lincRNA	--
ENSG00000227953.6	-0.582883	-1.70672	0.214817	0.559956	0.15	0.07	0.09	0.05	0.08	0.08	LINC01341	chr1	processed_transcript	long intergenic non-protein coding RNA 1341
ENSG00000185825.15	0.113092	7.70731	0.022106	0.100231	81.95	88.59	88.82	91.74	92.39	98.85	BCAP31	chrX	protein_coding	B-cell receptor-associated protein 31
ENSG00000269293.2	-0.271243	-1.11392	0.455769	0.872479	0.1	0.24	0.23	0.16	0.13	0.2	ZSCAN16-AS1	chr6	antisense	ZSCAN16 antisense RNA 1
ENSG00000102978.12	-0.0826261	6.11006	0.120106	0.371354	32.87	32.7	31.35	30.7	31.32	30.22	POLR2C	chr16	protein_coding	polymerase (RNA) II (DNA directed) polypeptide C, 33kDa
ENSG00000259645.1	-1.8282	-4.02856	1	1	0.04	0	0	0	0	0	RP11-253M7.6	chr15	sense_intronic	--
ENSG00000167286.9	0.0950774	-3.92164	1	1	0	0	0.03	0	0.03	0	CD3D	chr11	protein_coding	CD3d molecule, delta (CD3-TCR complex)
ENSG00000125482.12	-0.330457	4.26537	6.79023e-07	1.0351e-05	6.14	6.31	6.54	5.13	4.82	5.31	TTF1	chr9	protein_coding	transcription termination factor, RNA polymerase I
ENSG00000168309.16	0.891365	-3.8221	1	1	0	0	0	0.01	0	0	FAM107A	chr3	protein_coding	family with sequence similarity 107, member A
ENSG00000261864.1	0.0599897	-2.00083	1	1	0.36	0.3	0.3	0.29	0.3	0.47	RP11-67A1.2	chr16	processed_transcript	--
ENSG00000267752.1	-1.8282	-4.02856	1	1	0.05	0	0	0	0	0	RPS10P27	chr18	processed_pseudogene	ribosomal protein S10 pseudogene 27
ENSG00000071189.21	-0.0796857	4.784	0.212296	0.555021	2.08	2.04	2.27	1.82	1.99	2.31	SNX13	chr7	protein_coding	sorting nexin 13
ENSG00000134186.11	-0.131644	5.99995	0.0157943	0.0760167	14.1	13.63	13.89	12.31	12.15	13.96	PRPF38B	chr1	protein_coding	pre-mRNA processing factor 38B
ENSG00000270175.1	0.738721	-0.129342	0.000995737	0.0072654	0.92	0.86	0.54	1.48	1.34	1.09	RP11-793H13.11	chr12	antisense	--
ENSG00000228751.1	-1.82828	-4.02851	1	1	0	0	0.03	0	0	0	AC004022.8	chr7	processed_pseudogene	--
ENSG00000266320.1	-1.82817	-4.02857	1	1	0	0.2	0	0	0	0	MIR3909	chr22	miRNA	microRNA 3909
ENSG00000225447.1	1.50129	-2.97402	0.119214	0.369091	0.06	0	0.22	0.28	0.31	0.19	RPS15AP10	chr1	processed_pseudogene	ribosomal protein S15a pseudogene 10
ENSG00000273167.1	-0.547926	-2.20539	0.393714	0.801702	0.05	0.05	0.03	0.02	0.03	0.04	RP11-307N16.6	chr13	protein_coding	--
ENSG00000213638.5	-0.274277	2.13501	0.0106632	0.0551649	2.64	2.52	3.09	2.42	2.18	2.23	ADAT3	chr19	protein_coding	adenosine deaminase, tRNA-specific 3
ENSG00000131944.9	-0.21644	3.25956	0.0070943	0.039242	4.34	3.99	3.82	3.48	3.61	3.43	FAAP24	chr19	protein_coding	--
ENSG00000104442.9	-0.091888	5.43665	0.111742	0.35146	14.08	13.54	13.59	12.71	12.45	13.93	ARMC1	chr8	protein_coding	armadillo repeat containing 1
ENSG00000276427.1	-1.82817	-4.02857	1	1	0	0.18	0	0	0	0	IGLL4P	chr22	unprocessed_pseudogene	immunoglobulin lambda-like polypeptide 4, pseudogene
ENSG00000223500.1	-1.82817	-4.02857	1	1	0	0.02	0	0	0	0	AC083862.6	chr7	processed_pseudogene	--
ENSG00000070985.13	-0.27863	-2.17453	0.609251	0.989943	0.07	0.01	0.05	0.05	0.04	0.02	TRPM5	chr11	protein_coding	transient receptor potential cation channel, subfamily M, member 5
ENSG00000229463.2	-1.8282	-4.02856	1	1	0.05	0	0	0	0	0	LYST-AS1	chr1	antisense	LYST antisense RNA 1
ENSG00000198034.10	-0.00401406	10.837	0.932459	1	1109.15	1146.86	1117.17	1175.2	1135.8	1079.75	RPS4X	chrX	protein_coding	ribosomal protein S4, X-linked
ENSG00000253532.1	1.92347	-4.02852	1	1	0	0	0	0.04	0	0	CTD-2340D6.1	chr8	sense_intronic	--
ENSG00000270558.1	-0.810058	-0.58819	0.00728135	0.0401142	1.68	1.17	1.21	0.5	0.4	1.73	CTD-2124B8.2	chr5	processed_pseudogene	--
ENSG00000186118.8	1.40129	-3.72893	0.625203	0.989943	0	0	0.03	0.09	0	0	TEX38	chr1	protein_coding	testis expressed 38
ENSG00000155026.16	-4.42008	-3.40713	0.00787192	0.0427099	0.01	0.02	0.02	0	0	0	RSPH10B	chr7	protein_coding	radial spoke head 10 homolog B (Chlamydomonas)
ENSG00000279159.1	-0.0210188	-1.01338	0.91895	1	0.01	0.01	0.01	0	0.01	0.02	RP3-394A18.1	chr22	antisense	--
ENSG00000171488.14	-0.096127	-1.49951	1	1	0.03	0.05	0.05	0.03	0.03	0.06	LRRC8C	chr1	protein_coding	leucine rich repeat containing 8 family, member C
ENSG00000260686.1	-0.239	-1.23706	0.498845	0.872479	0.19	0.12	0.2	0.13	0.15	0.15	CTB-36H16.2	chr5	sense_overlapping	--
ENSG00000158467.16	-0.407317	3.24064	3.50373e-07	5.63579e-06	1.9	1.6	1.71	1.21	1.5	1.21	AHCYL2	chr7	protein_coding	adenosylhomocysteinase-like 2
ENSG00000188735.12	0.141109	3.47255	0.0777506	0.267052	1.26	1.19	1.53	1.52	1.48	1.4	TMEM120B	chr12	protein_coding	transmembrane protein 120B
ENSG00000113327.14	2.71932	-3.92171	0.500136	0.872479	0	0	0	0	0.01	0	GABRG2	chr5	protein_coding	gamma-aminobutyric acid (GABA) A receptor, gamma 2
ENSG00000248863.2	-3.11327	-3.82207	0.250203	0.593983	0	0.02	0.04	0	0	0	RP11-83A24.1	chr4	transcribed_processed_pseudogene	--
ENSG00000172315.5	0.129184	4.71873	0.0340482	0.141618	12.16	11.05	11.9	12.32	12.71	13.78	TP53RK	chr20	protein_coding	TP53 regulating kinase
ENSG00000153922.10	-0.0513146	5.77086	0.352972	0.754589	6.19	6.58	6.5	6.02	6.31	6.42	CHD1	chr5	protein_coding	chromodomain helicase DNA binding protein 1
ENSG00000204172.11	-0.234329	3.18718	0.00432337	0.0256982	3.27	3.09	3.28	2.59	2.82	2.85	AGAP9	chr10	protein_coding	ArfGAP with GTPase domain, ankyrin repeat and PH domain 9
ENSG00000176108.9	0.201138	3.94464	0.0043806	0.0259818	7.36	8.08	8.76	10.14	8.86	8.94	CHMP6	chr17	protein_coding	charged multivesicular body protein 6
ENSG00000117632.20	-0.828951	7.48364	2.59618e-61	1.81412e-58	86.34	84.03	84.61	47.42	49.05	48.22	STMN1	chr1	protein_coding	stathmin 1
ENSG00000007202.14	-0.159981	6.7013	0.00182094	0.0122649	14.01	13.37	14.07	12.58	12.59	12.21	KIAA0100	chr17	protein_coding	KIAA0100
ENSG00000168806.7	-0.0153876	4.05396	0.865535	1	2.37	2.16	2.18	2.22	2.13	2.38	LCMT2	chr15	protein_coding	leucine carboxyl methyltransferase 2
ENSG00000158104.11	-0.677795	-2.51949	0.425935	0.847049	0.08	0.05	0.1	0.03	0.05	0.06	HPD	chr12	protein_coding	4-hydroxyphenylpyruvate dioxygenase
ENSG00000251775.1	-1.82817	-4.02857	1	1	0	0.17	0	0	0	0	ACA59	chr2	snoRNA	--
ENSG00000158764.6	0.123256	-3.14387	1	1	0.06	0	0.07	0.05	0.04	0.06	ITLN2	chr1	protein_coding	intelectin 2
ENSG00000036672.15	-0.420837	-1.14407	0.277619	0.641367	0.07	0.15	0.1	0.05	0.09	0.11	USP2	chr11	protein_coding	ubiquitin specific peptidase 2
ENSG00000225598.1	1.92335	-4.02858	1	1	0	0	0	0	0.04	0	RP11-339D23.1	chr1	lincRNA	--
ENSG00000254978.2	0.116283	-3.55902	1	1	0	0.04	0.1	0	0.09	0.07	ALG1L9P	chr11	transcribed_unprocessed_pseudogene	asparagine-linked glycosylation 1-like 9, pseudogene
ENSG00000186834.3	-0.191602	6.01025	0.000372112	0.00308522	18.4	17.39	17.78	15.02	16.02	16.28	HEXIM1	chr17	protein_coding	hexamethylene bis-acetamide inducible 1
ENSG00000114737.15	-0.206473	1.95821	0.0732223	0.254525	1.79	1.78	1.59	1.46	1.51	1.54	CISH	chr3	protein_coding	cytokine inducible SH2-containing protein
ENSG00000154832.14	-0.161194	3.82859	0.0248264	0.110153	4.33	4.71	5.21	4.33	4.11	4.4	CXXC1	chr18	protein_coding	CXXC finger protein 1
ENSG00000117360.12	0.0982409	6.55859	0.0566518	0.211798	35.41	35.87	33.82	35.37	38.45	39.77	PRPF3	chr1	protein_coding	pre-mRNA processing factor 3
ENSG00000066044.13	-0.0660683	6.62332	0.201633	0.535912	14.82	14.47	15.03	13.72	14.43	14.53	ELAVL1	chr19	protein_coding	ELAV like RNA binding protein 1
ENSG00000204380.4	0.0953991	-3.92149	1	1	0	0	0	0	0	0.01	AC005042.4	chr2	antisense	--
ENSG00000279456.1	0.308322	-2.97372	0.804044	1	0.02	0.01	0.09	0.07	0.01	0.07	RP11-87H9.5	chr9	TEC	--
ENSG00000266308.2	0.517508	-3.02854	0.790924	1	0.19	0.09	0.32	0.1	0.45	0.28	RN7SL510P	chr15	misc_RNA	RNA, 7SL, cytoplasmic 510, pseudogene
ENSG00000171988.17	0.103222	5.1993	0.0712193	0.249176	3.72	3.75	3.49	3.76	3.97	4.17	JMJD1C	chr10	protein_coding	jumonji domain containing 1C
ENSG00000204528.3	0.901216	-1.40709	0.0216939	0.098599	0.25	0.24	0.61	0.58	0.87	0.49	PSORS1C3	chr6	sense_intronic	psoriasis susceptibility 1 candidate 3 (non-protein coding)
ENSG00000153531.12	0.304971	3.1271	0.000289856	0.0024827	3.68	3.04	3.33	4.27	4.34	3.83	ADPRHL1	chr13	protein_coding	ADP-ribosylhydrolase like 1
ENSG00000255247.1	1.92335	-4.02858	1	1	0	0	0	0	0.04	0	CTD-2523D13.1	chr11	lincRNA	--
ENSG00000233585.1	1.43226	-3.20528	0.227261	0.57542	0.05	0.02	0	0.05	0.07	0.11	AC115617.2	chrX	processed_pseudogene	--
ENSG00000279273.1	1.92347	-4.02852	1	1	0	0	0	0.01	0	0	CTD-2526A2.4	chr17	TEC	--
ENSG00000043093.13	-0.0767819	5.29478	0.183045	0.496565	4.77	4.74	4.45	4.37	4.51	4.48	DCUN1D1	chr3	protein_coding	DCN1, defective in cullin neddylation 1, domain containing 1
ENSG00000265018.6	-0.322774	-0.673509	0.323062	0.711347	0.24	0.27	0.23	0.2	0.17	0.24	CTGLF12P	chr10	transcribed_unprocessed_pseudogene	centaurin, gamma-like family, member 12 pseudogene
ENSG00000275092.1	-2.47141	-2.5996	0.00267627	0.0170332	0.27	0.1	0.35	0	0.03	0.1	LA16c-329F2.2	chr16	sense_intronic	--
ENSG00000099968.17	0.278697	6.21593	1.407e-07	2.44653e-06	9.05	8.76	8.97	10.97	10.88	10.91	BCL2L13	chr22	protein_coding	BCL2-like 13 (apoptosis facilitator)
ENSG00000196636.7	0.270532	3.35719	0.000636518	0.00492416	3.52	4.58	4.05	4.9	5.08	4.77	SDHAF3	chr7	protein_coding	succinate dehydrogenase complex assembly factor 3
ENSG00000272419.5	0.1387	0.860617	0.373072	0.776548	0.38	0.41	0.47	0.4	0.48	0.53	RP11-403I13.8	chr1	processed_transcript	--
ENSG00000130643.8	2.71954	-3.9216	0.500136	0.872479	0	0	0	0.02	0	0	CALY	chr10	protein_coding	calcyon neuron-specific vesicular protein
ENSG00000186715.10	-0.54892	-2.20571	0.298368	0.670286	0.03	0.04	0.04	0.04	0.02	0.01	MST1L	chr1	transcribed_unprocessed_pseudogene	macrophage stimulating 1-like
ENSG00000111846.15	-0.0493727	-2.26959	1	1	0.02	0.01	0.03	0.02	0.02	0.01	GCNT2	chr6	protein_coding	glucosaminyl (N-acetyl) transferase 2, I-branching enzyme (I blood group)
ENSG00000126970.15	-0.0970351	-0.62003	0.792832	1	0.16	0.2	0.19	0.19	0.13	0.2	ZC4H2	chrX	protein_coding	zinc finger, C4H2 domain containing
ENSG00000196110.7	1.16723	-2.20501	0.0249551	0.110578	0.02	0.03	0.03	0.02	0.08	0.1	ZNF699	chr19	protein_coding	zinc finger protein 699
ENSG00000259175.1	-1.82817	-4.02857	1	1	0	0.01	0	0	0	0	RP11-379K22.2	chr15	antisense	--
ENSG00000184106.8	-1.8282	-4.02856	1	1	0.03	0	0	0	0	0	TREML3P	chr6	transcribed_unprocessed_pseudogene	triggering receptor expressed on myeloid cells-like 3, pseudogene
ENSG00000141699.10	-0.0628398	5.55471	0.261395	0.615432	12.23	11.49	11.31	11.26	11.31	11.24	FAM134C	chr17	protein_coding	family with sequence similarity 134, member C
ENSG00000167491.17	0.231212	7.34412	3.97101e-06	5.22745e-05	21.56	22.4	23.4	26.06	27.14	26.48	GATAD2A	chr19	protein_coding	GATA zinc finger domain containing 2A
ENSG00000230026.2	-1.82817	-4.02857	1	1	0	0.02	0	0	0	0	RP11-382D8.5	chr1	processed_pseudogene	--
ENSG00000119705.9	0.105795	6.7204	0.0394068	0.158001	62.21	68.55	63.58	71.25	69.37	70.32	SLIRP	chr14	protein_coding	SRA stem-loop interacting RNA binding protein
ENSG00000099365.9	0.134187	0.612189	0.383635	0.78998	0.32	0.26	0.23	0.25	0.27	0.4	STX1B	chr16	protein_coding	syntaxin 1B
ENSG00000204003.8	1.92335	-4.02858	1	1	0	0	0	0	0.01	0	RP11-216L13.16	chr9	protein_coding	--
ENSG00000205038.11	0.110247	-3.72897	1	1	0	0	0	0	0	0	PKHD1L1	chr8	protein_coding	polycystic kidney and hepatic disease 1 (autosomal recessive)-like 1
ENSG00000273151.1	0.377675	0.575353	0.0307603	0.131081	0.21	0.15	0.16	0.22	0.23	0.24	RP11-449P15.2	chr7	antisense	--
ENSG00000278737.1	2.53377	-3.40666	0.0392914	0.157643	0.04	0	0	0.09	0.04	0.24	RP11-325L12.7	chr15	lincRNA	--
ENSG00000276237.1	-1.37631	-2.92187	0.119214	0.369091	1.14	1.54	0	0.49	0.22	0.34	AP003307.1	chr11	miRNA	--
ENSG00000134058.10	0.116879	6.41833	0.0248232	0.110153	41.84	41.2	41.74	45.69	43.97	46.86	CDK7	chr5	protein_coding	cyclin-dependent kinase 7
ENSG00000140832.9	0.0914431	4.25161	0.16927	0.47153	3.82	3.46	3.49	3.88	3.85	3.84	MARVELD3	chr16	protein_coding	MARVEL domain containing 3
ENSG00000275695.1	2.71964	-3.92155	0.500136	0.872479	0	0	0	0	0.05	0.08	UBE2Q2P6	chr15	transcribed_unprocessed_pseudogene	ubiquitin-conjugating enzyme E2Q family member 2 pseudogene 6
ENSG00000263776.1	-0.442696	-2.33666	0.586199	0.967669	1.25	0.86	1.21	0.39	1.02	1.06	SNORA4	chr3	snoRNA	small nucleolar RNA, H/ACA box 4
ENSG00000198270.12	-0.0502852	2.8041	0.625291	0.989994	4.52	4.5	3.92	4.18	4.08	4.44	TMEM116	chr12	protein_coding	transmembrane protein 116
ENSG00000180539.7	-3.4861	-3.72893	0.125203	0.372973	0	0	0.02	0	0	0	C9orf139	chr9	antisense	chromosome 9 open reading frame 139
ENSG00000236961.1	0.0952908	-3.92164	1	1	0	0.07	0	0.08	0	0	RP1-261G23.5	chr6	lincRNA	--
ENSG00000276171.1	0.236783	-0.548977	0.441609	0.869815	4.31	9.46	12.36	10.58	10.84	8.71	AC114498.1	chr1	miRNA	--
ENSG00000120910.14	0.0602464	2.47781	0.572173	0.95358	1.94	2.24	1.72	2.04	2.23	1.9	PPP3CC	chr8	protein_coding	protein phosphatase 3, catalytic subunit, gamma isozyme
ENSG00000140553.16	0.368862	5.96152	8.57076e-12	2.93644e-10	12.81	11.98	13.03	16.4	16.72	16.04	UNC45A	chr15	protein_coding	unc-45 homolog A (C. elegans)
ENSG00000236698.1	-0.685747	-3.82213	1	1	0.06	0.05	0	0.06	0	0	EIF1AXP1	chr1	processed_pseudogene	eukaryotic translation initiation factor 1A, X-linked pseudogene 1
ENSG00000105879.11	-0.141935	5.14591	0.0154923	0.0750317	8.22	7.7	7.56	6.98	7.18	7.33	CBLL1	chr7	protein_coding	Cbl proto-oncogene-like 1, E3 ubiquitin protein ligase
ENSG00000163682.15	-0.0677471	10.0844	0.157546	0.445952	880.2	888.39	837.46	846.2	817.73	843.77	RPL9	chr4	protein_coding	ribosomal protein L9
ENSG00000279613.1	3.60572	-3.72889	0.125203	0.372973	0	0	0	0.03	0.01	0.02	RP13-638C3.5	chr17	TEC	--
ENSG00000138709.17	0.284984	4.85871	2.0536e-06	2.8567e-05	3.2	3.14	3	3.73	3.76	4.02	LARP1B	chr4	protein_coding	La ribonucleoprotein domain family, member 1B
ENSG00000152056.16	0.2591	4.01097	0.000149959	0.00138131	5.8	5.78	6.2	6.55	7.12	7.87	AP1S3	chr2	protein_coding	adaptor-related protein complex 1, sigma 3 subunit
ENSG00000263142.5	0.744227	-2.59911	0.309036	0.686399	0.02	0	0.02	0.02	0.01	0.05	LRRC37A17P	chr17	transcribed_unprocessed_pseudogene	leucine rich repeat containing 37, member A17, pseudogene
ENSG00000244256.3	0.369208	-3.2052	0.77478	1	0.16	0.16	0.09	0.17	0.08	0.36	RN7SL130P	chr1	misc_RNA	RNA, 7SL, cytoplasmic 130, pseudogene
ENSG00000074771.3	1.75253	-3.33639	0.180221	0.490744	0.02	0	0	0.04	0.01	0.05	NOX3	chr6	protein_coding	NADPH oxidase 3
ENSG00000151665.12	0.0817472	4.02685	0.221502	0.566857	9.98	10.04	10.03	10.97	9.92	11.31	PIGF	chr2	protein_coding	phosphatidylinositol glycan anchor biosynthesis, class F
ENSG00000282508.1	-0.159451	1.97146	0.152756	0.435233	0.75	0.73	0.86	0.84	0.61	0.64	LINC01002	chr19	processed_transcript	long intergenic non-protein coding RNA 1002
ENSG00000230042.1	-1.35267	-3.14392	0.146651	0.421385	0.19	0.04	0.13	0	0.04	0.11	AK3P3	chr7	processed_pseudogene	adenylate kinase 3 pseudogene 3
ENSG00000234585.6	0.0373538	3.46051	0.681868	1	2.44	2.41	2.94	2.74	2.7	2.55	CCT6P3	chr7	transcribed_unprocessed_pseudogene	chaperonin containing TCP1, subunit 6 (zeta) pseudogene 3
ENSG00000180638.17	-1.56247	-3.64155	0.375339	0.776548	0.03	0	0.01	0.01	0	0	SLC47A2	chr17	protein_coding	solute carrier family 47 (multidrug and toxin extrusion), member 2
ENSG00000128714.5	1.0372	-3.33659	0.508346	0.875968	0.01	0	0.02	0.04	0.02	0.02	HOXD13	chr2	protein_coding	homeobox D13
ENSG00000155561.14	-0.0660595	6.25396	0.214443	0.559369	12.22	11.17	11.6	10.9	11.2	11.62	NUP205	chr7	protein_coding	nucleoporin 205kDa
ENSG00000182685.7	-0.645032	0.551799	0.000618416	0.00480764	0.79	0.82	0.67	0.4	0.45	0.68	BRICD5	chr16	protein_coding	BRICHOS domain containing 5
ENSG00000203987.2	-2.60921	-3.92167	0.500136	0.872479	0.01	0.01	0	0	0	0	RP11-188C12.3	chr9	antisense	--
ENSG00000171105.13	-0.0454561	4.07647	0.518625	0.890413	1.83	1.64	1.81	1.69	1.69	1.78	INSR	chr19	protein_coding	insulin receptor
ENSG00000241255.1	-1.56239	-3.64159	0.375339	0.776548	0.25	0	0	0.07	0	0	RP1-89D4.1	chr11	processed_pseudogene	--
ENSG00000081026.18	0.116499	3.85709	0.0984744	0.320778	1.76	1.83	2.04	1.87	2.07	2.22	MAGI3	chr1	protein_coding	membrane associated guanylate kinase, WW and PDZ domain containing 3
ENSG00000266173.5	0.119501	4.50152	0.0634494	0.22906	6.3	6.59	6.07	7.02	7.1	6.61	STRADA	chr17	protein_coding	STE20-related kinase adaptor alpha
ENSG00000251185.1	2.71954	-3.9216	0.500136	0.872479	0	0	0	0.11	0	0	RP11-542G1.1	chr4	lincRNA	--
ENSG00000204933.3	0.664351	-3.26964	0.754239	1	0.08	0	0.03	0.11	0.05	0	CD177P1	chr19	unprocessed_pseudogene	CD177 molecule pseudogene 1
ENSG00000213185.6	-0.149874	0.399584	0.439643	0.866795	1.41	1.93	1.59	1.24	1.72	1.51	FAM24B	chr10	protein_coding	family with sequence similarity 24, member B
ENSG00000076344.15	0.579918	-3.14378	0.581735	0.962945	0.03	0.01	0.01	0.03	0.01	0.05	RGS11	chr16	protein_coding	regulator of G-protein signaling 11
ENSG00000136237.18	0.130144	2.10927	0.24189	0.593983	0.47	0.46	0.4	0.41	0.56	0.5	RAPGEF5	chr7	protein_coding	Rap guanine nucleotide exchange factor (GEF) 5
ENSG00000185697.16	0.0811609	1.51791	0.565688	0.945656	0.53	0.48	0.45	0.48	0.57	0.5	MYBL1	chr8	protein_coding	v-myb avian myeloblastosis viral oncogene homolog-like 1
ENSG00000170561.12	-0.0869502	4.5189	0.164316	0.461767	6.68	6.55	6.31	6.11	6.44	5.95	IRX2	chr5	protein_coding	iroquois homeobox 2
ENSG00000177302.14	-0.417979	4.47919	6.39676e-11	1.93024e-09	5.68	6.13	5.48	4.5	4.26	4.3	TOP3A	chr17	protein_coding	topoisomerase (DNA) III alpha
ENSG00000172548.14	1.92335	-4.02858	1	1	0	0	0	0	0.01	0	NIPAL4	chr5	protein_coding	NIPA-like domain containing 4
ENSG00000232873.1	1.92368	-4.02842	1	1	0	0	0	0	0	0.08	RPL23AP93	chr3	processed_pseudogene	ribosomal protein L23a pseudogene 93
ENSG00000184857.7	-0.106568	3.58861	0.146998	0.422139	8.29	7.64	8.16	7.6	7.68	7.17	TMEM186	chr16	protein_coding	transmembrane protein 186
ENSG00000160401.14	1.92335	-4.02858	1	1	0	0	0	0	0.01	0	C9orf117	chr9	protein_coding	chromosome 9 open reading frame 117
ENSG00000091181.19	-0.4496	-1.05664	0.208527	0.549037	0.06	0.08	0.06	0.05	0.05	0.06	IL5RA	chr3	protein_coding	interleukin 5 receptor, alpha
ENSG00000130768.14	-0.321383	4.16494	1.51923e-06	2.16837e-05	8.22	8.21	8.01	7.03	6.47	6.17	SMPDL3B	chr1	protein_coding	sphingomyelin phosphodiesterase, acid-like 3B
ENSG00000146648.15	0.201041	6.37051	0.000116813	0.00110652	6.09	5.87	6.44	6.77	6.84	7.73	EGFR	chr7	protein_coding	epidermal growth factor receptor
ENSG00000063169.10	0.125706	4.67608	0.0455928	0.177636	3.88	3.67	3.7	4.13	4.27	3.95	GLTSCR1	chr19	protein_coding	glioma tumor suppressor candidate region gene 1
ENSG00000138231.12	-0.100921	3.64901	0.183241	0.497006	4.6	4.64	4.35	3.72	4.56	4.54	DBR1	chr3	protein_coding	debranching RNA lariats 1
ENSG00000255275.3	0.210333	3.4235	0.00640108	0.0360377	2.31	1.97	2.09	2.37	2.49	2.6	RP13-279N23.2	chr1	protein_coding	--
ENSG00000232600.3	0.518121	-3.02843	0.790924	1	0.17	0.11	0.06	0.12	0.17	0.26	TONSL-AS1	chr8	antisense	TONSL antisense RNA 1
ENSG00000134717.17	-0.0108715	7.26077	0.83829	1	28.16	28.97	26.93	27.17	27.54	29.52	BTF3L4	chr1	protein_coding	basic transcription factor 3-like 4
ENSG00000172382.9	0.262166	1.48777	0.0527889	0.200575	1.9	2.09	2.26	2.95	2.38	2.14	PRSS27	chr16	protein_coding	protease, serine 27
ENSG00000104518.10	-0.193001	4.79173	0.00126115	0.00890363	9.61	10.44	11.1	9.54	9.41	8.36	GSDMD	chr8	protein_coding	gasdermin D
ENSG00000261526.2	-0.436425	0.840333	0.0106449	0.0550798	1.63	1.58	1.03	1.17	0.87	1.21	CTB-31O20.2	chr19	lincRNA	--
ENSG00000120942.13	0.0107597	5.27683	0.85876	1	9.44	8.87	9.23	9.39	9.25	9.31	UBIAD1	chr1	protein_coding	UbiA prenyltransferase domain containing 1
ENSG00000211818.1	2.71943	-3.92165	0.500136	0.872479	0	0	0	0.08	0.07	0	TRAV39	chr14	TR_V_gene	T cell receptor alpha variable 39
ENSG00000232940.5	-0.976832	-3.08522	0.267696	0.62338	0.12	0.05	0.06	0.03	0.05	0.04	HCG25	chr6	antisense	HLA complex group 25 (non-protein coding)
ENSG00000178502.5	-0.788869	-1.53989	0.0378352	0.153564	0.11	0.19	0.12	0.04	0.13	0.06	KLHL11	chr17	protein_coding	kelch-like family member 11
ENSG00000274001.1	-0.256511	-3.48089	1	1	0	0	0.25	0.06	0.05	0.08	RP11-5G9.5	chr13	sense_intronic	--
ENSG00000106524.8	0.189488	4.09027	0.00494758	0.0288176	5.57	5.34	5.55	6	6.26	6.73	ANKMY2	chr7	protein_coding	ankyrin repeat and MYND domain containing 2
ENSG00000244073.1	-1.8282	-4.02856	1	1	0.03	0	0	0	0	0	RPS4XP6	chr5	processed_pseudogene	ribosomal protein S4X pseudogene 6
ENSG00000267332.1	-3.48598	-3.729	0.125203	0.372973	0	0.15	0.17	0	0	0	BOLA3P2	chr19	processed_pseudogene	bolA family member 3 pseudogene 2
ENSG00000166863.11	-0.464427	-1.15959	0.186847	0.504374	0.27	0.41	0.31	0.25	0.26	0.2	TAC3	chr12	protein_coding	tachykinin 3
ENSG00000140274.13	0.891553	-3.82199	1	1	0.01	0	0	0.02	0	0.02	DUOXA2	chr15	protein_coding	dual oxidase maturation factor 2
ENSG00000260725.1	-1.82828	-4.02851	1	1	0	0	0.02	0	0	0	AC005307.1	chr19	lincRNA	--
ENSG00000223959.8	-0.0438948	1.5628	0.735265	1	1.28	0.98	1.11	1.12	1.12	1.05	AFG3L1P	chr16	unitary_pseudogene	AFG3-like AAA ATPase 1, pseudogene
ENSG00000234119.1	-1.82828	-4.02851	1	1	0	0	0.02	0	0	0	AC079248.1	chr2	processed_pseudogene	--
ENSG00000115091.11	-0.0649018	8.10714	0.189543	0.510139	39.34	37.76	37.02	34.01	35.81	40.34	ACTR3	chr2	protein_coding	ARP3 actin-related protein 3 homolog (yeast)
ENSG00000189280.3	0.704751	-0.245304	0.00293997	0.0184768	0.36	0.51	0.37	0.71	0.73	0.59	GJB5	chr1	protein_coding	gap junction protein, beta 5, 31.1kDa
ENSG00000183605.16	-0.0497987	5.23055	0.390549	0.797203	26.16	26.84	25.56	26.72	24.74	25.06	SFXN4	chr10	protein_coding	sideroflexin 4
ENSG00000278840.1	0.53881	-1.5	0.21123	0.553228	0.51	0.56	0.98	1.25	0.9	0.75	RP11-345N11.1	chr15	sense_intronic	--
ENSG00000235670.1	1.92347	-4.02852	1	1	0	0	0	0.06	0	0	RPL21P40	chr3	processed_pseudogene	ribosomal protein L21 pseudogene 40
ENSG00000152256.13	0.392813	3.72283	5.2498e-08	9.84035e-07	0.73	0.8	0.72	0.98	0.96	1.05	PDK1	chr2	protein_coding	pyruvate dehydrogenase kinase, isozyme 1
ENSG00000273521.1	-1.34008	-2.44381	0.0295164	0.126787	0.18	0.11	0.18	0.05	0.09	0.03	RP11-45A17.4	chr10	antisense	--
ENSG00000100711.13	0.217969	5.05679	0.000221829	0.0019512	19.16	18.66	19.03	22.28	22.35	21.97	ZFYVE21	chr14	protein_coding	zinc finger, FYVE domain containing 21
ENSG00000196620.8	2.71943	-3.92165	0.500136	0.872479	0	0	0	0.01	0.01	0	UGT2B15	chr4	protein_coding	UDP glucuronosyltransferase 2 family, polypeptide B15
ENSG00000099910.16	-0.193944	2.14511	0.0707874	0.247867	1.74	1.78	1.46	1.55	1.48	1.34	KLHL22	chr22	protein_coding	kelch-like family member 22
ENSG00000264047.2	0.110082	-3.7291	1	1	0.18	0	0	0	0.17	0	RN7SL455P	chr2	misc_RNA	RNA, 7SL, cytoplasmic 455, pseudogene
ENSG00000125414.18	1.5334	-1.57936	0.000227808	0.00199503	0.02	0.03	0.02	0.06	0.07	0.04	MYH2	chr17	protein_coding	myosin, heavy chain 2, skeletal muscle, adult
ENSG00000112787.12	0.348356	5.53437	4.43816e-10	1.19707e-08	6.95	6.94	6.7	8.87	8.67	8.91	FBRSL1	chr12	protein_coding	fibrosin-like 1
ENSG00000141127.14	-0.297836	5.01923	5.45638e-07	8.4947e-06	15.44	14.67	15.93	12.1	12.48	13.22	PRPSAP2	chr17	protein_coding	phosphoribosyl pyrophosphate synthetase-associated protein 2
ENSG00000273143.1	1.92347	-4.02852	1	1	0	0	0	0.04	0	0	RP11-525A16.4	chr10	lincRNA	--
ENSG00000203760.8	-0.415276	4.63903	2.82074e-11	8.94037e-10	33.18	35.1	31.72	25.35	25.29	24.98	CENPW	chr6	protein_coding	centromere protein W
ENSG00000258640.3	3.22956	-3.82206	0.250203	0.593983	0	0	0	0	0.1	0.08	RPL21P5	chr14	processed_pseudogene	ribosomal protein L21 pseudogene 5
ENSG00000203880.11	-0.152319	5.17513	0.00993001	0.0519894	9.3	8.44	8.52	7.28	7.94	8.69	PCMTD2	chr20	protein_coding	protein-L-isoaspartate (D-aspartate) O-methyltransferase domain containing 2
ENSG00000279648.1	1.92347	-4.02852	1	1	0	0	0	0.01	0	0	AP000432.3	chr21	TEC	--
ENSG00000223404.3	-0.68588	-3.82217	1	1	0.08	0	0	0	0.04	0	LINC00397	chr13	lincRNA	long intergenic non-protein coding RNA 397
ENSG00000170185.9	-0.191171	5.85245	0.000495439	0.00397502	6.95	7.99	7.58	6.09	6.62	7.23	USP38	chr4	protein_coding	ubiquitin specific peptidase 38
ENSG00000133773.11	0.0810806	6.50192	0.116042	0.362558	41.52	41.87	41.39	43.95	42.72	46.58	CCDC59	chr12	protein_coding	coiled-coil domain containing 59
ENSG00000171970.12	0.0639588	2.53587	0.548374	0.925651	2.41	2.45	2.59	2.6	2.73	2.46	ZNF57	chr19	protein_coding	zinc finger protein 57
ENSG00000164778.4	-1.82817	-4.02857	1	1	0	0.01	0	0	0	0	EN2	chr7	protein_coding	engrailed homeobox 2
ENSG00000185986.11	-0.128563	0.561011	0.468906	0.872479	1.33	1	1.23	1.23	1	1.03	SDHAP3	chr5	transcribed_unprocessed_pseudogene	succinate dehydrogenase complex, subunit A, flavoprotein pseudogene 3
ENSG00000137871.19	0.00345235	4.6499	0.956446	1	2.35	2.07	2.17	2.09	2.28	2.3	ZNF280D	chr15	protein_coding	zinc finger protein 280D
ENSG00000276945.1	0.119617	-3.40713	1	1	0.05	0.09	0.05	0.15	0.04	0	CTC-436P18.5	chr5	unprocessed_pseudogene	--
ENSG00000101266.16	0.00436823	8.15278	0.929795	1	57.75	55.62	55.76	55.98	57.63	57.44	CSNK2A1	chr20	protein_coding	casein kinase 2, alpha 1 polypeptide
ENSG00000278952.1	-0.124185	-3.20573	1	1	0.12	0.03	0.03	0	0.15	0	RP11-399J13.2	chr11	TEC	--
ENSG00000257859.1	-1.82817	-4.02857	1	1	0	0.01	0	0	0	0	CASC18	chr12	lincRNA	cancer susceptibility candidate 18 (non-protein coding)
ENSG00000064995.16	0.08582	5.20715	0.137036	0.400538	21.24	20.71	21.77	22.68	22.19	23.35	TAF11	chr6	protein_coding	TAF11 RNA polymerase II, TATA box binding protein (TBP)-associated factor, 28kDa
ENSG00000251107.1	0.0952908	-3.92164	1	1	0	0.08	0	0.09	0	0	PDCD5P2	chr5	processed_pseudogene	programmed cell death 5 pseudogene 2
ENSG00000134987.11	0.0435054	5.42156	0.447242	0.872479	5.66	5.58	5.58	5.56	6.04	5.87	WDR36	chr5	protein_coding	WD repeat domain 36
ENSG00000140285.9	0.0283657	-1.64126	0.89465	1	0.04	0.04	0.03	0.03	0.04	0.06	FGF7	chr15	protein_coding	fibroblast growth factor 7
ENSG00000224546.2	2.07481	-3.55925	0.219131	0.561842	0	0	0.02	0	0.06	0	EIF4BP3	chr9	processed_pseudogene	eukaryotic translation initiation factor 4B pseudogene 3
ENSG00000138735.15	0.484494	1.63628	7.29492e-05	0.000730878	0.32	0.3	0.32	0.42	0.4	0.52	PDE5A	chr4	protein_coding	phosphodiesterase 5A, cGMP-specific
ENSG00000134201.10	0.871474	-2.44335	0.12344	0.372973	0.03	0.02	0.01	0.04	0.03	0.04	GSTM5	chr1	protein_coding	glutathione S-transferase mu 5
ENSG00000226944.1	-0.577613	-2.92155	0.607982	0.989943	0.2	0.25	0.22	0.21	0.06	0.19	RP1-120G22.11	chr1	antisense	--
ENSG00000131409.12	0.213729	-2.23737	0.860653	1	0.06	0.06	0.01	0.09	0.03	0.02	LRRC4B	chr19	protein_coding	leucine rich repeat containing 4B
ENSG00000250329.1	0.620567	-3.64144	1	1	0.02	0.02	0	0.04	0	0.02	KDELC1P1	chr5	processed_pseudogene	KDEL (Lys-Asp-Glu-Leu) containing 1 pseudogene 1
ENSG00000154118.12	0.116363	-3.55906	1	1	0.01	0.01	0.01	0	0.01	0.01	JPH3	chr16	protein_coding	junctophilin 3
ENSG00000273416.1	-0.814491	-3.14406	0.38848	0.793627	0.11	0.17	0.19	0.06	0.11	0.09	RP4-597N16.4	chr1	lincRNA	--
ENSG00000279382.1	-2.60919	-3.92168	0.500136	0.872479	0	0.03	0	0	0	0	RP11-449J21.3	chr17	TEC	--
ENSG00000271095.1	-0.685837	-3.82219	1	1	0	0.04	0	0	0.02	0	BNIP3P28	chr19	processed_pseudogene	BCL2/adenovirus E1B 19kDa interacting protein 3 pseudogene 28
ENSG00000275718.1	2.71932	-3.92171	0.500136	0.872479	0	0	0	0	0.04	0	CCL15	chr17	protein_coding	chemokine (C-C motif) ligand 15
ENSG00000221955.10	0.265247	3.97757	0.000124723	0.00117221	3.57	3.42	3.93	4.36	4.24	4.67	SLC12A8	chr3	protein_coding	solute carrier family 12, member 8
ENSG00000266876.1	-1.8282	-4.02856	1	1	0.02	0	0	0	0	0	RP11-1148O4.1	chr17	transcribed_processed_pseudogene	--
ENSG00000131484.4	-0.422948	-0.569241	0.142499	0.413806	1.13	1.44	1.02	0.73	0.9	1.14	RP11-798G7.5	chr17	antisense	--
ENSG00000258942.1	-1.18975	-3.72899	0.625203	0.989943	0.06	0	0.03	0.03	0	0	RP11-255G12.2	chr14	lincRNA	--
ENSG00000154608.13	-1.85839	-3.55922	0.219131	0.561842	0.02	0.01	0	0	0	0	CEP170P1	chr4	transcribed_unprocessed_pseudogene	centrosomal protein 170kDa pseudogene 1
ENSG00000166246.13	0.836626	-1.89616	0.0741895	0.257303	0.02	0.11	0.02	0.04	0.13	0.12	C16orf71	chr16	protein_coding	chromosome 16 open reading frame 71
ENSG00000169299.13	-0.963204	4.90656	1.07841e-56	6.35354e-54	10.5	10.79	11.13	4.92	5.98	5.87	PGM2	chr4	protein_coding	phosphoglucomutase 2
ENSG00000278861.1	3.22946	-3.82211	0.250203	0.593983	0	0	0	0.09	0.04	0	RP11-338K17.6	chr12	TEC	--
ENSG00000254429.1	1.92335	-4.02858	1	1	0	0	0	0	0.05	0	CTD-2562J17.7	chr11	antisense	--
ENSG00000213762.10	0.198185	5.07453	0.000763957	0.00578785	6.01	5.74	5.72	6.75	6.79	6.64	ZNF134	chr19	protein_coding	zinc finger protein 134
ENSG00000125508.3	1.40096	-3.72909	0.625203	0.989943	0	0	0.02	0	0.05	0	SRMS	chr20	protein_coding	src-related kinase lacking C-terminal regulatory tyrosine and N-terminal myristylation sites
ENSG00000230465.1	-1.85837	-3.55923	0.219131	0.561842	0.05	0.07	0	0	0.02	0	VENTXP4	chr3	processed_pseudogene	VENT homeobox pseudogene 4
ENSG00000111199.10	-0.685837	-3.82219	1	1	0	0.01	0	0	0.01	0	TRPV4	chr12	protein_coding	transient receptor potential cation channel, subfamily V, member 4
ENSG00000233441.6	-3.11313	-3.82215	0.250203	0.593983	0.05	0	0	0	0	0	CYP2AB1P	chr3	transcribed_unprocessed_pseudogene	cytochrome P450, family 2, subfamily AB, polypeptide 1, pseudogene
ENSG00000165501.16	-0.318574	5.63508	8.84097e-09	1.88802e-07	28.12	30.84	29.62	23.04	24.69	23.85	LRR1	chr14	protein_coding	leucine rich repeat protein 1
ENSG00000230736.2	-0.685859	-3.82218	1	1	0.02	0.02	0	0	0.02	0	RP1-149A16.3	chr22	lincRNA	--
ENSG00000106263.17	0.304876	8.07698	5.31614e-10	1.41358e-08	73.9	73.63	74.65	92.84	91.54	92.31	EIF3B	chr7	protein_coding	eukaryotic translation initiation factor 3, subunit B
ENSG00000234241.1	0.996206	-3.55908	0.687754	1	0	0.01	0.02	0	0.04	0.02	RP4-775C13.1	chr20	processed_pseudogene	--
ENSG00000166762.16	0.216703	0.42176	0.240896	0.593983	0.31	0.25	0.28	0.27	0.33	0.4	CATSPER2	chr15	protein_coding	cation channel, sperm associated 2
ENSG00000143344.15	-0.324376	0.795323	0.0601367	0.222281	0.31	0.32	0.36	0.27	0.23	0.31	RGL1	chr1	protein_coding	ral guanine nucleotide dissociation stimulator-like 1
ENSG00000132386.10	-0.0697872	0.0246513	0.678773	1	0.69	0.51	0.59	0.62	0.67	0.35	SERPINF1	chr17	protein_coding	serpin peptidase inhibitor, clade F (alpha-2 antiplasmin, pigment epithelium derived factor), member 1
ENSG00000169508.6	-0.797903	-3.33684	0.508346	0.875968	0.04	0.03	0.02	0.02	0.03	0	GPR183	chr13	protein_coding	G protein-coupled receptor 183
ENSG00000240015.2	0.620273	-3.6414	1	1	0	0	0.09	0.04	0.04	0.06	RP11-90P5.5	chr8	antisense	--
ENSG00000200225.1	1.92335	-4.02858	1	1	0	0	0	0	0.21	0	RNA5SP382	chr14	rRNA	RNA, 5S ribosomal pseudogene 382
ENSG00000063438.16	0.283968	-0.245536	0.28625	0.655479	0.07	0.13	0.12	0.14	0.14	0.1	AHRR	chr5	protein_coding	aryl-hydrocarbon receptor repressor
ENSG00000168090.9	0.00964162	6.7326	0.863082	1	67.72	71.61	68.52	73.93	70.54	66.27	COPS6	chr7	protein_coding	COP9 signalosome subunit 6
ENSG00000003393.14	-0.154412	4.96318	0.0111292	0.057133	4.08	3.71	3.61	3.41	3.26	3.71	ALS2	chr2	protein_coding	amyotrophic lateral sclerosis 2 (juvenile)
ENSG00000169246.16	-0.277175	1.78488	0.0159709	0.076734	1.39	1.16	1.53	1.1	1.26	0.96	NPIPB3	chr16	protein_coding	nuclear pore complex interacting protein family, member B3
ENSG00000119720.17	-0.219216	4.14135	0.00131006	0.00919278	1.35	1.14	1.24	1.07	1.04	1.14	NRDE2	chr14	protein_coding	NRDE-2, necessary for RNA interference, domain containing
ENSG00000114480.12	0.459996	4.57103	2.22569e-13	9.23693e-12	5.31	5.27	5.35	7.15	7.32	7.66	GBE1	chr3	protein_coding	glucan (1,4-alpha-), branching enzyme 1
ENSG00000265600.1	0.110404	-3.72895	1	1	0.49	0	0	0	0.24	0.37	AC006480.1	chr7	miRNA	--
ENSG00000267030.1	-1.86278	-3.20549	0.065823	0.235142	0.18	0.13	0.1	0	0.04	0.07	CTB-50L17.7	chr19	antisense	--
ENSG00000204267.13	-0.211082	3.38263	0.00599877	0.0340986	1.74	1.5	1.82	1.41	1.56	1.41	TAP2	chr6	protein_coding	transporter 2, ATP-binding cassette, sub-family B (MDR/TAP)
ENSG00000269867.1	-0.273689	-2.68434	1	1	0.15	0.14	0.16	0.12	0.07	0.22	CTD-2583A14.8	chr19	sense_intronic	--
ENSG00000109181.11	1.92335	-4.02858	1	1	0	0	0	0	0.01	0	UGT2B10	chr4	protein_coding	UDP glucuronosyltransferase 2 family, polypeptide B10
ENSG00000133794.17	0.337996	3.66044	4.33025e-06	5.65208e-05	3.38	3.57	3.4	4.43	4.33	4.45	ARNTL	chr11	protein_coding	aryl hydrocarbon receptor nuclear translocator-like
ENSG00000116514.16	0.0128015	5.60157	0.827218	1	17.76	17.54	16.66	17.78	17.83	17.22	RNF19B	chr1	protein_coding	ring finger protein 19B
ENSG00000230777.1	-1.82817	-4.02857	1	1	0	0.14	0	0	0	0	RP11-318C24.1	chr1	processed_pseudogene	--
ENSG00000254486.1	-0.766388	-3.55919	0.687754	1	0.01	0.01	0	0.01	0.01	0	RP13-631K18.2	chr11	lincRNA	--
ENSG00000257761.1	-1.8282	-4.02856	1	1	0.05	0	0	0	0	0	RP11-186F10.2	chr12	antisense	--
ENSG00000132481.6	0.0604032	3.892	0.384988	0.79047	6.02	5.97	5.98	6.85	5.74	6.34	TRIM47	chr17	protein_coding	tripartite motif containing 47
ENSG00000197261.11	0.885238	1.28854	2.17786e-10	6.17924e-09	1.18	0.89	1.25	2.26	1.74	2.19	C6orf141	chr6	protein_coding	chromosome 6 open reading frame 141
ENSG00000129933.20	-0.201939	4.83043	0.000840582	0.00628126	5.54	5.8	5.72	4.98	5.05	4.92	MAU2	chr19	protein_coding	MAU2 sister chromatid cohesion factor
ENSG00000131724.10	0.0885488	5.67132	0.106495	0.341426	11.51	10.13	10.88	11.26	11.46	12.19	IL13RA1	chrX	protein_coding	interleukin 13 receptor, alpha 1
ENSG00000131475.6	0.0675199	6.326	0.209983	0.552193	65.05	68.85	65.94	74.53	72.82	63.24	VPS25	chr17	protein_coding	vacuolar protein sorting 25 homolog (S. cerevisiae)
ENSG00000153093.18	0.405768	-2.72854	0.664532	1	0.01	0.02	0.02	0.02	0.01	0.04	ACOXL	chr2	protein_coding	acyl-CoA oxidase-like
ENSG00000279377.1	-2.60929	-3.92163	0.500136	0.872479	0	0.01	0.01	0	0	0	AC003973.3	chr19	TEC	--
ENSG00000214832.5	-0.980789	-2.26923	0.111722	0.351436	0.12	0.1	0.17	0	0.06	0.15	UPF3AP2	chr17	transcribed_processed_pseudogene	UPF3A pseudogene 2
ENSG00000255292.6	0.0951893	-3.92159	1	1	0	0	0.05	0.05	0	0	AP002884.2	chr11	protein_coding	--
ENSG00000106305.9	-0.0243991	6.12281	0.648777	1	48.6	48.06	46.7	48.15	46.9	47.06	AIMP2	chr7	protein_coding	aminoacyl tRNA synthetase complex-interacting multifunctional protein 2
ENSG00000163739.4	1.94258	2.56236	4.07858e-80	5.57042e-77	2.3	2.06	1.95	7.27	7.62	10.07	CXCL1	chr4	protein_coding	chemokine (C-X-C motif) ligand 1 (melanoma growth stimulating activity, alpha)
ENSG00000237991.3	0.0950774	-3.92164	1	1	0	0	0.08	0	0.06	0	RPL35P1	chr1	processed_pseudogene	ribosomal protein L35 pseudogene 1
ENSG00000226208.1	0.0951578	-3.92168	1	1	0.06	0	0	0	0.05	0	RP11-99H8.1	chr1	lincRNA	--
ENSG00000223457.1	-1.82817	-4.02857	1	1	0	0.02	0	0	0	0	HTATSF1P1	chr6	processed_pseudogene	HIV-1 Tat specific factor 1 pseudogene 1
ENSG00000108448.20	0.145632	6.09056	0.00649168	0.0364385	15.92	15.39	17.06	17.75	17.97	18.2	TRIM16L	chr17	protein_coding	tripartite motif containing 16-like
ENSG00000157426.13	0.14126	3.89868	0.0379376	0.153938	3.56	3.36	3.16	3.56	3.57	4.18	AASDH	chr4	protein_coding	aminoadipate-semialdehyde dehydrogenase
ENSG00000146005.3	-1.00737	-3.26943	0.344416	0.741416	0	0.02	0.02	0.01	0	0.01	PSD2	chr5	protein_coding	pleckstrin and Sec7 domain containing 2
ENSG00000065308.4	-0.10981	6.39971	0.0357486	0.147162	11.41	11.88	12.34	10.53	11.43	11.33	TRAM2	chr6	protein_coding	translocation associated membrane protein 2
ENSG00000262609.1	-1.82828	-4.02851	1	1	0	0	0.06	0	0	0	BTF3P14	chr17	processed_pseudogene	basic transcription factor 3 pseudogene 14
ENSG00000149972.10	2.53315	-3.40698	0.0706091	0.247416	0	0	0	0.01	0.01	0.01	CNTN5	chr11	protein_coding	contactin 5
ENSG00000104723.20	2.5326	-3.40722	0.0706091	0.247416	0.01	0	0	0.02	0.02	0	TUSC3	chr8	protein_coding	tumor suppressor candidate 3
ENSG00000228620.1	-1.8282	-4.02856	1	1	0.04	0	0	0	0	0	RP3-434P1.6	chr22	antisense	--
ENSG00000069122.18	1.24856	-3.26917	0.227261	0.57542	0	0	0.01	0	0.01	0.02	ADGRF5	chr6	protein_coding	adhesion G protein-coupled receptor F5
ENSG00000135469.13	-0.587544	2.5303	2.01997e-09	4.84004e-08	3.03	3.46	3.52	2.34	2.09	2.31	COQ10A	chr12	protein_coding	coenzyme Q10 homolog A (S. cerevisiae)
ENSG00000255893.1	-0.797572	-3.33681	0.508346	0.875968	0.09	0.16	0	0	0.08	0.06	RP11-685N10.1	chr11	antisense	--
ENSG00000106692.13	-0.00447437	4.14592	0.982717	1	2.35	2.14	2.14	2.02	2.28	2.39	FKTN	chr9	protein_coding	fukutin
ENSG00000057757.9	0.203161	5.61778	0.000248023	0.00215137	23.95	25.41	25.09	27.79	29.2	29.46	PITHD1	chr1	protein_coding	PITH (C-terminal proteasome-interacting domain of thioredoxin-like) domain containing 1
ENSG00000235733.2	-1.82817	-4.02857	1	1	0	0.03	0	0	0	0	RP3-522P13.3	chr6	antisense	--
ENSG00000124557.12	-0.678631	-3.0284	0.424843	0.846109	0.02	0.02	0.04	0.02	0.01	0.03	BTN1A1	chr6	protein_coding	butyrophilin, subfamily 1, member A1
ENSG00000150672.16	0.418286	-3.33644	1	1	0	0.01	0	0	0	0.01	DLG2	chr11	protein_coding	discs, large homolog 2 (Drosophila)
ENSG00000122034.12	0.356817	7.93093	4.2637e-13	1.71731e-11	154.87	144.88	135.07	185.39	185.01	191.4	GTF3A	chr13	protein_coding	general transcription factor IIIA
ENSG00000100379.17	0.0885285	3.59114	0.270447	0.628494	6	6.38	6.12	6.99	6.85	5.84	KCTD17	chr22	protein_coding	potassium channel tetramerization domain containing 17
ENSG00000257553.1	0.601242	-1.42527	0.112012	0.351978	0.34	0.6	0.7	0.61	1.09	0.76	RP11-603J24.17	chr12	antisense	--
ENSG00000134042.12	0.116283	-3.55902	1	1	0	0	0.01	0	0.01	0.01	MRO	chr18	protein_coding	maestro
ENSG00000170946.14	-0.114768	2.61858	0.218434	0.561842	3.4	2.71	2.73	2.42	3.07	2.72	DNAJC24	chr11	protein_coding	DnaJ (Hsp40) homolog, subfamily C, member 24
ENSG00000198482.10	0.127535	2.3143	0.216143	0.561842	1.09	1.09	1.11	1.02	1.32	1.28	ZNF808	chr19	protein_coding	zinc finger protein 808
ENSG00000187688.14	-0.124059	-1.22093	0.823996	1	0.15	0.09	0.15	0.08	0.13	0.16	TRPV2	chr17	protein_coding	transient receptor potential cation channel, subfamily V, member 2
ENSG00000278941.1	-1.8282	-4.02856	1	1	0.07	0	0	0	0	0	SMG6-IT1	chr17	TEC	SMG6 intronic transcript 1
ENSG00000274079.1	-1.8282	-4.02856	1	1	0.09	0	0	0	0	0	Metazoa_SRP	chr15	misc_RNA	--
ENSG00000225914.1	-0.611226	0.527079	0.000511176	0.00408275	0.53	0.37	0.45	0.33	0.31	0.23	XXbac-BPG154L12.4	chr6	antisense	--
ENSG00000135932.10	0.00545924	7.11262	0.912388	1	29.75	30.3	29.09	29	30.43	30.84	CAB39	chr2	protein_coding	calcium binding protein 39
ENSG00000235370.6	-0.677465	-2.14381	0.245283	0.593983	0.02	0.02	0.03	0.01	0.02	0.02	DNM1P51	chr15	transcribed_unprocessed_pseudogene	dynamin 1 pseudogene 51
ENSG00000171517.5	-1.82817	-4.02857	1	1	0	0.01	0	0	0	0	LPAR3	chr1	protein_coding	lysophosphatidic acid receptor 3
ENSG00000231258.2	-1.8282	-4.02856	1	1	0.01	0	0	0	0	0	ZSWIM5P2	chr17	unprocessed_pseudogene	zinc finger, SWIM-type containing 5 pseudogene 2
ENSG00000137875.4	1.92368	-4.02842	1	1	0	0	0	0	0	0.03	BCL2L10	chr15	protein_coding	BCL2-like 10 (apoptosis facilitator)
ENSG00000144655.14	0.210931	3.62644	0.00370949	0.0225763	3.34	3.48	3.14	3.84	3.66	4.22	CSRNP1	chr3	protein_coding	cysteine-serine-rich nuclear protein 1
ENSG00000260235.1	2.71996	-3.9214	0.500136	0.872479	0	0	0	0	0	0.13	CTD-2026K11.3	chr15	antisense	--
ENSG00000213030.5	1.92347	-4.02852	1	1	0	0	0	0.03	0	0	CGB8	chr19	protein_coding	chorionic gonadotropin, beta polypeptide 8
ENSG00000279838.1	-0.0585754	-2.97385	1	1	0.04	0.01	0.06	0.03	0.02	0.06	RP4-635A23.6	chr1	TEC	--
ENSG00000274918.1	2.71964	-3.92155	0.500136	0.872479	0	0	0	0	0.05	0.08	RP11-54G14.1	chr18	lincRNA	--
ENSG00000171311.12	-0.235986	6.47838	5.4896e-06	7.02495e-05	99.13	96.92	97.18	85.67	84.9	80.15	EXOSC1	chr10	protein_coding	exosome component 1
ENSG00000156990.14	-0.0517481	5.75359	0.333641	0.727075	34.57	38.57	37.75	36.06	37.4	34.17	RPUSD3	chr3	protein_coding	RNA pseudouridylate synthase domain containing 3
ENSG00000238578.1	0.789456	-1.62052	0.0647621	0.232573	2.06	2.98	2.7	3.7	5.56	4.06	SNORD4A	chr17	snoRNA	small nucleolar RNA, C/D box 4A
ENSG00000255343.1	0.784784	-0.946843	0.00954293	0.0503311	0.94	1.13	0.97	1.43	1.71	2.31	RP11-299M14.2	chr8	3prime_overlapping_ncrna	--
ENSG00000109667.11	-0.660602	-1.50063	0.0745278	0.258167	0.16	0.11	0.21	0.13	0.12	0.03	SLC2A9	chr4	protein_coding	solute carrier family 2 (facilitated glucose transporter), member 9
ENSG00000121316.10	-0.0341637	3.03179	0.733827	1	3.36	3.02	3.14	3.36	2.84	3.2	PLBD1	chr12	protein_coding	phospholipase B domain containing 1
ENSG00000242299.1	-0.159079	1.22838	0.303358	0.677443	5.33	4.83	4.54	5.46	3.49	4.46	RP11-234A1.1	chr3	processed_pseudogene	--
ENSG00000157554.18	1.92347	-4.02852	1	1	0	0	0	0	0	0	ERG	chr21	protein_coding	v-ets avian erythroblastosis virus E26 oncogene homolog
ENSG00000259556.2	-1.48137	-2.6844	0.0791959	0.270901	0.21	0.09	0.08	0.03	0	0.14	RP11-56B16.2	chr15	unprocessed_pseudogene	--
ENSG00000253227.1	1.92347	-4.02852	1	1	0	0	0	0.05	0	0	RP11-383J24.1	chr8	lincRNA	--
ENSG00000226570.2	3.60625	-3.72864	0.125203	0.372973	0	0	0	0.04	0	0.14	RP11-505O17.1	chr1	processed_pseudogene	--
ENSG00000207922.1	1.92347	-4.02852	1	1	0	0	0	0.28	0	0	MIR566	chr3	miRNA	microRNA 566
ENSG00000103495.13	0.0586656	8.70197	0.22797	0.576831	116.62	118.5	121.89	125.45	127.24	122.03	MAZ	chr16	protein_coding	MYC-associated zinc finger protein (purine-binding transcription factor)
ENSG00000163714.17	-0.125404	7.37912	0.0122384	0.0615753	23.55	21.77	21.69	19.72	21.16	21.08	U2SURP	chr3	protein_coding	U2 snRNP-associated SURP domain containing
ENSG00000100314.3	1.92335	-4.02858	1	1	0	0	0	0	0.01	0	CABP7	chr22	protein_coding	calcium binding protein 7
ENSG00000112759.16	-0.0214837	3.98629	0.735759	1	4.89	4.64	5.23	5.05	4.88	4.68	SLC29A1	chr6	protein_coding	solute carrier family 29 (equilibrative nucleoside transporter), member 1
ENSG00000180346.3	0.0764571	3.71032	0.290077	0.65642	3.61	3.73	3.76	3.71	3.95	4.16	TIGD2	chr4	protein_coding	tigger transposable element derived 2
ENSG00000068697.6	-0.171853	7.32578	0.000628968	0.00487832	93.63	88.02	88.8	77.13	79.67	85.5	LAPTM4A	chr2	protein_coding	lysosomal protein transmembrane 4 alpha
ENSG00000154764.5	0.0951789	-3.9217	1	1	0	0.01	0	0	0.01	0	WNT7A	chr3	protein_coding	wingless-type MMTV integration site family, member 7A
ENSG00000281041.2	0.0955006	-3.92154	1	1	0	0.02	0	0	0	0.02	RP11-470E16.2	chr1	lincRNA	--
ENSG00000139168.7	-0.0332175	5.55963	0.558728	0.935791	25.57	24.53	23.12	22.97	24.74	24.5	ZCRB1	chr12	protein_coding	zinc finger CCHC-type and RNA binding motif 1
ENSG00000215369.3	-1.8282	-4.02856	1	1	0.08	0	0	0	0	0	RPL37P3	chr21	processed_pseudogene	ribosomal protein L37 pseudogene 3
ENSG00000240463.1	0.0941908	0.2309	0.657332	1	2.63	2.16	2.08	2.9	2.24	2.24	RPS19P3	chr14	processed_pseudogene	ribosomal protein S19 pseudogene 3
ENSG00000197696.9	-0.219681	2.57173	0.0218579	0.099254	5.87	5.85	5.63	4.85	5.21	4.94	NMB	chr15	protein_coding	neuromedin B
ENSG00000186367.6	-1.30771	-3.40704	0.289596	0.655479	0.03	0.01	0.02	0	0.01	0.02	KIAA1024L	chr5	protein_coding	KIAA1024-like
ENSG00000281531.1	-0.17621	-3.33671	1	1	0.17	0.16	0.09	0.09	0.16	0.12	Metazoa_SRP	chr10	misc_RNA	--
ENSG00000176236.6	-0.520021	-2.30341	0.363552	0.769704	0.1	0.11	0.06	0	0.15	0.02	C10orf111	chr10	antisense	chromosome 10 open reading frame 111
ENSG00000203797.9	-1.85832	-3.55915	0.219131	0.561842	0.06	0	0	0.01	0	0	DDO	chr6	protein_coding	D-aspartate oxidase
ENSG00000235635.1	-1.8282	-4.02856	1	1	0.06	0	0	0	0	0	AC016644.1	chr5	antisense	--
ENSG00000278022.1	1.92335	-4.02858	1	1	0	0	0	0	0.05	0	RP11-35O15.2	chr15	sense_intronic	--
ENSG00000147570.9	2.71932	-3.92171	0.500136	0.872479	0	0	0	0	0.03	0	DNAJC5B	chr8	protein_coding	DnaJ (Hsp40) homolog, subfamily C, member 5 beta
ENSG00000072135.12	0.0567999	3.59898	0.461425	0.872479	3.19	2.88	2.99	3.27	3.12	3.1	PTPN18	chr2	protein_coding	protein tyrosine phosphatase, non-receptor type 18 (brain-derived)
ENSG00000112984.11	-0.502164	5.31707	1.75832e-18	1.24311e-16	13.91	13.12	13.84	9.36	10.04	9.65	KIF20A	chr5	protein_coding	kinesin family member 20A
ENSG00000115386.5	0.122736	1.97886	0.268919	0.625596	4.89	3.6	4.51	5.21	4.08	5.07	REG1A	chr2	protein_coding	regenerating islet-derived 1 alpha
ENSG00000187790.10	-0.61494	2.54327	3.03421e-10	8.41818e-09	0.92	0.87	0.85	0.54	0.59	0.61	FANCM	chr14	protein_coding	Fanconi anemia, complementation group M
ENSG00000275379.1	-0.70442	-1.97387	0.166544	0.466284	0.18	0.46	1.08	0.52	0.23	0.27	HIST1H3I	chr6	protein_coding	histone cluster 1, H3i
ENSG00000270964.1	0.276286	-1.23673	0.433045	0.856597	0.19	0.16	0.27	0.37	0.17	0.21	RP11-502I4.3	chr15	lincRNA	--
ENSG00000235672.1	-3.11337	-3.82202	0.250203	0.593983	0	0	0.14	0	0	0	AC090286.2	chr17	transcribed_processed_pseudogene	--
ENSG00000243175.1	0.122663	-3.14399	1	1	0.02	0	0.11	0.02	0.07	0.03	RP11-58H15.1	chr4	transcribed_processed_pseudogene	--
ENSG00000244144.1	-1.07838	-2.8713	0.211106	0.553228	0.19	0.37	0	0.1	0.09	0.07	RP11-757F18.3	chr3	processed_pseudogene	--
ENSG00000106608.16	0.0638679	5.17236	0.292315	0.66034	5.14	5.05	5.53	5.8	5.57	5.13	URGCP	chr7	protein_coding	upregulator of cell proliferation
ENSG00000198663.16	-0.10133	6.04056	0.0607204	0.224081	8.6	9.05	8.39	7.81	8.22	8.48	C6orf89	chr6	protein_coding	chromosome 6 open reading frame 89
ENSG00000276751.1	-1.82817	-4.02857	1	1	0	0.22	0	0	0	0	AC011498.1	chr19	miRNA	--
ENSG00000121101.15	0.440494	-2.44381	0.558595	0.935726	0.02	0.03	0.01	0.01	0.04	0.03	TEX14	chr17	protein_coding	testis expressed 14
ENSG00000101945.16	-0.418288	3.6102	2.45995e-08	4.8687e-07	3.86	4.01	4.35	2.98	3.04	3.21	SUV39H1	chrX	protein_coding	suppressor of variegation 3-9 homolog 1 (Drosophila)
ENSG00000181220.15	0.0581543	4.65738	0.357569	0.761869	2.86	3.03	2.62	2.92	3.11	2.89	ZNF746	chr7	protein_coding	zinc finger protein 746
ENSG00000240922.1	0.0952697	-3.92163	1	1	0.04	0	0	0.05	0	0	LSAMP-AS1	chr3	antisense	LSAMP antisense RNA 1
ENSG00000184454.6	-0.256137	-3.48097	1	1	0.01	0.01	0.01	0.01	0	0.01	NCMAP	chr1	protein_coding	noncompact myelin associated protein
ENSG00000231902.1	1.92335	-4.02858	1	1	0	0	0	0	0.05	0	RP11-29B9.2	chr9	lincRNA	--
ENSG00000186207.4	0.00604007	-2.59949	1	1	0.12	0.17	0.07	0.2	0.03	0.18	LCE5A	chr1	protein_coding	late cornified envelope 5A
ENSG00000160113.5	-0.175821	6.35126	0.000771496	0.0058332	32.68	33.85	34.62	31.35	29.8	29.01	NR2F6	chr19	protein_coding	nuclear receptor subfamily 2, group F, member 6
ENSG00000254860.5	0.585202	-2.30307	0.363552	0.769704	0.14	0.09	0.08	0.23	0.18	0.03	TMEM9B-AS1	chr11	antisense	TMEM9B antisense RNA 1
ENSG00000140104.13	-0.161769	4.75733	0.00873928	0.0466327	5.66	5.57	6.01	5.23	4.96	5.36	C14orf79	chr14	protein_coding	chromosome 14 open reading frame 79
ENSG00000227297.1	1.92347	-4.02852	1	1	0	0	0	0.03	0	0	RP4-718J7.4	chr20	lincRNA	--
ENSG00000258555.4	0.388816	-0.24474	0.110538	0.348477	0.08	0.11	0.12	0.14	0.13	0.14	SPECC1L-ADORA2A	chr22	protein_coding	SPECC1L-ADORA2A readthrough (NMD candidate)
ENSG00000119574.12	-0.284314	4.60008	4.38784e-06	5.71485e-05	7.91	8.2	9.12	7.18	7.11	6.48	ZBTB45	chr19	protein_coding	zinc finger and BTB domain containing 45
ENSG00000248050.1	1.92347	-4.02852	1	1	0	0	0	0.01	0	0	RP11-422N16.3	chr8	antisense	--
ENSG00000162520.14	0.446226	0.35017	0.0160925	0.0772169	0.31	0.21	0.35	0.38	0.33	0.51	SYNC	chr1	protein_coding	syncoilin, intermediate filament protein
ENSG00000050165.17	-0.627816	-1.18984	0.0964463	0.316229	0.16	0.14	0.13	0.08	0.09	0.12	DKK3	chr11	protein_coding	dickkopf WNT signaling pathway inhibitor 3
ENSG00000198826.10	-0.271402	6.28132	3.03903e-07	4.97894e-06	13.33	12.28	12.43	10.08	10.37	11.4	ARHGAP11A	chr15	protein_coding	Rho GTPase activating protein 11A
ENSG00000066230.10	0.620175	-3.64144	1	1	0	0	0.02	0.03	0	0	SLC9A3	chr5	protein_coding	solute carrier family 9, subfamily A (NHE3, cation proton antiporter 3), member 3
ENSG00000196862.9	-1.8282	-4.02856	1	1	0	0	0	0	0	0	RGPD4	chr2	protein_coding	RANBP2-like and GRIP domain containing 4
ENSG00000086827.8	0.418633	4.61883	1.6284e-11	5.38268e-10	6.87	6.5	6.39	8.63	8.74	9.33	ZW10	chr11	protein_coding	zw10 kinetochore protein
ENSG00000198556.13	-0.0964875	2.98439	0.251247	0.595943	1.77	1.65	1.59	1.59	1.64	1.47	ZNF789	chr7	protein_coding	zinc finger protein 789
ENSG00000145545.11	0.328266	3.81655	3.94127e-06	5.19401e-05	1.67	1.7	1.54	1.99	2.11	2.13	SRD5A1	chr5	protein_coding	steroid-5-alpha-reductase, alpha polypeptide 1 (3-oxo-5 alpha-steroid delta 4-dehydrogenase alpha 1)
ENSG00000280901.1	1.92347	-4.02852	1	1	0	0	0	0.25	0	0	Y_RNA	chr13	misc_RNA	--
ENSG00000272592.1	-1.82817	-4.02857	1	1	0	0.05	0	0	0	0	RP11-63A2.2	chr10	antisense	--
ENSG00000279104.1	-1.82817	-4.02857	1	1	0	0.01	0	0	0	0	RP11-138B9.1	chr7	TEC	--
ENSG00000280159.1	-0.394059	-3.64154	1	1	0	0	0.03	0	0.02	0	CTD-2591A1.1	chr5	TEC	--
ENSG00000267049.1	0.124408	-3.02846	1	1	0.23	0.06	0.13	0.19	0.11	0.17	AC002398.13	chr19	antisense	--
ENSG00000279591.1	0.27042	-1.53852	0.52923	0.90351	0.23	0.22	0.32	0.25	0.27	0.45	AC002044.1	chr16	TEC	--
ENSG00000165970.11	-0.685837	-3.82219	1	1	0	0.01	0	0	0	0	SLC6A5	chr11	protein_coding	solute carrier family 6 (neurotransmitter transporter), member 5
ENSG00000165832.5	0.270393	4.31177	3.55296e-05	0.000381817	5.3	4.58	4.96	5.42	6.34	6.3	TRUB1	chr10	protein_coding	TruB pseudouridine (psi) synthase family member 1
ENSG00000178607.15	0.161785	4.92201	0.00696665	0.0386414	2.67	2.55	3.01	3.11	2.97	3.19	ERN1	chr17	protein_coding	endoplasmic reticulum to nucleus signaling 1
ENSG00000258809.1	1.40147	-3.72892	0.625203	0.989943	0.04	0	0	0.05	0.04	0.06	CTD-2555O16.1	chr14	lincRNA	--
ENSG00000280614.1	0.0952908	-3.92164	1	1	0	0.03	0	0.03	0	0	CH507-513H4.4	chr21	lincRNA	--
ENSG00000175344.16	-0.471173	-0.673884	0.0873883	0.293086	0.13	0.08	0.11	0.08	0.08	0.08	CHRNA7	chr15	protein_coding	cholinergic receptor, nicotinic, alpha 7 (neuronal)
ENSG00000017260.19	-0.0216581	7.04583	0.676294	1	20.87	19.91	20.05	19.03	20.24	21.21	ATP2C1	chr3	protein_coding	ATPase, Ca++ transporting, type 2C, member 1
ENSG00000231294.1	3.6055	-3.729	0.125203	0.372973	0	0	0	0	0.14	0.07	AC006994.2	chr2	antisense	--
ENSG00000273013.1	-1.82817	-4.02857	1	1	0	0.04	0	0	0	0	CTD-2002J20.1	chr3	antisense	--
ENSG00000054611.13	0.234846	5.00403	7.50118e-05	0.000749046	6.69	6.53	6.29	7.6	7.89	7.66	TBC1D22A	chr22	protein_coding	TBC1 domain family, member 22A
ENSG00000151553.14	-0.0172064	4.66785	0.831323	1	3.83	3.77	3.94	3.57	3.69	4.3	FAM160B1	chr10	protein_coding	family with sequence similarity 160, member B1
ENSG00000238113.6	-0.552132	-3.40707	0.726859	1	0.01	0.02	0.01	0.01	0.01	0.01	LINC01410	chr9	lincRNA	long intergenic non-protein coding RNA 1410
ENSG00000127578.6	-0.00662127	-2.68445	1	1	0.05	0.01	0.08	0.03	0.06	0.05	WFIKKN1	chr16	protein_coding	WAP, follistatin/kazal, immunoglobulin, kunitz and netrin domain containing 1
ENSG00000273056.1	0.0954795	-3.92153	1	1	0.04	0	0	0	0	0.06	RP11-77E14.2	chr9	lincRNA	--
ENSG00000134874.17	3.90352	-3.64153	0.0626695	0.226734	0	0	0	0	0.01	0	DZIP1	chr13	protein_coding	DAZ interacting zinc finger protein 1
ENSG00000137492.7	0.158712	5.57467	0.00432444	0.0256995	13.48	12.28	12.58	13.5	14.82	14.86	PRKRIR	chr11	protein_coding	protein-kinase, interferon-inducible double stranded RNA dependent inhibitor, repressor of (P58 repressor)
ENSG00000142065.13	-0.323691	2.20471	0.00220922	0.0144683	0.64	0.57	0.6	0.46	0.51	0.49	ZFP14	chr19	protein_coding	ZFP14 zinc finger protein
ENSG00000168903.8	-0.831326	-2.82195	0.481765	0.872479	0.06	0.03	0.03	0.02	0.01	0.04	BTNL3	chr5	protein_coding	butyrophilin-like 3
ENSG00000037749.11	-0.162972	2.54235	0.111224	0.350418	1.93	1.85	2.07	1.55	1.68	2.11	MFAP3	chr5	protein_coding	microfibrillar-associated protein 3
ENSG00000273619.1	0.150419	-0.43367	0.567305	0.947991	1	0.68	1.08	1.28	0.78	1.04	RP5-908M14.9	chr20	antisense	--
ENSG00000227888.4	2.71943	-3.92165	0.500136	0.872479	0	0	0	0.02	0.02	0	FAM66A	chr8	lincRNA	family with sequence similarity 66, member A
ENSG00000115226.9	0.996398	-3.55907	0.687754	1	0.01	0.01	0	0.02	0.03	0.02	FNDC4	chr2	protein_coding	fibronectin type III domain containing 4
ENSG00000100804.18	0.198204	6.90991	9.8492e-05	0.000952184	68.35	74.89	71.74	82.82	81.94	84	PSMB5	chr14	protein_coding	proteasome (prosome, macropain) subunit, beta type, 5
ENSG00000128872.9	0.282916	1.12908	0.0549098	0.206514	0.22	0.18	0.19	0.23	0.25	0.23	TMOD2	chr15	protein_coding	tropomodulin 2 (neuronal)
ENSG00000198954.6	-0.0116141	5.43496	0.852783	1	16.76	15.51	15.63	16.3	15.32	16.36	KIF1BP	chr10	protein_coding	KIF1 binding protein
ENSG00000184831.13	0.0326235	4.21516	0.61671	0.989943	15.04	16.16	14.77	14.98	16.13	16.42	APOO	chrX	protein_coding	apolipoprotein O
ENSG00000101000.4	-0.220645	5.20518	0.000137974	0.0012831	26.14	28.6	27.78	26.11	22.2	23.06	PROCR	chr20	protein_coding	protein C receptor, endothelial
ENSG00000213513.3	0.04176	-2.23704	1	1	0.06	0.05	0.18	0.05	0.14	0.09	RP13-39P12.2	chr10	processed_pseudogene	--
ENSG00000139985.6	0.258957	-2.68468	0.824279	1	0.03	0.04	0.03	0.04	0.04	0.03	ADAM21	chr14	protein_coding	ADAM metallopeptidase domain 21
ENSG00000201413.1	1.92347	-4.02852	1	1	0	0	0	0.22	0	0	RNA5SP141	chr3	rRNA	RNA, 5S ribosomal pseudogene 141
ENSG00000144596.11	-1.06217	-3.48096	0.453569	0.872479	0.01	0	0.01	0	0	0	GRIP2	chr3	protein_coding	glutamate receptor interacting protein 2
ENSG00000154330.12	1.92368	-4.02842	1	1	0	0	0	0	0	0.01	PGM5	chr9	protein_coding	phosphoglucomutase 5
ENSG00000271778.1	-0.733612	-2.72904	0.264476	0.6204	0.13	0.12	0.34	0.09	0.16	0.06	RP11-379F4.8	chr3	sense_intronic	--
ENSG00000163701.18	0.0704056	4.10145	0.34024	0.738509	5.64	5.17	5.67	5.97	6.12	5.22	IL17RE	chr3	protein_coding	interleukin 17 receptor E
ENSG00000180822.11	0.0321566	3.85966	0.657496	1	2.12	2.41	2.38	2.62	2.18	2.33	PSMG4	chr6	protein_coding	proteasome (prosome, macropain) assembly chaperone 4
ENSG00000198722.12	0.0553857	4.59215	0.366475	0.774529	3.35	3.49	3.36	3.53	3.46	3.72	UNC13B	chr9	protein_coding	unc-13 homolog B (C. elegans)
ENSG00000233735.5	1.92347	-4.02852	1	1	0	0	0	0.05	0	0	RP11-567G24.3	chr1	antisense	--
ENSG00000280158.1	-1.06271	-3.48112	0.453569	0.872479	0.07	0	0.12	0	0.07	0	RP11-63A1.4	chr17	TEC	--
ENSG00000123643.12	-0.691054	3.56837	3.21806e-19	2.47297e-17	2.31	1.89	2.14	1.32	1.12	1.58	SLC36A1	chr5	protein_coding	solute carrier family 36 (proton/amino acid symporter), member 1
ENSG00000173264.13	-0.118133	4.4103	0.0684142	0.242325	7.24	7.42	8.03	7.17	6.76	7.16	GPR137	chr11	protein_coding	G protein-coupled receptor 137
ENSG00000134490.13	0.133495	3.32614	0.0950915	0.312306	2.85	2.91	3.03	3.4	3.1	3.2	TMEM241	chr18	protein_coding	transmembrane protein 241
ENSG00000226327.3	1.92368	-4.02842	1	1	0	0	0	0	0	0.04	RP11-350G13.1	chr9	processed_pseudogene	--
ENSG00000206975.1	-1.82817	-4.02857	1	1	0	0.22	0	0	0	0	RNU6-13P	chr8	snRNA	RNA, U6 small nuclear 13, pseudogene
ENSG00000226699.1	0.790259	-3.40705	0.726859	1	0	0.13	0.3	0.58	0.13	0	RP11-122K13.7	chr10	antisense	--
ENSG00000064607.16	-0.0748965	4.73572	0.227421	0.57568	3.47	3.65	3.59	3.38	3.41	3.48	SUGP2	chr19	protein_coding	SURP and G patch domain containing 2
ENSG00000231073.1	0.0952697	-3.92163	1	1	0.07	0	0	0.07	0	0	RP11-316M1.3	chr1	antisense	--
ENSG00000109066.13	0.123153	3.59842	0.0968329	0.317233	2.28	2.08	2.27	2.52	2.27	2.5	TMEM104	chr17	protein_coding	transmembrane protein 104
ENSG00000280006.1	-0.572685	-1.60055	0.143901	0.417475	0.71	1.06	0.58	0.35	0.87	0.29	AC009060.2	chr16	protein_coding	--
ENSG00000234983.1	-1.82828	-4.02851	1	1	0	0	0.03	0	0	0	AC010132.11	chr7	processed_pseudogene	--
ENSG00000171735.18	-0.057629	4.78542	0.354523	0.756505	2.86	2.89	2.96	2.63	2.87	2.96	CAMTA1	chr1	protein_coding	calmodulin binding transcription activator 1
ENSG00000166685.11	0.111348	4.47811	0.0896732	0.298616	5.64	6.3	5.86	6.79	6.62	5.9	COG1	chr17	protein_coding	component of oligomeric golgi complex 1
ENSG00000085552.16	-0.150001	4.87143	0.0115739	0.0590827	6.42	7.51	7.37	6.67	6.58	6.04	IGSF9	chr1	protein_coding	immunoglobulin superfamily, member 9
ENSG00000129437.9	-0.160686	1.43942	0.191959	0.514338	1.94	2.26	2.62	2.05	2.28	1.67	KLK14	chr19	protein_coding	kallikrein-related peptidase 14
ENSG00000152207.7	1.92335	-4.02858	1	1	0	0	0	0	0	0	CYSLTR2	chr13	protein_coding	cysteinyl leukotriene receptor 2
ENSG00000231887.6	-0.164561	1.09341	0.276433	0.639158	2.47	1.97	1.89	1.9	1.97	1.81	PRH1	chr12	protein_coding	proline-rich protein HaeIII subfamily 1
ENSG00000140398.13	0.0618705	2.56767	0.55368	0.930779	1.23	1.27	1.18	1.4	1.28	1.17	NEIL1	chr15	protein_coding	nei endonuclease VIII-like 1 (E. coli)
ENSG00000240813.2	-1.8282	-4.02856	1	1	0.05	0	0	0	0	0	RP11-963H4.2	chr17	processed_pseudogene	--
ENSG00000281406.1	1.23741	2.24467	3.64837e-31	6.8945e-29	1.1	0.69	0.87	2.28	1.86	2.22	BLACAT1	chr1	lincRNA	bladder cancer associated transcript 1 (non-protein coding)
ENSG00000030066.13	-0.145081	5.71379	0.00827163	0.044501	8.63	8.24	8.41	7.26	8.02	7.75	NUP160	chr11	protein_coding	nucleoporin 160kDa
ENSG00000146453.12	-0.435642	-1.09954	0.240796	0.593983	0.23	0.23	0.21	0.21	0.12	0.19	PNLDC1	chr6	protein_coding	poly(A)-specific ribonuclease (PARN)-like domain containing 1
ENSG00000170340.10	-0.349359	5.49226	6.93573e-10	1.79499e-08	16.44	15.78	17.2	12.1	12.69	14.46	B3GNT2	chr2	protein_coding	UDP-GlcNAc:betaGal beta-1,3-N-acetylglucosaminyltransferase 2
ENSG00000156671.12	-0.818716	4.98584	2.77664e-42	9.48065e-40	5.2	5.39	5.13	2.85	2.97	3.2	SAMD8	chr10	protein_coding	sterile alpha motif domain containing 8
ENSG00000196376.10	-0.79775	-3.33681	0.508346	0.875968	0.01	0.02	0.01	0.01	0	0	SLC35F1	chr6	protein_coding	solute carrier family 35, member F1
ENSG00000135052.16	-0.165342	7.27983	0.000973178	0.00712502	49.59	47.92	47.99	43.61	44.15	43.01	GOLM1	chr9	protein_coding	golgi membrane protein 1
ENSG00000260955.2	0.33451	-3.08492	0.790924	1	0.17	0.11	0.06	0.18	0.05	0.25	RP11-30L15.6	chr8	lincRNA	--
ENSG00000254219.1	-1.82817	-4.02857	1	1	0	0.04	0	0	0	0	GS1-251I9.2	chr8	processed_transcript	--
ENSG00000176390.11	0.00222095	4.29415	0.996151	1	6.47	6.31	5.76	6.07	6.59	6.05	CRLF3	chr17	protein_coding	cytokine receptor-like factor 3
ENSG00000100058.12	-0.0951444	4.17217	0.166945	0.467233	8.53	9.39	8.89	8.48	8.13	8.77	CRYBB2P1	chr22	transcribed_unprocessed_pseudogene	crystallin, beta B2 pseudogene 1
ENSG00000139921.12	-0.286835	6.40661	4.69769e-08	8.88863e-07	22.41	22.2	20.85	16.9	18.15	19.15	TMX1	chr14	protein_coding	thioredoxin-related transmembrane protein 1
ENSG00000136867.10	0.13024	2.16921	0.253689	0.600534	2.26	2.16	2.27	2.32	2.72	2.27	SLC31A2	chr9	protein_coding	solute carrier family 31 (copper transporter), member 2
ENSG00000185345.18	0.603511	-2.14375	0.245283	0.593983	0.04	0.01	0.03	0.02	0.05	0.05	PARK2	chr6	protein_coding	parkin RBR E3 ubiquitin protein ligase
ENSG00000265144.1	1.92347	-4.02852	1	1	0	0	0	0.36	0	0	MIR548AM	chrX	miRNA	microRNA 548am
ENSG00000100263.13	0.287773	4.32396	9.76854e-06	0.000118784	8.55	9.7	10.03	11.67	11.06	12.13	RHBDD3	chr22	protein_coding	rhomboid domain containing 3
ENSG00000250264.1	-0.112082	4.91112	0.0578781	0.215337	11.1	10.45	10.84	10.24	10.31	9.57	XXbac-BPG246D15.9	chr6	protein_coding	--
ENSG00000206337.10	0.220201	3.01149	0.00822915	0.0443359	2.61	2.71	2.51	3.07	2.83	3.38	HCP5	chr6	sense_overlapping	HLA complex P5 (non-protein coding)
ENSG00000272779.1	0.452324	3.67989	6.79772e-10	1.76383e-08	9.1	9.18	8.83	12.51	12.37	12.56	LL22NC03-80A10.6	chr22	transcribed_unprocessed_pseudogene	--
ENSG00000103550.13	-0.105432	5.66361	0.0566355	0.211763	7.41	7.41	7.07	6.57	7.06	6.89	KNOP1	chr16	protein_coding	lysine-rich nucleolar protein 1
ENSG00000238273.3	-1.82817	-4.02857	1	1	0	0.01	0	0	0	0	AC012360.6	chr2	antisense	--
ENSG00000276900.1	0.697636	0.857922	9.85583e-06	0.000119749	0.62	0.64	0.56	1.05	0.87	1.1	RP11-467L13.7	chr12	antisense	--
ENSG00000269376.1	-0.442933	-2.33673	0.460032	0.872479	0.34	0.11	0.26	0.25	0.15	0.11	RP11-120K24.5	chr13	sense_intronic	--
ENSG00000154639.18	-0.00302815	6.9564	0.963446	1	17.48	17.2	17.59	16.5	17.4	18.75	CXADR	chr21	protein_coding	coxsackie virus and adenovirus receptor
ENSG00000213344.2	-1.82828	-4.02851	1	1	0	0	0.06	0	0	0	PCNPP3	chr12	processed_pseudogene	PEST containing nuclear protein pseudogene 3
ENSG00000221986.6	0.368696	-3.20536	1	1	0.02	0.03	0.04	0.02	0.05	0.05	MYBPHL	chr1	protein_coding	myosin binding protein H-like
ENSG00000213279.2	-2.10382	-3.48124	0.125356	0.372973	0.04	0.02	0	0	0.01	0	RP1-29C18.9	chr22	lincRNA	--
ENSG00000243312.3	-1.82817	-4.02857	1	1	0	0.03	0	0	0	0	RP11-397E7.1	chr4	processed_pseudogene	--
ENSG00000242951.1	1.92335	-4.02858	1	1	0	0	0	0	0.06	0	RP11-507E23.1	chr14	processed_pseudogene	--
ENSG00000264080.1	2.71943	-3.92165	0.500136	0.872479	0	0	0	0.05	0.04	0	CTD-2015H3.1	chr18	lincRNA	--
ENSG00000197757.7	-0.411243	2.40793	4.39742e-05	0.000463286	1.85	1.77	1.51	1.44	1.22	1.25	HOXC6	chr12	protein_coding	homeobox C6
ENSG00000112592.12	-0.376522	4.75738	9.92771e-10	2.50671e-08	16.04	14.71	14.01	10.9	11.78	12.18	TBP	chr6	protein_coding	TATA box binding protein
ENSG00000120907.17	1.92368	-4.02842	1	1	0	0	0	0	0	0.01	ADRA1A	chr8	protein_coding	adrenoceptor alpha 1A
ENSG00000260836.1	0.12498	-2.92154	1	1	0.03	0.08	0.13	0.09	0.08	0.08	RP11-152F13.10	chr15	protein_coding	--
ENSG00000256588.1	-3.48598	-3.729	0.125203	0.372973	0	0.08	0.09	0	0	0	RP11-613F22.8	chr11	sense_intronic	--
ENSG00000042062.11	-1.47228	-2.23736	0.00724151	0.0399313	0.04	0.05	0.05	0.03	0.01	0.01	FAM65C	chr20	protein_coding	family with sequence similarity 65, member C
ENSG00000166387.11	-0.398584	4.81116	4.73416e-11	1.45895e-09	6.71	7.37	7.52	5.35	5.77	5.35	PPFIBP2	chr11	protein_coding	PTPRF interacting protein, binding protein 2 (liprin beta 2)
ENSG00000205334.2	3.60582	-3.72885	0.125203	0.372973	0	0	0	0	0.02	0.03	LINC01460	chr2	lincRNA	long intergenic non-protein coding RNA 1460
ENSG00000140694.16	-0.153259	5.59385	0.00589033	0.0335647	15.63	15.24	15.34	13.37	14.35	14.18	PARN	chr16	protein_coding	poly(A)-specific ribonuclease
ENSG00000214465.3	-2.39869	-2.64151	0.00445494	0.0263433	0.14	0.1	0.16	0	0.02	0.06	SMARCE1P6	chr2	processed_pseudogene	SWI/SNF related, matrix associated, actin dependent regulator of chromatin, subfamily e, member 1 pseudogene 6
ENSG00000125656.8	0.0279477	5.95074	0.619327	0.989943	44.69	48.5	47.79	50.96	47.9	45.83	CLPP	chr19	protein_coding	caseinolytic mitochondrial matrix peptidase proteolytic subunit
ENSG00000274444.1	-0.0200395	-2.77457	1	1	0.25	0.12	0.28	0.27	0.12	0.28	RP11-128A17.2	chr15	lincRNA	--
ENSG00000108384.14	-0.360514	3.93154	2.79324e-07	4.62058e-06	5.43	5.19	5.56	4.37	4.1	4.24	RAD51C	chr17	protein_coding	RAD51 paralog C
ENSG00000260774.1	-0.291218	-1.28586	0.493062	0.872479	0.1	0.17	0.11	0.1	0.08	0.14	CTD-2083E4.4	chr5	processed_transcript	--
ENSG00000131931.8	-0.0382784	4.38412	0.552087	0.929018	8.75	9.33	9.35	8.54	9.34	9.04	THAP1	chr8	protein_coding	THAP domain containing, apoptosis associated protein 1
ENSG00000257222.1	2.71932	-3.92171	0.500136	0.872479	0	0	0	0	0.13	0	RP11-554E23.4	chr12	antisense	--
ENSG00000208036.1	-1.82828	-4.02851	1	1	0	0	0.34	0	0	0	MIR106B	chr7	miRNA	microRNA 106b
ENSG00000137571.10	0.110666	-3.72877	1	1	0	0	0	0	0	0.01	SLCO5A1	chr8	protein_coding	solute carrier organic anion transporter family, member 5A1
ENSG00000198673.10	-0.431947	-2.97407	0.607982	0.989943	0.03	0.01	0.02	0.01	0.02	0.02	FAM19A2	chr12	protein_coding	family with sequence similarity 19 (chemokine (C-C motif)-like), member A2
ENSG00000204438.10	-0.0222802	3.79169	0.715881	1	3.49	3.77	3.95	3.87	3.8	3.38	GPANK1	chr6	protein_coding	G patch domain and ankyrin repeats 1
ENSG00000134709.10	-0.0405286	4.97379	0.537754	0.91515	5.19	5.33	4.7	4.49	4.98	5.55	HOOK1	chr1	protein_coding	hook microtubule-tethering protein 1
ENSG00000143458.11	0.0258353	3.32671	0.740141	1	1.09	0.99	1.01	0.95	1.1	1.13	GABPB2	chr1	protein_coding	GA binding protein transcription factor, beta subunit 2
ENSG00000179611.3	-0.17614	-3.33664	1	1	0.04	0	0.01	0.02	0.01	0.01	DGKZP1	chr13	processed_pseudogene	diacylglycerol kinase, zeta pseudogene 1
ENSG00000198198.13	0.0442269	3.96664	0.52132	0.894069	1.11	1.1	1.11	1.1	1.16	1.2	SZT2	chr1	protein_coding	seizure threshold 2 homolog (mouse)
ENSG00000270720.1	0.0185747	-1.72969	1	1	0.42	0.45	0.28	0.32	0.6	0.19	RP11-84C13.2	chr4	lincRNA	--
ENSG00000278588.1	-1.68407	-2.1145	0.00125786	0.00888455	0.32	0.63	1.02	0.14	0.31	0.1	HIST1H2BI	chr6	protein_coding	histone cluster 1, H2bi
ENSG00000279189.1	1.92347	-4.02852	1	1	0	0	0	0	0	0	RP11-861E23.2	chr11	TEC	--
ENSG00000255320.1	-0.685726	-3.82214	1	1	0	0.12	0	0.07	0	0	RP11-755F10.1	chr11	antisense	--
ENSG00000163877.9	-0.0548074	4.37969	0.401521	0.813958	4.38	4.28	4.36	4.15	4.24	4.26	SNIP1	chr1	protein_coding	Smad nuclear interacting protein 1
ENSG00000228028.2	1.92335	-4.02858	1	1	0	0	0	0	0.06	0	AC069257.8	chr3	antisense	--
ENSG00000121578.12	0.00664499	5.25888	0.904596	1	5.85	5.29	5.65	5.39	5.71	5.92	B4GALT4	chr3	protein_coding	UDP-Gal:betaGlcNAc beta 1,4- galactosyltransferase, polypeptide 4
ENSG00000139112.10	0.109474	5.53241	0.0504671	0.19316	12.72	14.45	14.7	15.31	14.8	15.43	GABARAPL1	chr12	protein_coding	GABA(A) receptor-associated protein like 1
ENSG00000063180.8	-0.321874	4.10583	1.96702e-06	2.75025e-05	9.98	9.42	9.58	7.75	7.95	7.61	CA11	chr19	protein_coding	carbonic anhydrase XI
ENSG00000204424.9	1.92335	-4.02858	1	1	0	0	0	0	0.03	0	LY6G6F	chr6	protein_coding	lymphocyte antigen 6 complex, locus G6F
ENSG00000261135.1	-0.309916	-0.631176	0.250743	0.594996	0.56	0.47	0.63	0.46	0.47	0.4	RP4-798A10.7	chr1	lincRNA	--
ENSG00000235631.1	-0.217379	-1.4435	0.714672	1	0.3	0.22	0.19	0.2	0.18	0.25	RNF148	chr7	protein_coding	ring finger protein 148
ENSG00000100418.7	0.0637663	6.03194	0.240986	0.593983	15.59	15.35	15.96	17.26	16.27	15.83	DESI1	chr22	protein_coding	desumoylating isopeptidase 1
ENSG00000179709.8	0.125813	-2.92145	0.804044	1	0.01	0.04	0.01	0.01	0.01	0.04	NLRP8	chr19	protein_coding	NLR family, pyrin domain containing 8
ENSG00000165507.8	-0.716572	1.27975	2.73477e-07	4.53235e-06	1.5	1.21	1.14	0.96	0.74	0.64	C10orf10	chr10	protein_coding	chromosome 10 open reading frame 10
ENSG00000239672.7	0.201606	7.57089	5.09686e-05	0.000527723	80.47	85.7	86.2	98.37	98.57	95.52	NME1	chr17	protein_coding	NME/NM23 nucleoside diphosphate kinase 1
ENSG00000271430.1	-0.152281	1.97638	0.193326	0.517355	1	0.99	0.94	0.95	0.82	0.9	RP3-368A4.5	chrX	sense_intronic	--
ENSG00000143756.11	-0.150687	5.88229	0.00581649	0.0332448	10.96	10.69	10.27	9.11	9.76	10.18	FBXO28	chr1	protein_coding	F-box protein 28
ENSG00000277075.1	-0.46499	-1.1594	0.15519	0.440694	0.75	1.15	1.34	0.75	0.9	0.65	HIST1H2AE	chr6	protein_coding	histone cluster 1, H2ae
ENSG00000273328.5	-0.766234	-3.55916	0.687754	1	0	0.03	0	0.01	0	0	RP11-141M3.6	chr3	processed_transcript	--
ENSG00000103326.10	0.220392	6.16048	3.50482e-05	0.000377317	12.33	12.99	13.86	15.61	15.25	15.1	CAPN15	chr16	protein_coding	calpain 15
ENSG00000280064.1	-0.219348	-2.00117	0.63766	1	0.06	0.07	0.12	0.08	0.08	0.05	RP11-205M5.3	chr8	TEC	--
ENSG00000237463.5	1.4016	-3.72888	0.625203	0.989943	0	0.01	0	0.02	0	0.01	RP11-280O1.2	chr1	antisense	--
ENSG00000005059.15	-0.315623	5.06469	8.62896e-08	1.55627e-06	15.72	14.73	15.17	12.45	12.11	12.39	CCDC109B	chr4	protein_coding	coiled-coil domain containing 109B
ENSG00000278862.1	-0.976864	-3.08531	0.267696	0.62338	0.04	0.01	0.01	0	0.02	0.01	RP11-571O6.2	chr16	TEC	--
ENSG00000114316.12	0.111004	5.19311	0.0578729	0.215337	6.79	6.45	6.61	7.2	7.35	7.03	USP4	chr3	protein_coding	ubiquitin specific peptidase 4 (proto-oncogene)
ENSG00000249207.1	-0.640861	-2.33675	0.266812	0.62338	0.05	0.25	0.21	0.08	0.12	0.12	RP11-360F5.1	chr4	antisense	--
ENSG00000138678.10	0.236528	4.79543	9.63184e-05	0.000934177	8.62	8.7	7.97	9.79	10.1	10.22	AGPAT9	chr4	protein_coding	1-acylglycerol-3-phosphate O-acyltransferase 9
ENSG00000061676.14	-0.0283959	7.86918	0.570129	0.951439	10.9	10.69	10.37	10.05	10.44	11.14	NCKAP1	chr2	protein_coding	NCK-associated protein 1
ENSG00000124193.14	-0.0687051	7.92705	0.165735	0.464625	51.77	53.29	56.87	48.64	50.57	56.59	SRSF6	chr20	protein_coding	serine/arginine-rich splicing factor 6
ENSG00000160789.19	0.148918	8.9525	0.00209956	0.0138133	103.24	103.03	107.69	119.72	117.69	113.37	LMNA	chr1	protein_coding	lamin A/C
ENSG00000266252.1	1.92335	-4.02858	1	1	0	0	0	0	0.24	0	AL031768.1	chr6	miRNA	--
ENSG00000104774.12	0.040593	4.84444	0.52637	0.899279	8.35	8.14	8.47	8.26	9.18	8.38	MAN2B1	chr19	protein_coding	mannosidase, alpha, class 2B, member 1
ENSG00000197746.13	-0.179313	9.37407	0.00019742	0.00176474	237.86	222.65	226.9	201.59	203.72	206.79	PSAP	chr10	protein_coding	prosaposin
ENSG00000248840.2	2.32223	-3.48108	0.125356	0.372973	0	0.04	0	0.24	0.04	0	RP11-357G3.2	chr4	transcribed_processed_pseudogene	--
ENSG00000236255.1	-0.49447	0.183437	0.0166745	0.0796281	0.31	0.27	0.29	0.17	0.23	0.23	AC009404.2	chr2	lincRNA	--
ENSG00000254568.1	-1.82817	-4.02857	1	1	0	0.03	0	0	0	0	RP11-664I21.5	chr11	antisense	--
ENSG00000070729.13	0.0951578	-3.92168	1	1	0	0	0	0	0	0	CNGB1	chr16	protein_coding	cyclic nucleotide gated channel beta 1
ENSG00000242516.1	-1.82828	-4.02851	1	1	0	0	0.01	0	0	0	LINC00960	chr3	lincRNA	long intergenic non-protein coding RNA 960
ENSG00000165698.15	0.0905536	1.4166	0.576484	0.958744	0.82	0.84	0.86	0.95	0.98	0.71	C9orf9	chr9	protein_coding	chromosome 9 open reading frame 9
ENSG00000177575.12	-2.60919	-3.92168	0.500136	0.872479	0	0.01	0	0	0	0	CD163	chr12	protein_coding	CD163 molecule
ENSG00000102387.15	-0.366303	-2.8708	1	1	0.05	0.04	0.01	0.02	0.01	0.05	TAF7L	chrX	protein_coding	TAF7-like RNA polymerase II, TATA box binding protein (TBP)-associated factor, 50kDa
ENSG00000251031.1	2.71954	-3.9216	0.500136	0.872479	0	0	0	0.11	0	0	CTC-367F4.1	chr5	lincRNA	--
ENSG00000167110.16	0.442495	5.82589	5.06591e-16	2.78273e-14	10.03	9.78	10.47	14.02	13.73	13.71	GOLGA2	chr9	protein_coding	golgin A2
ENSG00000177679.15	-0.766601	-3.55919	0.687754	1	0.01	0.01	0.01	0	0.01	0	SRRM3	chr7	protein_coding	serine/arginine repetitive matrix 3
ENSG00000275759.1	0.681492	-2.97373	0.45549	0.872479	0.08	0.08	0.09	0.05	0.12	0.31	RP11-131L12.3	chr12	lincRNA	--
ENSG00000240366.1	0.996587	-3.55896	0.687754	1	0.16	0	0	0	0.15	0.23	RPL36AP45	chr15	processed_pseudogene	ribosomal protein L36a pseudogene 45
ENSG00000277246.1	-1.22488	-2.37157	0.0363906	0.149114	0.54	0.34	0.4	0.19	0.17	0.18	RP11-153I24.4	chr13	sense_intronic	--
ENSG00000175595.14	-0.237065	3.00904	0.00586278	0.0334585	1.07	1.05	1.01	0.95	0.86	0.88	ERCC4	chr16	protein_coding	excision repair cross-complementation group 4
ENSG00000118407.14	0.763299	-3.08507	0.581735	0.962945	0.01	0	0	0.01	0.01	0.01	FILIP1	chr6	protein_coding	filamin A interacting protein 1
ENSG00000267232.1	2.71975	-3.9215	0.500136	0.872479	0	0	0	0.05	0	0.06	CTB-31O20.9	chr19	lincRNA	--
ENSG00000153165.18	-0.732938	-2.72928	0.360531	0.765561	0.02	0.03	0	0.01	0.01	0.01	RGPD3	chr2	protein_coding	RANBP2-like and GRIP domain containing 3
ENSG00000145041.15	-0.106265	4.89413	0.0785065	0.268941	4.47	3.92	4.23	3.96	3.87	3.99	VPRBP	chr3	protein_coding	Vpr (HIV-1) binding protein
ENSG00000238287.1	0.870734	-1.94726	0.0675651	0.239963	0.2	0.32	0.14	0.4	0.35	0.54	RP11-656D10.3	chr1	antisense	--
ENSG00000279504.1	0.274461	-1.2378	0.570532	0.9515	0.38	0.36	0.46	0.48	0.66	0.23	AD001527.4	chr19	TEC	--
ENSG00000231121.3	1.92368	-4.02842	1	1	0	0	0	0	0	0.04	RP1-34H18.1	chr12	lincRNA	--
ENSG00000250376.1	1.92335	-4.02858	1	1	0	0	0	0	0.03	0	CTD-2005D20.1	chr4	unprocessed_pseudogene	--
ENSG00000139675.11	-0.135381	3.17826	0.106913	0.342476	2.87	2.99	2.91	2.68	2.61	2.78	HNRNPA1L2	chr13	protein_coding	heterogeneous nuclear ribonucleoprotein A1-like 2
ENSG00000237877.6	0.461771	-0.870862	0.119506	0.369766	0.31	0.23	0.27	0.39	0.37	0.35	LINC01473	chr2	lincRNA	long intergenic non-protein coding RNA 1473
ENSG00000083635.7	-0.0278909	5.0768	0.644673	1	9.38	8.85	9.14	8.73	9.07	9.29	NUFIP1	chr13	protein_coding	nuclear fragile X mental retardation protein interacting protein 1
ENSG00000272948.2	-0.477445	-2.08542	0.326435	0.716883	0.17	0.2	0.47	0.19	0.3	0.05	AP001412.1	chr21	antisense	--
ENSG00000256546.1	-0.130494	-1.663	0.789244	1	0.03	0.22	0.17	0.2	0.09	0.08	AC156455.1	chr12	processed_transcript	--
ENSG00000122733.12	0.0951578	-3.92168	1	1	0	0	0	0	0	0	PHF24	chr9	protein_coding	--
ENSG00000188766.12	0.532913	1.07431	0.00059972	0.00468168	0.32	0.26	0.32	0.5	0.46	0.31	SPRED3	chr19	protein_coding	sprouty-related, EVH1 domain containing 3
ENSG00000150201.14	0.158591	0.735119	0.298549	0.670641	1.91	1.85	1.38	1.74	1.88	2.3	FXYD4	chr10	protein_coding	FXYD domain containing ion transport regulator 4
ENSG00000255835.1	0.171497	5.25708	0.00310227	0.0193792	19.71	20.79	21.71	23.82	23.84	22.84	RP4-559A3.7	chr1	protein_coding	--
ENSG00000164946.19	1.92368	-4.02842	1	1	0	0	0	0	0	0	FREM1	chr9	protein_coding	FRAS1 related extracellular matrix 1
ENSG00000145495.14	-0.00773791	6.60058	0.897555	1	9.57	8.95	9.27	8.89	9.01	10.02	2022-03-06	chr5	protein_coding	membrane-associated ring finger (C3HC4) 6, E3 ubiquitin protein ligase
ENSG00000076641.4	-0.814362	-3.14402	0.38848	0.793627	0.01	0	0.01	0	0	0	PAG1	chr8	protein_coding	phosphoprotein membrane anchor with glycosphingolipid microdomains 1
ENSG00000183625.14	0.0425995	-2.23716	1	1	0.09	0.05	0.05	0.04	0.08	0.08	CCR3	chr3	protein_coding	chemokine (C-C motif) receptor 3
ENSG00000261522.5	3.90309	-3.64173	0.0626695	0.226734	0	0	0	0	0.06	0	RP11-407P15.1	chr2	transcribed_unprocessed_pseudogene	--
ENSG00000175592.8	0.560855	5.76304	1.74808e-24	2.0679e-22	19.92	23.6	23.63	36.48	31.71	31.5	FOSL1	chr11	protein_coding	FOS-like antigen 1
ENSG00000236990.1	1.92368	-4.02842	1	1	0	0	0	0	0	0.02	RP11-433J20.1	chr10	lincRNA	--
ENSG00000275657.1	0.116475	-3.55901	1	1	0.39	0.38	0.44	0.42	0.37	0.58	MIR6758	chr12	miRNA	microRNA 6758
ENSG00000235808.1	-1.8282	-4.02856	1	1	0.06	0	0	0	0	0	MYL6P2	chr21	processed_pseudogene	myosin, light chain 6 pseudogene 2
ENSG00000137675.4	-1.82817	-4.02857	1	1	0	0.01	0	0	0	0	MMP27	chr11	protein_coding	matrix metallopeptidase 27
ENSG00000156968.8	0.20471	-2.11463	0.868579	1	0.05	0.02	0	0.04	0.03	0.02	MPV17L	chr16	protein_coding	MPV17 mitochondrial membrane protein-like
ENSG00000157911.9	-0.267128	4.7474	1.16613e-05	0.000139819	9.18	9.62	9.4	8.27	7.88	7.41	PEX10	chr1	protein_coding	peroxisomal biogenesis factor 10
ENSG00000169435.13	-0.0217019	0.466685	1	1	0.17	0.22	0.23	0.17	0.2	0.25	RASSF6	chr4	protein_coding	Ras association (RalGDS/AF-6) domain family member 6
ENSG00000168273.7	0.386434	3.07939	4.13859e-06	5.42312e-05	3.46	3.49	3.35	4.33	4.63	4.62	SMIM4	chr3	protein_coding	small integral membrane protein 4
ENSG00000167900.11	-0.00987109	6.70749	0.84685	1	52.01	58.33	60.3	58.43	55.52	56.83	TK1	chr17	protein_coding	thymidine kinase 1, soluble
ENSG00000279296.1	-1.18944	-3.72894	0.625203	0.989943	0.02	0.01	0	0	0	0.01	RP11-609D21.3	chr17	TEC	--
ENSG00000230937.9	0.712788	-0.388807	0.00367765	0.0224049	0.44	0.47	0.32	0.78	0.61	0.66	MIR205HG	chr1	processed_transcript	MIR205 host gene
ENSG00000241399.6	-0.236742	0.689505	0.185794	0.503018	0.35	0.4	0.45	0.38	0.28	0.37	CD302	chr2	protein_coding	CD302 molecule
ENSG00000268916.5	-1.30799	-3.40699	0.289596	0.655479	0.06	0	0.14	0.07	0	0	CSAG3	chrX	transcribed_processed_pseudogene	CSAG family, member 3
ENSG00000262967.1	0.790157	-3.40699	0.726859	1	0	0	0.12	0.16	0.04	0	RP11-294J22.6	chr17	antisense	--
ENSG00000165584.15	-1.82817	-4.02857	1	1	0	0.01	0	0	0	0	SSX3	chrX	protein_coding	synovial sarcoma, X breakpoint 3
ENSG00000248905.8	0.141291	1.95669	0.249605	0.593983	0.21	0.15	0.18	0.19	0.22	0.18	FMN1	chr15	protein_coding	formin 1
ENSG00000115641.18	0.292025	7.70806	3.72026e-09	8.48124e-08	28.28	28.76	28.89	35.64	34.85	35.57	FHL2	chr2	protein_coding	four and a half LIM domains 2
ENSG00000174469.17	-0.317941	5.12671	6.09305e-08	1.12663e-06	3.6	3.42	3.58	2.59	2.95	3.05	CNTNAP2	chr7	protein_coding	contactin associated protein-like 2
ENSG00000231774.1	-0.685827	-3.82209	1	1	0	0.11	0.13	0.12	0	0	RP11-402P6.11	chrX	lincRNA	--
ENSG00000104880.17	0.275952	1.29866	0.037622	0.15305	0.32	0.36	0.37	0.42	0.37	0.51	ARHGEF18	chr19	protein_coding	Rho/Rac guanine nucleotide exchange factor (GEF) 18
ENSG00000246067.7	0.202654	2.79822	0.0245648	0.109332	3.18	3.57	2.95	4.17	3.56	3.55	RAB30-AS1	chr11	lincRNA	RAB30 antisense RNA 1 (head to head)
ENSG00000124657.1	-0.814522	-3.14416	0.38848	0.793627	0.08	0.08	0.06	0	0.07	0.04	OR2B6	chr6	protein_coding	olfactory receptor, family 2, subfamily B, member 6
ENSG00000176248.8	-0.111879	4.61269	0.0647149	0.232573	8.44	8.48	10.19	8.55	8.69	7.91	ANAPC2	chr9	protein_coding	anaphase promoting complex subunit 2
ENSG00000225616.2	3.22923	-3.82222	0.250203	0.593983	0	0	0	0	0.21	0	RP4-604A21.1	chr1	processed_pseudogene	--
ENSG00000103152.11	0.0261777	5.46678	0.656812	1	30.03	32.39	31.54	33.87	31.68	30.78	MPG	chr16	protein_coding	N-methylpurine-DNA glycosylase
ENSG00000126562.16	0.248456	-1.82154	0.570735	0.9515	0.07	0.03	0.04	0.05	0.04	0.09	WNK4	chr17	protein_coding	WNK lysine deficient protein kinase 4
ENSG00000047662.4	-0.31578	-2.77483	0.81498	1	0.01	0.02	0.01	0.01	0.01	0.01	FAM184B	chr4	protein_coding	family with sequence similarity 184, member B
ENSG00000282317.1	-1.82817	-4.02857	1	1	0	0.04	0	0	0	0	RP11-173A6.3	chr1	lincRNA	--
ENSG00000108771.12	0.260525	1.07153	0.0998188	0.324349	0.76	0.53	0.72	0.8	0.88	0.7	DHX58	chr17	protein_coding	DEXH (Asp-Glu-X-His) box polypeptide 58
ENSG00000255449.1	0.827377	-2.92169	0.45549	0.872479	0.14	0.07	0	0.15	0.13	0.1	RP11-91P24.6	chr11	antisense	--
ENSG00000208892.1	-3.11321	-3.8221	0.250203	0.593983	0.36	0	0.2	0	0	0	SNORA49	chr12	snoRNA	small nucleolar RNA, H/ACA box 49
ENSG00000253623.1	2.71975	-3.9215	0.500136	0.872479	0	0	0	0.03	0	0.04	RP11-346I3.2	chr8	processed_pseudogene	--
ENSG00000233139.1	1.92347	-4.02852	1	1	0	0	0	0.02	0	0	RP11-38O23.4	chrX	processed_pseudogene	--
ENSG00000274678.1	-0.631441	-3.20545	0.549439	0.925651	0.23	0	0.1	0.05	0.09	0.07	RP11-2C24.7	chr16	lincRNA	--
ENSG00000258233.1	-0.516555	-3.08502	0.581735	0.962945	0.01	0.02	0.05	0	0.02	0.02	ARHGAP42P5	chr14	processed_pseudogene	Rho GTPase activating protein 42 pseudogene 5
ENSG00000123191.13	-0.00481972	2.17501	0.95348	1	0.67	0.55	0.67	0.65	0.63	0.62	ATP7B	chr13	protein_coding	ATPase, Cu++ transporting, beta polypeptide
ENSG00000246662.6	0.116604	-3.55887	1	1	0	0.01	0.02	0	0.01	0.03	LINC00535	chr8	antisense	long intergenic non-protein coding RNA 535
ENSG00000104969.9	0.142962	6.26929	0.0072085	0.0397785	28.19	29.15	31.12	34.11	33.29	30.85	SGTA	chr19	protein_coding	small glutamine-rich tetratricopeptide repeat (TPR)-containing, alpha
ENSG00000230561.3	1.50168	-2.97401	0.119214	0.369091	0.03	0.01	0.01	0.04	0.06	0.06	LINC01183	chr5	lincRNA	long intergenic non-protein coding RNA 1183
ENSG00000099795.6	0.0116933	5.49302	0.874367	1	74.08	83.56	79.38	82.99	84.43	72.58	NDUFB7	chr19	protein_coding	NADH dehydrogenase (ubiquinone) 1 beta subcomplex, 7, 18kDa
ENSG00000272196.2	0.124531	-2.92184	1	1	0.09	0.13	0.15	0.19	0.17	0	HIST2H2AA4	chr1	protein_coding	histone cluster 2, H2aa4
ENSG00000119650.12	0.309697	4.97378	2.40942e-07	4.02422e-06	17.52	17.16	17.03	22.43	22.43	19.47	IFT43	chr14	protein_coding	intraflagellar transport 43
ENSG00000258608.1	-0.76658	-3.5592	0.687754	1	0.07	0.14	0.08	0	0.13	0	DNAJC19P9	chr14	processed_pseudogene	DnaJ (Hsp40) homolog, subfamily C, member 19 pseudogene 9
ENSG00000189042.13	-0.00434285	3.77331	0.989887	1	3.11	2.86	3.2	2.85	3.05	3.35	ZNF567	chr19	protein_coding	zinc finger protein 567
ENSG00000085741.12	2.07491	-3.5593	0.219131	0.561842	0	0.01	0	0	0.06	0	WNT11	chr11	protein_coding	wingless-type MMTV integration site family, member 11
ENSG00000236673.5	-0.236952	-1.00145	0.539147	0.91721	0.19	0.19	0.1	0.1	0.16	0.16	RP11-69I8.2	chr6	lincRNA	--
ENSG00000262660.1	-0.0603446	4.95613	0.293371	0.662128	15.03	15.32	15.9	16.16	14.75	13.62	RP13-1032I1.10	chr17	protein_coding	--
ENSG00000204103.3	-2.60919	-3.92168	0.500136	0.872479	0	0.01	0	0	0	0	MAFB	chr20	protein_coding	v-maf avian musculoaponeurotic fibrosarcoma oncogene homolog B
ENSG00000184465.15	0.199034	2.09061	0.0700115	0.247138	1.32	1	1.15	1.26	1.36	1.4	WDR27	chr6	protein_coding	WD repeat domain 27
ENSG00000151304.5	0.173733	3.93771	0.0120146	0.0607851	4.72	4.97	4.43	4.72	5.68	5.73	SRFBP1	chr5	protein_coding	serum response factor binding protein 1
ENSG00000080572.12	3.22956	-3.82206	0.250203	0.593983	0	0	0	0	0.02	0.02	PIH1D3	chrX	protein_coding	PIH1 domain containing 3
ENSG00000166123.13	0.0781024	7.4297	0.118274	0.36762	34.72	34.67	36.14	38.8	36.27	37.2	GPT2	chr16	protein_coding	glutamic pyruvate transaminase (alanine aminotransferase) 2
ENSG00000205981.6	-0.000865017	5.32935	0.974613	1	22.33	25.55	20.8	21.47	22.74	25.37	DNAJC19	chr3	protein_coding	DnaJ (Hsp40) homolog, subfamily C, member 19
ENSG00000228703.1	2.32265	-3.48077	0.125356	0.372973	0	0	0.04	0.16	0	0.11	RP5-1160K1.6	chr1	antisense	--
ENSG00000231548.1	2.71954	-3.9216	0.500136	0.872479	0	0	0	0.05	0	0	OR55B1P	chr11	unitary_pseudogene	olfactory receptor, family 55, subfamily B, member 1 pseudogene
ENSG00000234616.8	-0.401092	3.46129	3.17452e-07	5.18114e-06	1.27	1.32	1.23	0.92	0.94	1.09	JRK	chr8	protein_coding	Jrk homolog (mouse)
ENSG00000161904.11	-0.275748	6.10986	2.09604e-07	3.53422e-06	22.35	21.36	22.94	18.71	18.94	17.75	LEMD2	chr6	protein_coding	LEM domain containing 2
ENSG00000119446.13	0.101692	5.25827	0.0772409	0.265788	7.16	7.09	6.57	7.26	7.74	7.54	RBM18	chr9	protein_coding	RNA binding motif protein 18
[truncated: 28,048 more rows]
