# Supplementary material for: KPNA2 promotes the progression of gastric cancer by regulating the alternative splicing of related genes
Source: Sci Rep. 2024 Jul 25;14:17140. doi: 10.1038/s41598-024-66678-7 (PMC11282077; doi:10.1038/s41598-024-66678-7)
Supplement: Supplementary file 4 — Supplementary Table 3. [file 41598_2024_66678_MOESM4_ESM.xlsx]

## Sheet: Sheet1
Gene	logFC	logCPM	PValue	FDR	siCtrl_1st	siCtrl_2nd	siCtrl_3rd	siKPNA2_1st	siKPNA2_2nd	siKPNA2_3rd	Symbol	Chr	GeneType	Description
ENSG00000167460.14	1.14974	9.65971	1.64693e-123	5.49838e-120	164.08	151.48	151.72	346.38	351.41	347.54	TPM4	chr19	protein_coding	tropomyosin 4
ENSG00000100292.16	1.97358	8.49421	0	0	68.46	80.49	77.11	307.42	294.52	293.18	HMOX1	chr22	protein_coding	heme oxygenase 1
ENSG00000123131.12	1.23112	6.41534	5.58485e-120	1.67808e-116	36.49	36.42	32.61	83.39	84.24	82.32	PRDX4	chrX	protein_coding	peroxiredoxin 4
ENSG00000163216.6	1.79008	5.07722	5.14706e-195	3.86634e-191	13.39	14.27	12.86	50.77	46.82	43.59	SPRR2D	chr1	protein_coding	small proline-rich protein 2D
ENSG00000118523.5	1.05176	6.42889	8.70277e-89	1.45273e-85	21.22	24.06	22.23	48.84	46	46.31	CTGF	chr6	protein_coding	connective tissue growth factor
ENSG00000152422.15	1.07072	5.87537	1.91097e-85	2.87094e-82	20.49	21.02	20.18	40.91	43.64	46.35	XRCC4	chr5	protein_coding	X-ray repair complementing defective repair in Chinese hamster cells 4
ENSG00000135046.13	1.42856	5.69638	6.6751e-144	3.34278e-140	11.13	11.18	11.08	29.09	30.94	30.6	ANXA1	chr9	protein_coding	annexin A1
ENSG00000171307.18	1.00466	5.42041	9.92449e-70	9.94004e-67	12.35	11.59	11.95	24.46	24.24	23.85	ZDHHC16	chr10	protein_coding	zinc finger, DHHC-type containing 16
ENSG00000164120.13	1.0804	5.77709	1.41733e-85	2.2414e-82	7.3	7.24	6.87	14.44	15.49	15.8	HPGD	chr4	protein_coding	hydroxyprostaglandin dehydrogenase 15-(NAD)
ENSG00000136155.16	1.42029	5.10362	1.52391e-126	5.72361e-123	5.31	5.51	5.59	13.82	15.2	15.28	SCEL	chr13	protein_coding	sciellin
ENSG00000197632.8	1.61939	4.23502	4.69371e-128	2.01474e-124	4.05	3.96	4.09	12.13	12.06	13.41	SERPINB2	chr18	protein_coding	serpin peptidase inhibitor, clade B (ovalbumin), member 2
ENSG00000174808.11	1.49542	4.44094	4.98508e-118	1.3617e-114	4.28	3.88	3.25	10.17	10.54	12.01	BTC	chr4	protein_coding	betacellulin
ENSG00000163734.4	1.59867	2.91332	1.4762e-67	1.31348e-64	3.15	2.99	3.78	10.04	10.43	9.52	CXCL3	chr4	protein_coding	chemokine (C-X-C motif) ligand 3
ENSG00000163739.4	1.94258	2.56236	4.07858e-80	5.57042e-77	2.3	2.06	1.95	7.27	7.62	10.07	CXCL1	chr4	protein_coding	chemokine (C-X-C motif) ligand 1 (melanoma growth stimulating activity, alpha)
ENSG00000146250.6	1.3717	3.72606	4.7741e-74	5.51721e-71	3.2	2.57	2.8	7.05	7.64	7.69	PRSS35	chr6	protein_coding	protease, serine, 35
ENSG00000241794.1	2.37746	1.05333	7.5008e-45	2.81721e-42	0.91	0.81	0.94	6.05	4.45	3.04	SPRR2A	chr1	protein_coding	small proline-rich protein 2A
ENSG00000178773.14	1.08456	3.33632	2.37985e-41	7.5271e-39	2.02	2.49	2.38	4.97	4.75	5.04	CPNE7	chr16	protein_coding	copine VII
ENSG00000185947.14	1.05567	3.81601	4.78222e-49	2.21064e-46	2.78	2.45	2.47	4.78	5.75	5.6	ZNF267	chr16	protein_coding	zinc finger protein 267
ENSG00000158321.15	1.03861	4.66789	2.20689e-62	1.65776e-59	2.61	2.05	2.21	4.71	4.81	4.69	AUTS2	chr7	protein_coding	autism susceptibility candidate 2
ENSG00000183889.12	1.35841	2.40321	7.09118e-37	1.8211e-34	0.21	0.4	4.94	4.66	4.36	4.43	NPIPA5	chr16	protein_coding	nuclear pore complex interacting protein family, member A5
ENSG00000081041.8	1.35811	2.09654	1.20648e-33	2.62689e-31	1.78	1.84	1.94	4.47	4.81	5.16	CXCL2	chr4	protein_coding	chemokine (C-X-C motif) ligand 2
ENSG00000181634.7	1.06174	4.62988	1.68525e-64	1.44676e-61	1.93	1.91	1.9	3.87	4.06	4.18	TNFSF15	chr9	protein_coding	tumor necrosis factor (ligand) superfamily, member 15
ENSG00000073756.11	1.64222	3.53696	1.93665e-94	3.87936e-91	1.16	1.09	1.31	3.31	3.75	4.17	PTGS2	chr1	protein_coding	prostaglandin-endoperoxide synthase 2 (prostaglandin G/H synthase and cyclooxygenase)
ENSG00000240476.1	1.23406	1.28534	3.78118e-18	2.588e-16	1.39	1.34	1.5	3.1	3.35	3.61	LINC00973	chr3	lincRNA	long intergenic non-protein coding RNA 973
ENSG00000213433.5	1.05059	0.0746748	3.04649e-07	4.98572e-06	1.09	1.51	0.91	2.46	1.81	3.52	RPLP1P6	chr5	transcribed_processed_pseudogene	ribosomal protein, large, P1 pseudogene 6
ENSG00000282386.1	1.19768	0.311463	5.76611e-10	1.52378e-08	1.32	0.77	0.78	2.4	2.02	2.32	RP11-422P24.12	chr1	antisense	--
ENSG00000230533.1	1.20283	-0.0709465	1.41518e-07	2.45791e-06	0.94	0.77	1.28	2.4	2.66	1.61	RP11-95M15.1	chr6	lincRNA	--
ENSG00000281406.1	1.23741	2.24467	3.64837e-31	6.8945e-29	1.1	0.69	0.87	2.28	1.86	2.22	BLACAT1	chr1	lincRNA	bladder cancer associated transcript 1 (non-protein coding)
ENSG00000091482.5	1.15077	0.501535	3.6643e-10	1.00549e-08	1	0.71	0.86	2.13	1.73	1.91	SMPX	chrX	protein_coding	small muscle protein, X-linked
ENSG00000012124.14	1.48237	2.10167	3.46e-39	9.71e-37	0.59	0.74	0.6	1.86	1.9	1.66	CD22	chr19	protein_coding	CD22 molecule
