# Supplementary material for: KPNA2 promotes the progression of gastric cancer by regulating the alternative splicing of related genes
Source: Sci Rep. 2024 Jul 25;14:17140. doi: 10.1038/s41598-024-66678-7 (PMC11282077; doi:10.1038/s41598-024-66678-7)
Supplement: Supplementary file 5 — Supplementary Table 4. [file 41598_2024_66678_MOESM5_ESM.xlsx]

## Sheet: Sheet1
Gene	logFC	logCPM	PValue	FDR	siCtrl_1st	siCtrl_2nd	siCtrl_3rd	siKPNA2_1st	siKPNA2_2nd	siKPNA2_3rd	Symbol	Chr	GeneType	Description
ENSG00000188257.10	-1.00035	8.18532	4.80126e-91	8.48609e-88	328.28	374.45	355.88	184.06	175.8	173.53	PLA2G2A	chr1	protein_coding	phospholipase A2, group IIA (platelets, synovial fluid)
ENSG00000182481.8	-3.0267	6.84223	0	0	71.1	68.98	65.33	8.01	9.07	8.27	KPNA2	chr17	protein_coding	karyopherin alpha 2 (RAG cohort 1, importin alpha 1)
ENSG00000210194.1	-1.19959	0.501903	2.26068e-10	6.40818e-09	50.11	14.51	10.07	11.98	10.92	10.07	MT-TE	chrM	Mt_tRNA	mitochondrially encoded tRNA glutamic acid
ENSG00000148700.13	-1.06704	7.50985	1.66446e-99	3.57228e-96	48.24	48.74	47.68	21.43	23.87	24.38	ADD3	chr10	protein_coding	adducin 3 (gamma)
ENSG00000162878.12	-1.61668	6.19616	2.26208e-194	1.35937e-190	39.09	41.96	42.44	14.61	13.2	12.67	PKDCC	chr2	protein_coding	protein kinase domain containing, cytoplasmic
ENSG00000276168.1	-1.06336	3.34625	1.23573e-39	3.53619e-37	26.59	24.23	79.51	31.39	12.76	17.24	RN7SL1	chr14	misc_RNA	RNA, 7SL, cytoplasmic 1
ENSG00000202198.1	-1.29883	2.85817	3.23167e-45	1.26106e-42	20.52	15.12	52.25	17.56	7.68	9.83	RN7SK	chr6	misc_RNA	RNA, 7SK small nuclear
ENSG00000096092.5	-2.98079	3.41764	6.75274e-215	6.76332e-211	18.25	16.5	17.46	2.58	1.97	2.1	TMEM14A	chr6	protein_coding	transmembrane protein 14A
ENSG00000134243.11	-1.07908	6.55412	4.44182e-94	8.34146e-91	16.18	16.34	15.99	7.73	7.84	7.57	SORT1	chr1	protein_coding	sortilin 1
ENSG00000198824.5	-1.01367	5.37073	8.54463e-70	8.85312e-67	13.25	14.01	13.44	6.72	7.04	6.51	CHAMP1	chr13	protein_coding	chromosome alignment maintaining phosphoprotein 1
ENSG00000124602.9	-1.38144	4.95499	1.05493e-113	2.64145e-110	11.63	13.46	14.73	4.9	5.22	5.28	UNC5CL	chr6	protein_coding	unc-5 homolog C (C. elegans)-like
ENSG00000111331.12	-1.16296	5.97924	2.94318e-100	6.8026e-97	9.95	10.31	10.78	4.47	4.56	4.98	OAS3	chr12	protein_coding	2'-5'-oligoadenylate synthetase 3, 100kDa
ENSG00000116017.10	-1.06609	5.55133	1.89194e-79	2.47162e-76	9.48	9.96	10.4	4.82	4.84	4.7	ARID3A	chr19	protein_coding	AT rich interactive domain 3A (BRIGHT-like)
ENSG00000200795.1	-1.53056	-0.245144	2.4554e-10	6.91446e-09	7.01	3.55	13.02	4.92	1.67	1.04	RNU4-1	chr12	snRNA	RNA, U4 small nuclear 1
ENSG00000099834.18	-1.00265	4.15629	5.67348e-49	2.58289e-46	6.11	5.72	6.29	3.02	2.97	3.13	CDHR5	chr11	protein_coding	cadherin-related family member 5
ENSG00000231924.9	-1.33721	3.54893	2.7073e-63	2.19855e-60	4.55	5.31	5.73	2.08	1.9	2.29	PSG1	chr19	protein_coding	pregnancy specific beta-1-glycoprotein 1
ENSG00000104081.13	-1.48896	3.48079	1.3378e-75	1.67487e-72	3.43	2.95	2.85	1.16	1.15	0.98	BMF	chr15	protein_coding	Bcl2 modifying factor
ENSG00000277986.1	-1.32534	-1.70674	0.00339896	0.0209795	3.41	1.55	3.16	0.87	1.15	1.19	U4	chr2	snRNA	--
ENSG00000201321.1	-1.43815	-1.20519	8.32869e-05	0.000820499	3.32	3.2	6.54	2.69	0.59	1.54	RNA5S9	chr1	rRNA	RNA, 5S ribosomal 9
ENSG00000087338.4	-1.05142	3.47258	2.11418e-40	6.22793e-38	3.25	3.41	3.22	1.55	1.67	1.58	GMCL1	chr2	protein_coding	germ cell-less, spermatogenesis associated 1
ENSG00000104808.7	-1.1396	1.3212	1.22035e-15	6.36595e-14	2.86	2.8	2.96	1.41	1.29	1.22	DHDH	chr19	protein_coding	dihydrodiol dehydrogenase (dimeric)
ENSG00000178597.5	-1.43845	2.43601	3.37901e-43	1.19446e-40	2.34	3.04	2.65	0.97	1.11	0.86	PSAPL1	chr4	protein_coding	prosaposin-like 1 (gene/pseudogene)
ENSG00000130700.6	-1.09973	2.44084	1.06877e-26	1.49365e-24	2.31	2.62	2.93	1.13	1.21	1.38	GATA5	chr20	protein_coding	GATA binding protein 5
ENSG00000228314.1	-1.04766	1.64552	2.59584e-16	1.48566e-14	2.23	2.47	2.46	1.41	1.03	1.03	CYP4F29P	chr21	transcribed_unprocessed_pseudogene	cytochrome P450, family 4, subfamily F, polypeptide 29, pseudogene
ENSG00000152133.14	-1.04336	2.7386	1.17554e-28	1.93013e-26	2.11	2.17	2.05	1	1.09	0.99	GPATCH11	chr2	protein_coding	G patch domain containing 11
ENSG00000141540.10	-1.1354	3.03128	4.63761e-38	1.24416e-35	2.08	2.3	2.3	0.98	1.05	1.03	TTYH2	chr17	protein_coding	tweety family member 2
ENSG00000129757.12	-1.40016	1.98602	9.56596e-33	1.95529e-30	2.07	2.59	3.01	0.95	1.1	0.8	CDKN1C	chr11	protein_coding	cyclin-dependent kinase inhibitor 1C (p57, Kip2)
ENSG00000149131.15	-1.28946	1.83968	4.72256e-26	6.25104e-24	1.93	1.87	1.74	0.84	0.79	0.62	SERPING1	chr11	protein_coding	serpin peptidase inhibitor, clade G (C1 inhibitor), member 1
ENSG00000201098.1	-1.19291	-1.70672	0.00339896	0.0209795	1.75	1.27	5.91	1.89	1.46	0	RNY1	chr7	misc_RNA	RNA, Ro-associated Y1
ENSG00000170271.10	-1.30475	2.05218	1.34426e-29	2.34831e-27	1.45	1.59	1.44	0.64	0.62	0.55	FAXDC2	chr5	protein_coding	fatty acid hydroxylase domain containing 2
