# Supplementary material for: KPNA2 promotes the progression of gastric cancer by regulating the alternative splicing of related genes
Source: Sci Rep. 2024 Jul 25;14:17140. doi: 10.1038/s41598-024-66678-7 (PMC11282077; doi:10.1038/s41598-024-66678-7)
Supplement: Supplementary file 6 — Supplementary Table 5. [file 41598_2024_66678_MOESM6_ESM.xlsx]

## Sheet: Sheet1
Sample	Type	3pMXE	5pMXE	A3SS	A3SS&ES	A5SS	A5SS&ES	ES	IntronR	MXE	cassetteExon	Total
siKPNA2_vs_siCtrl	Up	17	22	140	16	160	15	117	174	16	73	750
siKPNA2_vs_siCtrl	Down	17	26	147	15	160	19	94	234	14	84	810
