# Supplementary material for: KPNA2 promotes the progression of gastric cancer by regulating the alternative splicing of related genes
Source: Sci Rep. 2024 Jul 25;14:17140. doi: 10.1038/s41598-024-66678-7 (PMC11282077; doi:10.1038/s41598-024-66678-7)
Supplement: Supplementary file 7 — Supplementary Table 6. [file 41598_2024_66678_MOESM7_ESM.xlsx]

## Sheet: Sheet1
ClusterID	Chr	Start	End	PeakID	Tags	Strand	Length	maxHeight	Summit	regionInfo	GeneID	Symbol	Chr	GeneType	Description	ClusterId
47776	chr7	726138	727315	chr7_326337	38	-	1178	10	726345	five_prime_UTR:0.09;intron:0.91;	ENSG00000188191.14	PRKAR1B	chr7	protein_coding	protein kinase, cAMP-dependent, regulatory, type I, beta	47776	sample1
26803	chr19	49928336	49928501	chr19_163971	8	+	166	8	49928382	antisense:1;	ENSG00000269179.1	CTC-326K19.6	chr19	protein_coding	--	26803	sample1
27626	chr19	7970704	7971105	chr19_171689	23	-	402	19	7970963	intron:1.0;	ENSG00000066044.13	ELAVL1	chr19	protein_coding	ELAV like RNA binding protein 1	27626	sample1
11249	chr12	57180329	57180884	chr12_274996	25	+	556	10	57180474	CDS:0.52;intron:0.48;	ENSG00000123384.13	LRP1	chr12	protein_coding	low density lipoprotein receptor-related protein 1	11249	sample1
21646	chr17	45139220	45139542	chr17_477053	11	+	323	9	45139366	intron:1.0;	ENSG00000181513.14	ACBD4	chr17	protein_coding	acyl-CoA binding domain containing 4	21646	sample1
31326	chr2	25432311	25433113	chr2_614137	16	-	803	8	25432939	CDS:0.14;intron:0.86;	ENSG00000138101.18	DTNB	chr2	protein_coding	dystrobrevin, beta	31326	sample1
21180	chr17	17752544	17753402	chr17_471236	64	+	859	32	17753173	intron:1.0;	ENSG00000108557.17	RAI1	chr17	protein_coding	retinoic acid induced 1	21180	sample1
16384	chr14	105086309	105088795	chr14_143757	222	-	2487	37	105088544	intergenic;	--	16384	sample1
17625	chr15	64960166	64960418	chr15_113157	6	-	253	6	64960271	intergenic;	--	17625	sample1
42033	chr5	36877305	36877594	chr5_532228	9	+	290	7	36877388	intron:1.0;	ENSG00000164190.16	NIPBL	chr5	protein_coding	Nipped-B homolog (Drosophila)	42033	sample1
52905	chr9	92320066	92320500	chr9_656137	13	-	435	8	92320256	intron:1.0;	ENSG00000198000.11	NOL8	chr9	protein_coding	nucleolar protein 8	52905	sample1
50079	chr8	144489861	144490246	chr8_677899	60	+	386	27	144490040	five_prime_UTR:0.48;intron:0.09;	ENSG00000160972.9	PPP1R16A	chr8	protein_coding	protein phosphatase 1, regulatory subunit 16A	50079	sample1
43443	chr5	123402053	123402256	chr5_552269	5	-	204	5	123402109	intron:1.0;	ENSG00000168944.15	CEP120	chr5	protein_coding	centrosomal protein 120kDa	43443	sample1
20427	chr16	67278927	67279381	chr16_91360	19	-	455	13	67279149	antisense:1;	ENSG00000196155.12	PLEKHG4	chr16	protein_coding	pleckstrin homology domain containing, family G (with RhoGef domain) member 4	20427	sample1
19609	chr16	380634	381660	chr16_82558	61	-	1027	22	380890	intron:1.0;	ENSG00000129925.10	TMEM8A	chr16	protein_coding	transmembrane protein 8A	19609	sample1
18178	chr16	2001003	2001086	chr16_67074	6	+	84	6	2001003	antisense:1;	ENSG00000167962.12	ZNF598	chr16	protein_coding	zinc finger protein 598	18178	sample1
11336	chr12	65881752	65882503	chr12_276135	18	+	752	8	65882188	three_prime_UTR:0.47;CDS:0.03;intron:0.5;	ENSG00000149948.13	HMGA2	chr12	protein_coding	high mobility group AT-hook 2	11336	sample1
21545	chr17	41898630	41898785	chr17_475959	4	+	156	4	41898671	antisense:1;	ENSG00000131473.16	ACLY	chr17	protein_coding	ATP citrate lyase	21545	sample1
9807	chr11	64132730	64133799	chr11_26601	52	-	1070	14	64132842	intron:1.0;	ENSG00000133315.10	MACROD1	chr11	protein_coding	MACRO domain containing 1	9807	sample1
31904	chr2	97657810	97659924	chr2_621632	231	-	2115	29	97659418	CDS:0.35;intron:0.65;	ENSG00000115073.7	ACTR1B	chr2	protein_coding	ARP1 actin-related protein 1 homolog B, centractin beta (yeast)	31904	sample1
48492	chr7	73699599	73700298	chr7_334803	29	-	700	12	73699805	three_prime_UTR:1.0;	ENSG00000106089.11	STX1A	chr7	protein_coding	syntaxin 1A (brain)	48492	sample1
43084	chr5	10231038	10231284	chr5_546976	7	-	247	7	10231140	intron:1.0;	ENSG00000150756.13	FAM173B	chr5	protein_coding	family with sequence similarity 173, member B	43084	sample1
5620	chr10	22325614	22326030	chr10_38189	14	+	417	11	22325837	intron:1.0;	ENSG00000269897.5	COMMD3-BMI1	chr10	protein_coding	COMMD3-BMI1 readthrough	5620	sample1
28446	chr19	40744212	40744707	chr19_180205	21	-	496	15	40744558	CDS:0.25;intron:0.75;	ENSG00000188493.14	C19orf54	chr19	protein_coding	chromosome 19 open reading frame 54	28446	sample1
15264	chr14	102908080	102908692	chr14_129907	23	+	613	10	102908191	three_prime_UTR:1.0;	ENSG00000131323.14	TRAF3	chr14	protein_coding	TNF receptor-associated factor 3	15264	sample1
932	chr1	31763696	31763958	chr1_390539	4	+	263	4	31763811	antisense:1;	ENSG00000121753.12	ADGRB2	chr1	protein_coding	adhesion G protein-coupled receptor B2	932	sample1
14613	chr14	39184497	39184912	chr14_120335	8	+	416	6	39184765	intergenic;	--	14613	sample1
36790	chr22	29332620	29333430	chr22_211466	53	-	811	30	29332738	intron:1.0;	ENSG00000100280.16	AP1B1	chr22	protein_coding	adaptor-related protein complex 1, beta 1 subunit	36790	sample1
22361	chr17	81961298	81962339	chr17_485961	39	+	1042	11	81961569	antisense:1;	ENSG00000185269.11	NOTUM	chr17	protein_coding	notum pectinacetylesterase homolog (Drosophila)	22361	sample1
12085	chr12	21798361	21798614	chr12_285597	3	-	254	3	21798468	three_prime_UTR:1.0;	ENSG00000069431.10	ABCC9	chr12	protein_coding	ATP-binding cassette, sub-family C (CFTR/MRP), member 9	12085	sample1
955	chr1	32329575	32329872	chr1_390873	12	+	298	11	32329637	intron:1.0;	ENSG00000116478.11	HDAC1	chr1	protein_coding	histone deacetylase 1	955	sample1
1457	chr1	86963634	86964483	chr1_397680	29	+	850	9	86963774	intron:1.0;	ENSG00000153936.16	HS2ST1	chr1	protein_coding	heparan sulfate 2-O-sulfotransferase 1	1457	sample1
33940	chr20	17682027	17682431	chr20_521233	68	-	405	50	17682112	five_prime_UTR:0.66;	ENSG00000125844.15	RRBP1	chr20	protein_coding	ribosome binding protein 1	33940	sample1
53416	chr9	129027596	129028322	chr9_662373	82	-	727	39	129028175	five_prime_UTR:0.2;CDS:0.09;intron:0.68;	ENSG00000148341.17	SH3GLB2	chr9	protein_coding	SH3-domain GRB2-like endophilin B2	53416	sample1
3667	chr1	35013589	35013845	chr1_426220	7	-	257	7	35013698	intron:1.0;	ENSG00000271741.1	RP11-244H3.4	chr1	protein_coding	--	3667	sample1
15286	chr14	103432667	103432980	chr14_130127	14	+	314	13	103432807	intron:1.0;	ENSG00000075413.17	MARK3	chr14	protein_coding	MAP/microtubule affinity-regulating kinase 3	15286	sample1
17039	chr15	85106461	85107012	chr15_104708	24	+	552	15	85106691	intron:1.0;	ENSG00000073417.14	PDE8A	chr15	protein_coding	phosphodiesterase 8A	17039	sample1
44069	chr6	12017874	12018221	chr6_219829	9	+	348	8	12018074	intron:1.0;	ENSG00000095951.16	HIVEP1	chr6	protein_coding	human immunodeficiency virus type I enhancer binding protein 1	44069	sample1
35167	chr21	31700994	31701171	chr21_305959	11	-	178	8	31700994	CDS:1.0;	ENSG00000156304.14	SCAF4	chr21	protein_coding	SR-related CTD-associated factor 4	35167	sample1
42624	chr5	140639464	140640044	chr5_540831	54	+	581	25	140639810	five_prime_UTR:0.11;CDS:0.34;intron:0.55;	ENSG00000113119.12	TMCO6	chr5	protein_coding	transmembrane and coiled-coil domains 6	42624	sample1
34579	chr20	63640558	63641178	chr20_529313	17	-	621	8	63640931	three_prime_UTR:1.0;	ENSG00000197457.9	STMN3	chr20	protein_coding	stathmin-like 3	34579	sample1
34512	chr20	62656462	62656746	chr20_528681	8	-	285	7	62656612	antisense:1;	ENSG00000101187.15	SLCO4A1	chr20	protein_coding	solute carrier organic anion transporter family, member 4A1	34512	sample1
37020	chr22	40407687	40410001	chr22_214696	112	-	2315	18	40407991	antisense:1;	ENSG00000100359.20	SGSM3	chr22	protein_coding	small G protein signaling modulator 3	37020	sample1
41951	chr5	10417470	10417717	chr5_530955	7	+	248	7	10417592	intron:1.0;	ENSG00000145495.14	2022-03-06	chr5	protein_coding	membrane-associated ring finger (C3HC4) 6, E3 ubiquitin protein ligase	41951	sample1
45840	chr6	43368830	43369216	chr6_241329	7	-	387	5	43369069	CDS:0.65;intron:0.35;	ENSG00000171467.15	ZNF318	chr6	protein_coding	zinc finger protein 318	45840	sample1
2586	chr1	226946358	226946678	chr1_413122	14	+	321	10	226946469	intron:1.0;	ENSG00000163050.16	ADCK3	chr1	protein_coding	aarF domain containing kinase 3	2586	sample1
39007	chr3	48575338	48575539	chr3_367508	16	-	202	15	48575376	CDS:1.0;	ENSG00000114270.15	COL7A1	chr3	protein_coding	collagen, type VII, alpha 1	39007	sample1
28965	chr19	52939642	52939878	chr19_185688	10	-	237	9	52939666	intron:1.0;	ENSG00000213801.4	ZNF816-ZNF321P	chr19	transcribed_processed_pseudogene	ZNF816-ZNF321P readthrough	28965	sample1
25906	chr19	29984754	29985005	chr19_154412	7	+	252	7	29984858	intron:1.0;	ENSG00000105176.17	URI1	chr19	protein_coding	URI1, prefoldin-like chaperone	25906	sample1
19384	chr16	88506483	88507960	chr16_80860	95	+	1478	29	88507721	intron:1.0;	ENSG00000179588.8	ZFPM1	chr16	protein_coding	zinc finger protein, FOG family member 1	19384	sample1
46404	chr6	166945152	166945579	chr6_248957	11	-	428	6	166945362	intron:1.0;	ENSG00000249141.1	RP11-514O12.4	chr6	protein_coding	--	46404	sample1
37754	chr3	49706785	49707207	chr3_350015	34	+	423	21	49706839	CDS:0.26;intron:0.74;	ENSG00000164068.15	RNF123	chr3	protein_coding	ring finger protein 123	37754	sample1
34017	chr20	25304074	25304691	chr20_522249	20	-	618	11	25304391	intron:1.0;	ENSG00000100997.18	ABHD12	chr20	protein_coding	abhydrolase domain containing 12	34017	sample1
916	chr1	31413391	31413842	chr1_390415	21	+	452	14	31413712	five_prime_UTR:0.07;intron:0.93;	ENSG00000168528.11	SERINC2	chr1	protein_coding	serine incorporator 2	916	sample1
50244	chr8	23067518	23068050	chr8_679928	51	-	533	30	23067741	intron:1.0;	ENSG00000120889.12	TNFRSF10B	chr8	protein_coding	tumor necrosis factor receptor superfamily, member 10b	50244	sample1
6625	chr10	5889148	5889652	chr10_52507	14	-	505	10	5889474	five_prime_UTR:0.59;CDS:0.41;	ENSG00000134461.15	ANKRD16	chr10	protein_coding	ankyrin repeat domain 16	6625	sample1
38447	chr3	184332534	184332991	chr3_360231	15	+	458	9	184332838	intron:1.0;	ENSG00000145191.11	EIF2B5	chr3	protein_coding	eukaryotic translation initiation factor 2B, subunit 5 epsilon, 82kDa	38447	sample1
29606	chr2	63841402	63841836	chr2_591045	15	+	435	9	63841539	five_prime_UTR:0.29;intron:0.71;	ENSG00000169764.14	UGP2	chr2	protein_coding	UDP-glucose pyrophosphorylase 2	29606	sample1
38473	chr3	188177046	188177433	chr3_360684	20	+	388	15	188177186	intron:1.0;	ENSG00000145012.12	LPP	chr3	protein_coding	LIM domain containing preferred translocation partner in lipoma	38473	sample1
40833	chr4	151015970	151016309	chr4_569683	6	+	340	4	151016010	intergenic;	--	40833	sample1
53029	chr9	98795970	98796524	chr9_657616	62	-	555	31	98796151	five_prime_UTR:0.06;CDS:0.65;intron:0.29;	ENSG00000165138.16	ANKS6	chr9	protein_coding	ankyrin repeat and sterile alpha motif domain containing 6	53029	sample1
50407	chr8	47946816	47947353	chr8_682277	20	-	538	14	47947198	intron:1.0;	ENSG00000253729.7	PRKDC	chr8	protein_coding	protein kinase, DNA-activated, catalytic polypeptide	50407	sample1
54358	chrX	153724844	153727327	chrX_459059	98	+	2484	16	153726062	five_prime_UTR:0.16;CDS:0.36;intron:0.47;	ENSG00000101986.11	ABCD1	chrX	protein_coding	ATP-binding cassette, sub-family D (ALD), member 1	54358	sample1
7632	chr11	403942	405231	chr11_152	224	+	1290	80	404601	three_prime_UTR:0.26;CDS:0.25;intron:0.24;	ENSG00000184363.9	PKP3	chr11	protein_coding	plakophilin 3	7632	sample1
42847	chr5	174343740	174344121	chr5_544213	16	+	382	10	174343850	intron:1.0;	ENSG00000249306.5	LINC01411	chr5	lincRNA	long intergenic non-protein coding RNA 1411	42847	sample1
7223	chr10	97360545	97360618	chr10_61191	9	-	74	8	97360545	CDS:1.0;	ENSG00000052749.13	RRP12	chr10	protein_coding	ribosomal RNA processing 12 homolog (S. cerevisiae)	7223	sample1
26855	chr19	51799864	51800269	chr19_164709	21	+	406	14	51800122	intron:1.0;	ENSG00000187474.4	FPR3	chr19	protein_coding	formyl peptide receptor 3	26855	sample1
14381	chr13	113327604	113328622	chr13_266049	54	-	1019	16	113328328	intron:1.0;	ENSG00000139835.13	GRTP1	chr13	protein_coding	growth hormone regulated TBC protein 1	14381	sample1
44486	chr6	41072981	41073084	chr6_224212	8	+	104	8	41073048	five_prime_UTR:1.0;	ENSG00000001167.14	NFYA	chr6	protein_coding	nuclear transcription factor Y, alpha	44486	sample1
8279	chr11	64305520	64307847	chr11_8275	259	+	2328	33	64306711	five_prime_UTR:0.17;CDS:0.14;intron:0.67;	ENSG00000173153.13	ESRRA	chr11	protein_coding	estrogen-related receptor alpha	8279	sample1
4573	chr1	155961559	155962097	chr1_438578	29	-	539	16	155961877	CDS:0.46;intron:0.54;	ENSG00000116584.17	ARHGEF2	chr1	protein_coding	Rho/Rac guanine nucleotide exchange factor (GEF) 2	4573	sample1
45679	chr6	33321209	33321472	chr6_239197	10	-	264	10	33321333	CDS:1.0;	ENSG00000204209.10	DAXX	chr6	protein_coding	death-domain associated protein	45679	sample1
25303	chr19	5694170	5695125	chr19_147698	36	+	956	11	5694913	antisense:1;	ENSG00000196365.11	LONP1	chr19	protein_coding	lon peptidase 1, mitochondrial	25303	sample1
43409	chr5	108380972	108381384	chr5_551852	13	-	413	9	108381236	CDS:1.0;	ENSG00000145743.15	FBXL17	chr5	protein_coding	F-box and leucine-rich repeat protein 17	43409	sample1
35813	chr22	30581011	30581101	chr22_201061	4	+	91	4	30581011	antisense:1;	ENSG00000100029.17	PES1	chr22	protein_coding	pescadillo ribosomal biogenesis factor 1	35813	sample1
7696	chr11	827815	829615	chr11_521	149	+	1801	39	829468	five_prime_UTR:0.19;CDS:0.25;intron:0.55;	ENSG00000177685.16	CRACR2B	chr11	protein_coding	calcium release activated channel regulator 2B	7696	sample1
53533	chr9	133928782	133929928	chr9_664132	36	-	1147	16	133929781	intron:1.0;	ENSG00000160293.16	VAV2	chr9	protein_coding	vav 2 guanine nucleotide exchange factor	53533	sample1
21812	chr17	57451074	57452536	chr17_479032	52	+	1463	14	57452273	intron:1.0;	ENSG00000153944.10	MSI2	chr17	protein_coding	musashi RNA-binding protein 2	21812	sample1
47045	chr7	74405640	74405946	chr7_316518	17	+	307	14	74405721	three_prime_UTR:0.99;	ENSG00000106665.15	CLIP2	chr7	protein_coding	CAP-GLY domain containing linker protein 2	47045	sample1
7596	chr10	133279091	133279505	chr10_65757	21	-	415	14	133279358	three_prime_UTR:1.0;	ENSG00000130640.13	TUBGCP2	chr10	protein_coding	tubulin, gamma complex associated protein 2	7596	sample1
21244	chr17	19331885	19332237	chr17_471955	16	+	353	11	19331969	CDS:0.52;intron:0.48;	ENSG00000072134.15	EPN2	chr17	protein_coding	epsin 2	21244	sample1
1873	chr1	154983343	154983617	chr1_403147	24	+	275	21	154983388	five_prime_UTR:0.97;	ENSG00000160688.18	FLAD1	chr1	protein_coding	flavin adenine dinucleotide synthetase 1	1873	sample1
18315	chr16	3533209	3533551	chr16_68136	13	+	343	9	3533346	three_prime_UTR:1.0;	ENSG00000103351.12	CLUAP1	chr16	protein_coding	clusterin associated protein 1	18315	sample1
5839	chr10	72692368	72692846	chr10_41501	11	+	479	9	72692705	five_prime_UTR:0.48;intron:0.52;	ENSG00000156026.14	MCU	chr10	protein_coding	mitochondrial calcium uniporter	5839	sample1
37324	chr3	9397760	9398158	chr3_344316	26	+	399	23	9397951	five_prime_UTR:0.55;intron:0.45;	ENSG00000168137.15	SETD5	chr3	protein_coding	SET domain containing 5	37324	sample1
625	chr1	17205154	17205309	chr1_386648	9	+	156	8	17205277	five_prime_UTR:0.41;CDS:0.59;	ENSG00000142623.9	PADI1	chr1	protein_coding	peptidyl arginine deiminase, type I	625	sample1
33264	chr20	36205885	36206466	chr20_512673	65	+	582	25	36206322	intron:1.0;	ENSG00000088367.20	EPB41L1	chr20	protein_coding	erythrocyte membrane protein band 4.1-like 1	33264	sample1
49186	chr7	158740431	158740671	chr7_343687	16	-	241	16	158740524	intron:1.0;	ENSG00000117868.15	ESYT2	chr7	protein_coding	extended synaptotagmin-like protein 2	49186	sample1
5373	chr1	236063827	236065533	chr1_449466	73	-	1707	15	236064914	five_prime_UTR:0.05;CDS:0.13;intron:0.6;	ENSG00000116962.14	NID1	chr1	protein_coding	nidogen 1	5373	sample1
49194	chr7	158799030	158799072	chr7_343780	12	-	43	11	158799063	CDS:1.0;	ENSG00000117868.15	ESYT2	chr7	protein_coding	extended synaptotagmin-like protein 2	49194	sample1
28449	chr19	41159010	41159218	chr19_180279	7	-	209	7	41159071	intergenic;	--	28449	sample1
19371	chr16	88071826	88072212	chr16_80698	26	+	387	12	88072111	CDS:0.64;intron:0.36;	ENSG00000172530.19	BANP	chr16	protein_coding	BTG3 associated nuclear protein	19371	sample1
18831	chr16	50553741	50554201	chr16_74207	38	+	461	28	50553841	intron:1.0;	ENSG00000140807.5	NKD1	chr16	protein_coding	naked cuticle homolog 1 (Drosophila)	18831	sample1
12241	chr12	49039402	49039617	chr12_287568	88	-	216	40	49039587	CDS:0.85;intron:0.15;	ENSG00000167548.14	KMT2D	chr12	protein_coding	lysine (K)-specific methyltransferase 2D	12241	sample1
37576	chr3	38365618	38365959	chr3_347880	12	+	342	8	38365716	CDS:0.35;intron:0.65;	ENSG00000093217.9	XYLB	chr3	protein_coding	xylulokinase homolog (H. influenzae)	37576	sample1
8845	chr11	100698537	100698691	chr11_14623	4	+	155	4	100698544	intron:1.0;	ENSG00000165895.17	ARHGAP42	chr11	protein_coding	Rho GTPase activating protein 42	8845	sample1
17910	chr15	88900285	88900855	chr15_116769	36	-	571	23	88900517	intron:1.0;	ENSG00000140545.14	MFGE8	chr15	protein_coding	milk fat globule-EGF factor 8 protein	17910	sample1
33818	chr20	3173333	3173687	chr20_519532	6	-	355	4	3173454	five_prime_UTR:0.39;intron:0.34;	ENSG00000088899.14	LZTS3	chr20	protein_coding	--	33818	sample1
31455	chr2	43232410	43232882	chr2_616027	12	-	473	8	43232809	CDS:0.36;intron:0.64;	ENSG00000115970.18	THADA	chr2	protein_coding	thyroid adenoma associated	31455	sample1
35859	chr22	31625342	31625878	chr22_201573	7	+	537	4	31625705	antisense:1;	ENSG00000241878.9	PISD	chr22	protein_coding	phosphatidylserine decarboxylase	35859	sample1
51909	chr9	121285972	121286293	chr9_644068	13	+	322	11	121286118	five_prime_UTR:0.2;CDS:0.13;intron:0.67;	ENSG00000148180.16	GSN	chr9	protein_coding	gelsolin	51909	sample1
50115	chr8	665072	665409	chr8_678157	23	-	338	19	665265	intron:1.0;	ENSG00000104714.13	ERICH1	chr8	protein_coding	glutamate-rich 1	50115	sample1
11762	chr12	122596551	122596747	chr12_281701	8	+	197	8	122596602	intron:1.0;	ENSG00000184445.11	KNTC1	chr12	protein_coding	kinetochore associated 1	11762	sample1
54026	chrX	49062388	49062601	chrX_454557	25	+	214	22	49062566	CDS:0.63;intron:0.37;	ENSG00000147144.12	CCDC120	chrX	protein_coding	coiled-coil domain containing 120	54026	sample1
47558	chr7	143288407	143288842	chr7_323886	43	+	436	29	143288663	five_prime_UTR:0.11;CDS:0.17;intron:0.72;	ENSG00000106144.19	CASP2	chr7	protein_coding	caspase 2, apoptosis-related cysteine peptidase	47558	sample1
53574	chr9	136004990	136005214	chr9_664743	8	-	225	7	136005049	intergenic;	--	53574	sample1
15072	chr14	76151914	76152318	chr14_126640	18	+	405	10	76152110	five_prime_UTR:0.17;intron:0.81;	ENSG00000089916.17	GPATCH2L	chr14	protein_coding	G patch domain containing 2-like	15072	sample1
48489	chr7	73678809	73679177	chr7_334792	7	-	369	5	73678888	intergenic;	--	48489	sample1
5734	chr10	47409728	47410047	chr10_39656	4	+	320	3	47409900	intergenic;	--	5734	sample1
9583	chr11	46121173	46121437	chr11_23820	8	-	265	7	46121240	five_prime_UTR:0.02;	ENSG00000135365.15	PHF21A	chr11	protein_coding	PHD finger protein 21A	9583	sample1
50007	chr8	143924142	143925162	chr8_677324	56	+	1021	16	143924432	antisense:1;	ENSG00000178209.14	PLEC	chr8	protein_coding	plectin	50007	sample1
4089	chr1	74725776	74726365	chr1_432134	13	-	590	9	74726218	intron:1.0;	ENSG00000116791.13	CRYZ	chr1	protein_coding	crystallin, zeta (quinone reductase)	4089	sample1
20518	chr16	70703414	70703834	chr16_92458	26	-	421	19	70703652	intron:1.0;	ENSG00000103043.14	VAC14	chr16	protein_coding	Vac14 homolog (S. cerevisiae)	20518	sample1
46609	chr7	6404019	6404435	chr7_310924	14	+	417	7	6404254	intergenic;	--	46609	sample1
13847	chr13	19714469	19714793	chr13_258036	27	-	325	19	19714587	intron:1.0;	ENSG00000121390.17	PSPC1	chr13	protein_coding	paraspeckle component 1	13847	sample1
12927	chr12	119784801	119785065	chr12_295879	16	-	265	12	119785047	CDS:0.4;intron:0.6;	ENSG00000122966.13	CIT	chr12	protein_coding	citron rho-interacting serine/threonine kinase	12927	sample1
47863	chr7	1947399	1947882	chr7_327227	28	-	484	16	1947584	intron:1.0;	ENSG00000002822.15	MAD1L1	chr7	protein_coding	MAD1 mitotic arrest deficient-like 1 (yeast)	47863	sample1
21335	chr17	28860430	28861019	chr17_473089	31	+	590	14	28860666	three_prime_UTR:0.79;CDS:0.21;	ENSG00000132591.11	ERAL1	chr17	protein_coding	Era-like 12S mitochondrial rRNA chaperone 1	21335	sample1
35433	chr21	45512594	45513677	chr21_308590	85	-	1084	17	45512920	intron:1.0;	ENSG00000173638.18	SLC19A1	chr21	protein_coding	solute carrier family 19 (folate transporter), member 1	35433	sample1
21539	chr17	40481303	40481402	chr17_475793	6	+	100	6	40481328	antisense:1;	ENSG00000131746.12	TNS4	chr17	protein_coding	tensin 4	21539	sample1
24118	chr17	81189372	81189997	chr17_505247	58	-	626	19	81189841	three_prime_UTR:0.28;CDS:0.22;intron:0.15;	ENSG00000141577.13	CEP131	chr17	protein_coding	centrosomal protein 131kDa	24118	sample1
1396	chr1	64806221	64806444	chr1_396683	7	+	224	7	64806297	intron:1.0;	ENSG00000162437.14	RAVER2	chr1	protein_coding	ribonucleoprotein, PTB-binding 2	1396	sample1
45074	chr6	158056292	158056925	chr6_232659	15	+	634	10	158056670	intron:1.0;	ENSG00000078269.13	SYNJ2	chr6	protein_coding	synaptojanin 2	45074	sample1
20709	chr16	87383404	87383768	chr16_95213	34	-	365	24	87383610	five_prime_UTR:0.04;CDS:0.93;intron:0.03;	ENSG00000103264.15	FBXO31	chr16	protein_coding	F-box protein 31	20709	sample1
28446	chr19	40743808	40744196	chr19_180204	36	-	389	15	40743904	CDS:0.53;intron:0.47;	ENSG00000188493.14	C19orf54	chr19	protein_coding	chromosome 19 open reading frame 54	28446	sample1
27563	chr19	6023211	6023460	chr19_170985	6	-	250	6	6023321	intron:1.0;	ENSG00000087903.12	RFX2	chr19	protein_coding	regulatory factor X, 2 (influences HLA class II expression)	27563	sample1
22640	chr17	3861656	3862032	chr17_488775	12	-	377	10	3861863	three_prime_UTR:1.0;	ENSG00000004660.14	CAMKK1	chr17	protein_coding	calcium/calmodulin-dependent protein kinase kinase 1, alpha	22640	sample1
9818	chr11	64150730	64151355	chr11_26637	33	-	626	13	64151129	CDS:0.19;intron:0.81;	ENSG00000133315.10	MACROD1	chr11	protein_coding	MACRO domain containing 1	9818	sample1
34764	chr21	34890122	34890628	chr21_301685	9	+	507	4	34890216	antisense:1;	ENSG00000159216.18	RUNX1	chr21	protein_coding	runt-related transcription factor 1	34764	sample1
3748	chr1	40039811	40040087	chr1_427255	4	-	277	4	40039940	intergenic;	--	3748	sample1
18595	chr16	25257623	25257808	chr16_71585	3	+	186	3	25257661	antisense:1;	ENSG00000155592.15	ZKSCAN2	chr16	protein_coding	zinc finger with KRAB and SCAN domains 2	18595	sample1
33769	chr20	276550	277244	chr20_518892	22	-	695	12	276657	CDS:0.3;intron:0.7;	ENSG00000196476.11	C20orf96	chr20	protein_coding	chromosome 20 open reading frame 96	33769	sample1
3797	chr1	42979984	42980458	chr1_427789	11	-	475	5	42980044	antisense:1;	ENSG00000227533.5	SLC2A1-AS1	chr1	lincRNA	SLC2A1 antisense RNA 1	3797	sample1
5287	chr1	229625264	229625751	chr1_448240	14	-	488	8	229625604	intron:1.0;	ENSG00000135801.9	TAF5L	chr1	protein_coding	TAF5-like RNA polymerase II, p300/CBP-associated factor (PCAF)-associated factor, 65kDa	5287	sample1
54552	chrX	45788969	45789401	chrX_461868	20	-	433	15	45789066	intergenic;	--	54552	sample1
10594	chr11	133946060	133946310	chr11_35919	25	-	251	20	133946173	CDS:0.79;intron:0.21;	ENSG00000080854.14	IGSF9B	chr11	protein_coding	immunoglobulin superfamily, member 9B	10594	sample1
14145	chr13	74132812	74133134	chr13_262696	10	-	323	8	74132987	intron:1.0;	ENSG00000118922.16	KLF12	chr13	protein_coding	Kruppel-like factor 12	14145	sample1
34381	chr20	50930194	50931250	chr20_527042	76	-	1057	23	50930533	five_prime_UTR:0.39;intron:0.6;	ENSG00000259456.3	ADNP-AS1	chr20	antisense	ADNP antisense RNA 1	34381	sample1
3194	chr1	11078417	11078875	chr1_420133	19	-	459	15	11078731	intron:1.0;	ENSG00000171824.13	EXOSC10	chr1	protein_coding	exosome component 10	3194	sample1
52013	chr9	127132878	127133669	chr9_645494	28	+	792	14	127133269	intron:1.0;	ENSG00000136828.18	RALGPS1	chr9	protein_coding	Ral GEF with PH domain and SH3 binding motif 1	52013	sample1
42997	chr5	769917	770107	chr5_546173	4	-	191	4	769980	intergenic;	--	42997	sample1
39853	chr3	184361189	184361718	chr3_379504	31	-	530	23	184361456	five_prime_UTR:0.33;CDS:0.12;intron:0.43;	ENSG00000163882.9	POLR2H	chr3	protein_coding	polymerase (RNA) II (DNA directed) polypeptide H	39853	sample1
41007	chr4	857524	858588	chr4_572154	79	-	1065	30	858431	intron:1.0;	ENSG00000178950.16	GAK	chr4	protein_coding	cyclin G associated kinase	41007	sample1
14595	chr14	37596096	37596566	chr14_120199	13	+	471	6	37596442	intergenic;	--	14595	sample1
28996	chr19	54188432	54188511	chr19_185991	39	-	80	34	54188503	five_prime_UTR:0.04;CDS:0.96;	ENSG00000125505.16	MBOAT7	chr19	protein_coding	membrane bound O-acyltransferase domain containing 7	28996	sample1
32811	chr2	240431839	240433775	chr2_633762	102	-	1937	26	240432407	intergenic;	--	32811	sample1
46468	chr7	730066	730801	chr7_309209	59	+	736	37	730595	intron:1.0;	ENSG00000164818.15	DNAAF5	chr7	protein_coding	dynein, axonemal, assembly factor 5	46468	sample1
19146	chr16	70474045	70475011	chr16_77937	96	+	967	28	70474851	CDS:0.62;intron:0.38;	ENSG00000157353.16	FUK	chr16	protein_coding	fucokinase	19146	sample1
13183	chr12	132631508	132632116	chr12_299320	62	-	609	34	132631785	intron:1.0;	ENSG00000177084.16	POLE	chr12	protein_coding	polymerase (DNA directed), epsilon, catalytic subunit	13183	sample1
49034	chr7	149126002	149126312	chr7_342093	6	-	311	5	149126112	five_prime_UTR:0.32;CDS:0.06;intron:0.62;	ENSG00000204947.8	ZNF425	chr7	protein_coding	zinc finger protein 425	49034	sample1
13179	chr12	132476037	132476395	chr12_299210	10	-	359	6	132476167	intergenic;	--	13179	sample1
33366	chr20	41125470	41125876	chr20_514052	7	+	407	5	41125764	antisense:1;	ENSG00000226648.1	PLCG1-AS1	chr20	antisense	PLCG1 antisense RNA 1	33366	sample1
44442	chr6	37331166	37331514	chr6_223708	10	+	349	6	37331380	three_prime_UTR:0.98;CDS:0.02;	ENSG00000065491.8	TBC1D22B	chr6	protein_coding	TBC1 domain family, member 22B	44442	sample1
30990	chr2	238061021	238061504	chr2_610033	16	+	484	7	238061260	intron:1.0;	ENSG00000258984.5	UBE2F-SCLY	chr2	protein_coding	UBE2F-SCLY readthrough (NMD candidate)	30990	sample1
3599	chr1	31670381	31670696	chr1_425454	17	-	316	12	31670644	CDS:0.14;intron:0.86;	ENSG00000084636.17	COL16A1	chr1	protein_coding	collagen, type XVI, alpha 1	3599	sample1
905	chr1	29318642	29319279	chr1_390274	50	+	638	28	29318847	intron:1.0;	ENSG00000060656.19	PTPRU	chr1	protein_coding	protein tyrosine phosphatase, receptor type, U	905	sample1
12780	chr12	112010806	112011026	chr12_294251	4	-	221	4	112010879	intron:1.0;	ENSG00000198270.12	TMEM116	chr12	protein_coding	transmembrane protein 116	12780	sample1
40133	chr4	1979783	1980223	chr4_559693	21	+	441	15	1980038	three_prime_UTR:1.0;	ENSG00000109685.17	WHSC1	chr4	protein_coding	Wolf-Hirschhorn syndrome candidate 1	40133	sample1
30534	chr2	218235101	218235547	chr2_604792	19	+	447	12	218235308	intron:1.0;	ENSG00000163466.15	ARPC2	chr2	protein_coding	actin related protein 2/3 complex, subunit 2, 34kDa	30534	sample1
32724	chr2	237585572	237586329	chr2_632714	80	-	758	29	237585930	five_prime_UTR:0.0;CDS:0.21;intron:0.79;	ENSG00000124839.12	RAB17	chr2	protein_coding	RAB17, member RAS oncogene family	32724	sample1
28392	chr19	39432374	39433209	chr19_179673	59	-	836	27	39433062	three_prime_UTR:0.0;	ENSG00000105193.8	RPS16	chr19	protein_coding	ribosomal protein S16	28392	sample1
54906	chrX	153873366	153874860	chrX_466893	95	-	1495	23	153873885	intron:1.0;	ENSG00000198910.12	L1CAM	chrX	protein_coding	L1 cell adhesion molecule	54906	sample1
18325	chr16	3652112	3652984	chr16_68203	35	+	873	12	3652593	five_prime_UTR:1.0;	ENSG00000213918.10	DNASE1	chr16	protein_coding	deoxyribonuclease I	18325	sample1
13853	chr13	19864670	19864823	chr13_258154	3	-	154	3	19864676	antisense:1;	ENSG00000275964.1	RP11-61K9.3	chr13	lincRNA	--	13853	sample1
48587	chr7	92718026	92718785	chr7_336064	20	-	760	10	92718638	intron:1.0;	ENSG00000105810.9	CDK6	chr7	protein_coding	cyclin-dependent kinase 6	48587	sample1
34518	chr20	62763541	62765504	chr20_528746	100	-	1964	20	62763942	intergenic;	--	34518	sample1
20303	chr16	48609654	48610191	chr16_89695	35	-	538	27	48610044	five_prime_UTR:0.41;CDS:0.37;intron:0.22;	ENSG00000102921.7	N4BP1	chr16	protein_coding	NEDD4 binding protein 1	20303	sample1
12667	chr12	102310365	102311267	chr12_292919	25	-	903	9	102310528	antisense:1;	ENSG00000281344.1	HELLPAR	chr12	macro_lncRNA	HELLP associated long non-coding RNA	12667	sample1
38680	chr3	14944578	14944967	chr3_363359	12	-	390	7	14944692	noncoding_exon:1.0;	ENSG00000225733.5	FGD5-AS1	chr3	antisense	FGD5 antisense RNA 1	38680	sample1
40565	chr4	78317189	78317508	chr4_565793	11	+	320	6	78317367	CDS:0.44;intron:0.56;	ENSG00000138759.17	FRAS1	chr4	protein_coding	Fraser extracellular matrix complex subunit 1	40565	sample1
36257	chr22	46094027	46098477	chr22_205701	475	+	4451	44	46094495	noncoding_exon:0.02;intron:0.98;	ENSG00000197182.12	MIRLET7BHG	chr22	lincRNA	MIRLET7B host gene	36257	sample1
44506	chr6	41786127	41786840	chr6_224413	43	+	714	15	41786625	CDS:0.4;intron:0.6;	ENSG00000124593.14	PRICKLE4	chr6	protein_coding	prickle homolog 4 (Drosophila)	44506	sample1
35503	chr22	17097744	17098074	chr22_197063	14	+	331	10	17097798	CDS:0.45;intron:0.55;	ENSG00000177663.13	IL17RA	chr22	protein_coding	interleukin 17 receptor A	35503	sample1
27871	chr19	13833500	13834427	chr19_173881	25	-	928	7	13833638	intergenic;	--	27871	sample1
50055	chr8	144379386	144379612	chr8_677760	21	+	227	19	144379485	CDS:0.46;intron:0.54;	ENSG00000173137.11	ADCK5	chr8	protein_coding	aarF domain containing kinase 5	50055	sample1
49416	chr8	27454530	27454611	chr8_669447	9	+	82	8	27454539	CDS:1.0;	ENSG00000120899.17	PTK2B	chr8	protein_coding	protein tyrosine kinase 2 beta	49416	sample1
4227	chr1	109397385	109397921	chr1_434437	24	-	537	13	109397659	five_prime_UTR:0.05;CDS:0.57;intron:0.38;	ENSG00000134243.11	SORT1	chr1	protein_coding	sortilin 1	4227	sample1
37888	chr3	58164183	58165917	chr3_352264	175	+	1735	43	58165110	intron:1.0;	ENSG00000136068.14	FLNB	chr3	protein_coding	filamin B, beta	37888	sample1
51848	chr9	114222144	114222340	chr9_643632	21	+	197	21	114222222	CDS:0.23;intron:0.77;	ENSG00000196739.14	COL27A1	chr9	protein_coding	collagen, type XXVII, alpha 1	51848	sample1
5611	chr10	21671304	21671971	chr10_38097	31	+	668	18	21671754	intron:1.0;	ENSG00000078403.16	MLLT10	chr10	protein_coding	myeloid/lymphoid or mixed-lineage leukemia (trithorax homolog, Drosophila); translocated to, 10	5611	sample1
10380	chr11	96341496	96341999	chr11_33067	18	-	504	11	96341794	five_prime_UTR:0.21;CDS:0.79;	ENSG00000184384.13	MAML2	chr11	protein_coding	mastermind-like 2 (Drosophila)	10380	sample1
48239	chr7	43654080	43654302	chr7_331810	9	-	223	9	43654174	intron:1.0;	ENSG00000106603.17	COA1	chr7	protein_coding	cytochrome c oxidase assembly factor 1 homolog (S. cerevisiae)	48239	sample1
18016	chr15	101476836	101477092	chr15_118066	12	-	257	12	101476945	intron:1.0;	ENSG00000140479.16	PCSK6	chr15	protein_coding	proprotein convertase subtilisin/kexin type 6	18016	sample1
38764	chr3	27452441	27452498	chr3_364295	5	-	58	5	27452468	CDS:1.0;	ENSG00000033867.16	SLC4A7	chr3	protein_coding	solute carrier family 4, sodium bicarbonate cotransporter, member 7	38764	sample1
33962	chr20	19755839	19756073	chr20_521509	5	-	235	5	19755926	intergenic;	--	33962	sample1
4266	chr1	113758926	113759292	chr1_434929	25	-	367	20	113759122	five_prime_UTR:1.0;	ENSG00000116793.15	PHTF1	chr1	protein_coding	putative homeodomain transcription factor 1	4266	sample1
33881	chr20	5610485	5610979	chr20_520278	12	-	495	7	5610681	five_prime_UTR:0.28;intron:0.72;	ENSG00000125772.12	GPCPD1	chr20	protein_coding	glycerophosphocholine phosphodiesterase GDE1 homolog (S. cerevisiae)	33881	sample1
45053	chr6	157542565	157542914	chr6_232382	10	+	350	6	157542599	CDS:0.46;intron:0.54;	ENSG00000175048.16	ZDHHC14	chr6	protein_coding	zinc finger, DHHC-type containing 14	45053	sample1
47256	chr7	100483852	100484103	chr7_319218	4	+	252	4	100483956	five_prime_UTR:0.3;intron:0.41;	ENSG00000166924.8	NYAP1	chr7	protein_coding	neuronal tyrosine-phosphorylated phosphoinositide-3-kinase adaptor 1	47256	sample1
45216	chr6	1614646	1614909	chr6_234430	6	-	264	6	1614762	intergenic;	--	45216	sample1
45066	chr6	158018036	158018275	chr6_232583	14	+	240	14	158018128	intron:1.0;	ENSG00000078269.13	SYNJ2	chr6	protein_coding	synaptojanin 2	45066	sample1
6806	chr10	31928459	31928808	chr10_55135	13	-	350	10	31928682	five_prime_UTR:0.36;intron:0.64;	ENSG00000165322.17	ARHGAP12	chr10	protein_coding	Rho GTPase activating protein 12	6806	sample1
18352	chr16	4614410	4614635	chr16_68360	5	+	226	5	4614492	antisense:1;	ENSG00000153443.12	UBALD1	chr16	protein_coding	UBA-like domain containing 1	18352	sample1
32888	chr20	427053	427794	chr20_506759	54	+	742	24	427477	CDS:0.24;intron:0.76;	ENSG00000125826.19	RBCK1	chr20	protein_coding	RanBP-type and C3HC4-type zinc finger containing 1	32888	sample1
52658	chr9	35107449	35108256	chr9_653158	16	-	808	6	35107928	CDS:1.0;	ENSG00000005238.19	FAM214B	chr9	protein_coding	family with sequence similarity 214, member B	52658	sample1
7586	chr10	132537118	132537342	chr10_65628	4	-	225	4	132537195	intergenic;	--	7586	sample1
23559	chr17	48602470	48603452	chr17_498576	69	-	983	28	48602923	intergenic;	--	23559	sample1
912	chr1	30718784	30719566	chr1_390326	17	+	783	6	30718993	noncoding_exon:1.0;	ENSG00000186056.9	MATN1-AS1	chr1	antisense	MATN1 antisense RNA 1	912	sample1
52316	chr9	134338279	134339334	chr9_648960	56	+	1056	16	134338832	intron:1.0;	ENSG00000186350.9	RXRA	chr9	protein_coding	retinoid X receptor, alpha	52316	sample1
44088	chr6	13711609	13711787	chr6_219997	3	+	179	3	13711640	intergenic;	--	44088	sample1
36111	chr22	41531806	41532299	chr22_204230	12	+	494	7	41531957	antisense:1;	ENSG00000100413.16	POLR3H	chr22	protein_coding	polymerase (RNA) III (DNA directed) polypeptide H (22.9kD)	36111	sample1
49972	chr8	143379228	143379994	chr8_677055	61	+	767	23	143379828	CDS:0.47;intron:0.53;	ENSG00000158106.12	RHPN1	chr8	protein_coding	rhophilin, Rho GTPase binding protein 1	49972	sample1
15281	chr14	103207487	103208037	chr14_130051	39	+	551	24	103207873	noncoding_exon:0.08;	ENSG00000270705.1	RP11-736N17.9	chr14	processed_pseudogene	--	15281	sample1
22049	chr17	75525686	75526905	chr17_482600	87	+	1220	48	75525794	five_prime_UTR:0.08;intron:0.89;	ENSG00000073350.13	LLGL2	chr17	protein_coding	lethal giant larvae homolog 2 (Drosophila)	22049	sample1
40026	chr4	524267	524675	chr4_558693	27	+	409	23	524399	intron:1.0;	ENSG00000174227.15	PIGG	chr4	protein_coding	phosphatidylinositol glycan anchor biosynthesis, class G	40026	sample1
15583	chr14	30993688	30994270	chr14_133128	20	-	583	11	30993954	intron:1.0;	ENSG00000196792.11	STRN3	chr14	protein_coding	striatin, calmodulin binding protein 3	15583	sample1
33609	chr20	62064523	62064693	chr20_517193	4	+	171	4	62064547	antisense:1;	ENSG00000130699.16	TAF4	chr20	protein_coding	TAF4 RNA polymerase II, TATA box binding protein (TBP)-associated factor, 135kDa	33609	sample1
41106	chr4	3479129	3479431	chr4_573312	12	-	303	11	3479261	antisense:1;	ENSG00000175920.15	DOK7	chr4	protein_coding	docking protein 7	41106	sample1
21347	chr17	29441663	29441892	chr17_473205	6	+	230	6	29441745	intron:1.0;	ENSG00000160551.9	TAOK1	chr17	protein_coding	TAO kinase 1	21347	sample1
8097	chr11	47410086	47410395	chr11_5971	30	+	310	22	47410180	five_prime_UTR:0.03;CDS:0.97;	ENSG00000165915.13	SLC39A13	chr11	protein_coding	solute carrier family 39 (zinc transporter), member 13	8097	sample1
28876	chr19	50794617	50797683	chr19_184915	281	-	3067	36	50796771	antisense:1;	ENSG00000142513.5	ACPT	chr19	protein_coding	acid phosphatase, testicular	28876	sample1
39065	chr3	49132791	49133035	chr3_368085	74	-	245	40	49132859	five_prime_UTR:0.69;CDS:0.31;	ENSG00000172037.13	LAMB2	chr3	protein_coding	laminin, beta 2 (laminin S)	39065	sample1
49993	chr8	143726361	143726725	chr8_677197	9	+	365	8	143726476	antisense:1;	ENSG00000180921.6	FAM83H	chr8	protein_coding	family with sequence similarity 83, member H	49993	sample1
4593	chr1	156136274	156136436	chr1_438726	5	-	163	4	156136393	antisense:1;	ENSG00000160789.19	LMNA	chr1	protein_coding	lamin A/C	4593	sample1
44056	chr6	10404393	10405119	chr6_219614	17	+	727	7	10404825	antisense:1;	ENSG00000137203.10	TFAP2A	chr6	protein_coding	transcription factor AP-2 alpha (activating enhancer binding protein 2 alpha)	44056	sample1
47581	chr7	149126529	149127185	chr7_324154	20	+	657	8	149126639	five_prime_UTR:0.19;intron:0.81;	ENSG00000197024.8	ZNF398	chr7	protein_coding	zinc finger protein 398	47581	sample1
11015	chr12	47780247	47780513	chr12_272129	11	+	267	10	47780374	three_prime_UTR:0.87;CDS:0.13;	ENSG00000211584.13	SLC48A1	chr12	protein_coding	solute carrier family 48 (heme transporter), member 1	11015	sample1
994	chr1	33273421	33273827	chr1_391271	25	+	407	21	33273531	intron:1.0;	ENSG00000160094.14	ZNF362	chr1	protein_coding	zinc finger protein 362	994	sample1
33957	chr20	18426120	18426361	chr20_521434	5	-	242	5	18426230	intron:1.0;	ENSG00000089091.16	DZANK1	chr20	protein_coding	double zinc ribbon and ankyrin repeat domains 1	33957	sample1
51537	chr9	92976813	92977596	chr9_640135	24	+	784	15	92977138	intron:1.0;	ENSG00000127084.17	FGD3	chr9	protein_coding	FYVE, RhoGEF and PH domain containing 3	51537	sample1
52391	chr9	136897168	136898928	chr9_649845	82	+	1761	23	136898832	intron:1.0;	ENSG00000196642.15	RABL6	chr9	protein_coding	RAB, member RAS oncogene family-like 6	52391	sample1
17352	chr15	40844146	40844475	chr15_108825	5	-	330	4	40844328	noncoding_exon:0.64;intron:0.1;	ENSG00000166145.14	SPINT1	chr15	protein_coding	serine peptidase inhibitor, Kunitz type 1	17352	sample1
8947	chr11	117411935	117412324	chr11_16057	12	+	390	10	117412177	three_prime_UTR:0.4;CDS:0.25;intron:0.35;	ENSG00000110274.14	CEP164	chr11	protein_coding	centrosomal protein 164kDa	8947	sample1
39307	chr3	65936691	65937083	chr3_371233	12	-	393	6	65936768	intron:1.0;	ENSG00000151276.23	MAGI1	chr3	protein_coding	membrane associated guanylate kinase, WW and PDZ domain containing 1	39307	sample1
4515	chr1	155000318	155000647	chr1_437823	9	-	330	7	155000424	intergenic;	--	4515	sample1
49524	chr8	41611480	41611752	chr8_670912	12	+	273	12	41611606	intron:1.0;	ENSG00000158669.11	AGPAT6	chr8	protein_coding	1-acylglycerol-3-phosphate O-acyltransferase 6	49524	sample1
36192	chr22	44782859	44783779	chr22_205147	54	+	921	22	44783256	intron:1.0;	ENSG00000248405.9	PRR5-ARHGAP8	chr22	protein_coding	PRR5-ARHGAP8 readthrough	36192	sample1
23848	chr17	72572715	72573593	chr17_502321	50	-	879	27	72573051	intron:1.0;	ENSG00000227036.6	LINC00511	chr17	lincRNA	long intergenic non-protein coding RNA 511	23848	sample1
7147	chr10	87760545	87760712	chr10_60045	7	-	168	7	87760565	intron:1.0;	ENSG00000138138.13	ATAD1	chr10	protein_coding	ATPase family, AAA domain containing 1	7147	sample1
50257	chr8	25184222	25184500	chr8_680124	3	-	279	3	25184353	intergenic;	--	50257	sample1
16683	chr15	52019551	52020074	chr15_99962	14	+	524	9	52019927	intron:1.0;	ENSG00000069956.11	MAPK6	chr15	protein_coding	mitogen-activated protein kinase 6	16683	sample1
21425	chr17	32179071	32180198	chr17_474182	25	+	1128	7	32179718	intron:1.0;	ENSG00000126858.16	RHOT1	chr17	protein_coding	ras homolog family member T1	21425	sample1
26317	chr19	42351183	42351334	chr19_159252	65	+	152	43	42351310	CDS:0.79;intron:0.21;	ENSG00000105429.12	MEGF8	chr19	protein_coding	multiple EGF-like-domains 8	26317	sample1
292	chr1	2094943	2095681	chr1_382578	25	+	739	13	2095409	intron:1.0;	ENSG00000067606.15	PRKCZ	chr1	protein_coding	protein kinase C, zeta	292	sample1
19279	chr16	81548510	81549551	chr16_79286	33	+	1042	14	81548815	intron:1.0;	ENSG00000153815.16	CMIP	chr16	protein_coding	c-Maf inducing protein	19279	sample1
26054	chr19	36105113	36105352	chr19_156033	10	+	240	10	36105205	intergenic;	--	26054	sample1
29292	chr2	26378138	26378386	chr2_586378	7	+	249	7	26378247	intron:1.0;	ENSG00000138018.17	EPT1	chr2	protein_coding	ethanolaminephosphotransferase 1	29292	sample1
29613	chr2	64654388	64654595	chr2_591125	4	+	208	4	64654448	antisense:1;	ENSG00000179833.4	SERTAD2	chr2	protein_coding	SERTA domain containing 2	29613	sample1
30365	chr2	191687814	191687970	chr2_602461	5	+	157	5	191687874	three_prime_UTR:1.0;	ENSG00000173559.12	NABP1	chr2	protein_coding	nucleic acid binding protein 1	30365	sample1
39807	chr3	178987886	178988203	chr3_378960	6	-	318	5	178988059	intergenic;	--	39807	sample1
45415	chr6	15603922	15604216	chr6_236779	10	-	295	8	15604075	intron:1.0;	ENSG00000047579.19	DTNBP1	chr6	protein_coding	dystrobrevin binding protein 1	45415	sample1
48127	chr7	23531110	23532009	chr7_330251	65	-	900	16	23531612	five_prime_UTR:0.31;CDS:0.04;intron:0.65;	ENSG00000164548.10	TRA2A	chr7	protein_coding	transformer 2 alpha homolog (Drosophila)	48127	sample1
47830	chr7	1466059	1466245	chr7_326870	11	-	187	11	1466102	noncoding_exon:1.0;	ENSG00000273230.1	RP11-1246C19.1	chr7	lincRNA	--	47830	sample1
13164	chr12	130872125	130872453	chr12_298989	9	-	329	6	130872288	antisense:1;	ENSG00000132341.11	RAN	chr12	protein_coding	RAN, member RAS oncogene family	13164	sample1
11962	chr12	1594587	1594853	chr12_284021	8	-	267	8	1594708	antisense:1;	ENSG00000111186.12	WNT5B	chr12	protein_coding	wingless-type MMTV integration site family, member 5B	11962	sample1
23191	chr17	36533952	36534104	chr17_495017	20	-	153	13	36533998	five_prime_UTR:1.0;	ENSG00000278259.4	MYO19	chr17	protein_coding	myosin XIX	23191	sample1
23419	chr17	44078353	44078665	chr17_497267	19	-	313	14	44078545	three_prime_UTR:0.07;CDS:0.66;intron:0.27;	ENSG00000108840.15	HDAC5	chr17	protein_coding	histone deacetylase 5	23419	sample1
5806	chr10	69917248	69917397	chr10_40949	6	+	150	6	69917311	CDS:0.3;intron:0.7;	ENSG00000197467.13	COL13A1	chr10	protein_coding	collagen, type XIII, alpha 1	5806	sample1
48449	chr7	66541123	66541646	chr7_334306	16	-	524	9	66541315	noncoding_exon:0.77;intron:0.23;	ENSG00000229180.5	GS1-124K5.11	chr7	lincRNA	--	48449	sample1
5428	chr1	246269568	246269778	chr1_450392	8	-	211	8	246269631	intron:1.0;	ENSG00000185420.18	SMYD3	chr1	protein_coding	SET and MYND domain containing 3	5428	sample1
4918	chr1	202132788	202133356	chr1_443140	21	-	569	10	202132968	antisense:1;	ENSG00000170075.8	GPR37L1	chr1	protein_coding	G protein-coupled receptor 37 like 1	4918	sample1
8142	chr11	59172150	59172998	chr11_6688	62	+	849	18	59172542	five_prime_UTR:0.12;CDS:0.25;intron:0.63;	ENSG00000110042.7	DTX4	chr11	protein_coding	deltex 4, E3 ubiquitin ligase	8142	sample1
19260	chr16	81490923	81491446	chr16_79167	29	+	524	16	81491199	intron:1.0;	ENSG00000153815.16	CMIP	chr16	protein_coding	c-Maf inducing protein	19260	sample1
3611	chr1	31684106	31684452	chr1_425479	25	-	347	17	31684199	CDS:0.36;intron:0.64;	ENSG00000084636.17	COL16A1	chr1	protein_coding	collagen, type XVI, alpha 1	3611	sample1
24592	chr18	76919795	76920058	chr18_192206	7	+	264	6	76919920	CDS:1.0;	ENSG00000130856.15	ZNF236	chr18	protein_coding	zinc finger protein 236	24592	sample1
51475	chr9	83062908	83063313	chr9_639403	9	+	406	7	83062997	antisense:1;	ENSG00000165105.9	RASEF	chr9	protein_coding	RAS and EF-hand domain containing	51475	sample1
38255	chr3	138255708	138256013	chr3_357175	8	+	306	7	138255866	intron:1.0;	ENSG00000114098.17	ARMC8	chr3	protein_coding	armadillo repeat containing 8	38255	sample1
32723	chr2	237583925	237585151	chr2_632713	68	-	1227	17	237584938	intron:1.0;	ENSG00000124839.12	RAB17	chr2	protein_coding	RAB17, member RAS oncogene family	32723	sample1
45358	chr6	7909214	7910331	chr6_236032	51	-	1118	17	7909915	intron:1.0;	ENSG00000259040.4	BLOC1S5-TXNDC5	chr6	protein_coding	BLOC1S5-TXNDC5 readthrough (NMD candidate)	45358	sample1
30045	chr2	130358856	130359214	chr2_597432	16	+	359	12	130358940	CDS:0.3;intron:0.7;	ENSG00000072135.12	PTPN18	chr2	protein_coding	protein tyrosine phosphatase, non-receptor type 18 (brain-derived)	30045	sample1
49252	chr8	11808205	11808733	chr8_667269	10	+	529	5	11808589	five_prime_UTR:0.21;intron:0.79;	ENSG00000079459.12	FDFT1	chr8	protein_coding	farnesyl-diphosphate farnesyltransferase 1	49252	sample1
2071	chr1	167951799	167951818	chr1_405712	5	+	20	5	167951799	CDS:1.0;	ENSG00000143164.15	DCAF6	chr1	protein_coding	DDB1 and CUL4 associated factor 6	2071	sample1
18716	chr16	30764178	30764398	chr16_72992	80	+	221	39	30764367	CDS:0.94;intron:0.06;	ENSG00000103549.21	RNF40	chr16	protein_coding	ring finger protein 40, E3 ubiquitin protein ligase	18716	sample1
34928	chr21	44036352	44036585	chr21_303508	9	+	234	9	44036438	intron:1.0;	ENSG00000160218.12	TRAPPC10	chr21	protein_coding	trafficking protein particle complex 10	34928	sample1
47943	chr7	2762661	2763165	chr7_327990	12	-	505	7	2762949	five_prime_UTR:0.5;CDS:0.45;intron:0.05;	ENSG00000146535.13	GNA12	chr7	protein_coding	guanine nucleotide binding protein (G protein) alpha 12	47943	sample1
48270	chr7	44565205	44565753	chr7_332239	17	-	549	10	44565609	three_prime_UTR:0.61;	ENSG00000136271.10	DDX56	chr7	protein_coding	DEAD (Asp-Glu-Ala-Asp) box helicase 56	48270	sample1
48658	chr7	99438331	99439028	chr7_336927	30	-	698	15	99438709	five_prime_UTR:0.32;intron:0.52;	ENSG00000106246.17	PTCD1	chr7	protein_coding	pentatricopeptide repeat domain 1	48658	sample1
27333	chr19	1821369	1824431	chr19_168520	355	-	3063	38	1823609	CDS:0.12;intron:0.88;	ENSG00000079313.11	REXO1	chr19	protein_coding	REX1, RNA exonuclease 1 homolog (S. cerevisiae)	27333	sample1
20962	chr17	3030779	3031627	chr17_468426	49	+	849	19	3031132	CDS:0.09;intron:0.91;	ENSG00000132359.13	RAP1GAP2	chr17	protein_coding	RAP1 GTPase activating protein 2	20962	sample1
24278	chr18	666044	666701	chr18_187451	48	+	658	22	666374	intron:1.0;	ENSG00000176890.15	TYMS	chr18	protein_coding	thymidylate synthetase	24278	sample1
51661	chr9	96021330	96021550	chr9_641262	6	+	221	6	96021403	antisense:1;	ENSG00000225194.2	LINC00092	chr9	lincRNA	long intergenic non-protein coding RNA 92	51661	sample1
18906	chr16	57047544	57047628	chr16_75112	11	+	85	8	57047608	CDS:1.0;	ENSG00000140853.15	NLRC5	chr16	protein_coding	NLR family, CARD domain containing 5	18906	sample1
21173	chr17	17728418	17731419	chr17_471197	198	+	3002	28	17728969	intron:1.0;	ENSG00000108557.17	RAI1	chr17	protein_coding	retinoic acid induced 1	21173	sample1
33722	chr20	63677911	63679752	chr20_518387	179	+	1842	36	63678267	CDS:0.06;intron:0.94;	ENSG00000258366.7	RTEL1	chr20	protein_coding	regulator of telomere elongation helicase 1	33722	sample1
11859	chr12	131917350	131918720	chr12_282975	81	+	1371	21	131917947	CDS:0.24;intron:0.76;	ENSG00000177169.9	ULK1	chr12	protein_coding	unc-51 like autophagy activating kinase 1	11859	sample1
30061	chr2	131513665	131515195	chr2_597595	100	+	1531	28	131513898	intron:1.0;	ENSG00000152117.17	AC093838.4	chr2	transcribed_processed_pseudogene	--	30061	sample1
12933	chr12	120090351	120090670	chr12_295970	7	-	320	6	120090492	antisense:1;	ENSG00000135127.11	CCDC64	chr12	protein_coding	coiled-coil domain containing 64	12933	sample1
18723	chr16	30805630	30805873	chr16_73020	6	+	244	6	30805726	intergenic;	--	18723	sample1
22211	chr17	79085233	79085602	chr17_484179	46	+	370	37	79085280	CDS:0.3;intron:0.7;	ENSG00000167280.16	ENGASE	chr17	protein_coding	endo-beta-N-acetylglucosaminidase	22211	sample1
9178	chr11	792869	793260	chr11_18809	39	-	392	21	792873	CDS:0.3;intron:0.7;	ENSG00000177542.10	SLC25A22	chr11	protein_coding	solute carrier family 25 (mitochondrial carrier: glutamate), member 22	9178	sample1
13345	chr13	40810880	40811093	chr13_251460	4	+	214	4	40810946	intergenic;	--	13345	sample1
21684	chr17	47699635	47699816	chr17_477442	11	+	182	9	47699641	CDS:0.34;intron:0.66;	ENSG00000198933.9	TBKBP1	chr17	protein_coding	TBK1 binding protein 1	21684	sample1
35738	chr22	25448111	25448284	chr22_199880	6	+	174	5	25448139	noncoding_exon:1.0;	ENSG00000100058.12	CRYBB2P1	chr22	transcribed_unprocessed_pseudogene	crystallin, beta B2 pseudogene 1	35738	sample1
21300	chr17	27597193	27597510	chr17_472662	17	+	318	13	27597289	CDS:0.53;intron:0.47;	ENSG00000141068.13	KSR1	chr17	protein_coding	kinase suppressor of ras 1	21300	sample1
34961	chr21	44967609	44968719	chr21_303813	57	+	1111	21	44967748	intron:1.0;	ENSG00000160256.12	FAM207A	chr21	protein_coding	family with sequence similarity 207, member A	34961	sample1
14250	chr13	98445257	98445786	chr13_264241	30	-	530	14	98445450	three_prime_UTR:1.0;	ENSG00000102572.14	STK24	chr13	protein_coding	serine/threonine kinase 24	14250	sample1
38767	chr3	27484066	27484335	chr3_364312	10	-	270	7	27484089	five_prime_UTR:0.78;CDS:0.22;	ENSG00000033867.16	SLC4A7	chr3	protein_coding	solute carrier family 4, sodium bicarbonate cotransporter, member 7	38767	sample1
19692	chr16	1536897	1537680	chr16_83222	30	-	784	13	1537420	intron:1.0;	ENSG00000187535.13	IFT140	chr16	protein_coding	intraflagellar transport 140	19692	sample1
32585	chr2	219168543	219168833	chr2_630867	15	-	291	12	219168686	three_prime_UTR:1.0;	ENSG00000280537.2	RP11-33O4.2	chr2	protein_coding	--	32585	sample1
8735	chr11	74748858	74749382	chr11_12901	13	+	525	6	74748951	five_prime_UTR:0.02;CDS:0.96;	ENSG00000166439.5	RNF169	chr11	protein_coding	ring finger protein 169	8735	sample1
30882	chr2	235567023	235567617	chr2_608617	25	+	595	11	235567123	intron:1.0;	ENSG00000157985.17	AGAP1	chr2	protein_coding	ArfGAP with GTPase domain, ankyrin repeat and PH domain 1	30882	sample1
42282	chr5	83133177	83133423	chr5_535972	5	+	247	5	83133279	intron:1.0;	ENSG00000152422.15	XRCC4	chr5	protein_coding	X-ray repair complementing defective repair in Chinese hamster cells 4	42282	sample1
44425	chr6	36442988	36443501	chr6_223417	31	+	514	19	36443185	five_prime_UTR:0.24;intron:0.76;	ENSG00000112078.13	KCTD20	chr6	protein_coding	potassium channel tetramerization domain containing 20	44425	sample1
41555	chr4	103167736	103168521	chr4_580127	13	-	786	6	103168069	intron:1.0;	ENSG00000138778.11	CENPE	chr4	protein_coding	centromere protein E, 312kDa	41555	sample1
31044	chr2	240576847	240576990	chr2_610512	29	+	144	22	240576888	CDS:1.0;	ENSG00000142327.11	RNPEPL1	chr2	protein_coding	arginyl aminopeptidase (aminopeptidase B)-like 1	31044	sample1
1153	chr1	43530871	43531114	chr1_393405	82	+	244	62	43531024	five_prime_UTR:0.88;intron:0.1;	ENSG00000142949.16	PTPRF	chr1	protein_coding	protein tyrosine phosphatase, receptor type, F	1153	sample1
34979	chr21	45092986	45093859	chr21_303916	61	+	874	20	45093178	intron:1.0;	ENSG00000197381.15	ADARB1	chr21	protein_coding	adenosine deaminase, RNA-specific, B1	34979	sample1
823	chr1	26854358	26854653	chr1_389195	14	+	296	12	26854470	three_prime_UTR:1.0;	ENSG00000204160.11	ZDHHC18	chr1	protein_coding	zinc finger, DHHC-type containing 18	823	sample1
48185	chr7	30452201	30452678	chr7_331085	15	-	478	11	30452485	CDS:1.0;	ENSG00000106100.10	NOD1	chr7	protein_coding	nucleotide-binding oligomerization domain containing 1	48185	sample1
8887	chr11	108741952	108742339	chr11_15200	16	+	388	13	108742088	intron:1.0;	ENSG00000178105.9	DDX10	chr11	protein_coding	DEAD (Asp-Glu-Ala-Asp) box polypeptide 10	8887	sample1
38309	chr3	152420889	152421111	chr3_358153	5	+	223	5	152420964	intron:1.0;	ENSG00000152601.17	MBNL1	chr3	protein_coding	muscleblind-like splicing regulator 1	38309	sample1
15992	chr14	73758717	73760127	chr14_138437	89	-	1411	23	73759762	five_prime_UTR:0.26;intron:0.74;	ENSG00000156030.12	ELMSAN1	chr14	protein_coding	ELM2 and Myb/SANT-like domain containing 1	15992	sample1
49188	chr7	158742083	158742947	chr7_343691	30	-	865	10	158742283	intron:1.0;	ENSG00000117868.15	ESYT2	chr7	protein_coding	extended synaptotagmin-like protein 2	49188	sample1
27805	chr19	12294337	12294869	chr19_173344	16	-	533	6	12294445	five_prime_UTR:0.33;CDS:0.01;intron:0.67;	ENSG00000197857.13	ZNF44	chr19	protein_coding	zinc finger protein 44	27805	sample1
6599	chr10	928538	928865	chr10_52093	26	-	328	24	928683	intron:1.0;	ENSG00000107929.14	LARP4B	chr10	protein_coding	La ribonucleoprotein domain family, member 4B	6599	sample1
209	chr1	1235831	1239001	chr1_382034	236	+	3171	27	1236564	intergenic;	--	209	sample1
16373	chr14	104886660	104886891	chr14_143589	9	-	232	8	104886698	antisense:1;	ENSG00000099814.15	CEP170B	chr14	protein_coding	centrosomal protein 170B	16373	sample1
54532	chrX	40712191	40712293	chrX_461565	8	-	103	8	40712289	CDS:1.0;	ENSG00000180182.10	MED14	chrX	protein_coding	mediator complex subunit 14	54532	sample1
32991	chr20	6768250	6768475	chr20_508266	5	+	226	5	6768328	five_prime_UTR:1.0;	ENSG00000125845.6	BMP2	chr20	protein_coding	bone morphogenetic protein 2	32991	sample1
27262	chr19	1164838	1165276	chr19_167962	19	-	439	15	1165104	intron:1.0;	ENSG00000064932.15	SBNO2	chr19	protein_coding	strawberry notch homolog 2 (Drosophila)	27262	sample1
31519	chr2	47904835	47905095	chr2_616821	8	-	261	7	47904948	intron:1.0;	ENSG00000138081.19	FBXO11	chr2	protein_coding	F-box protein 11	31519	sample1
22753	chr17	6638924	6639451	chr17_489957	30	-	528	16	6639248	intron:1.0;	ENSG00000198920.9	KIAA0753	chr17	protein_coding	KIAA0753	22753	sample1
13970	chr13	32524749	32525136	chr13_259898	27	-	388	22	32524895	intron:1.0;	ENSG00000244754.8	N4BP2L2	chr13	protein_coding	NEDD4 binding protein 2-like 2	13970	sample1
19793	chr16	2855403	2856331	chr16_84143	80	-	929	22	2855716	CDS:0.48;intron:0.52;	ENSG00000005001.9	PRSS22	chr16	protein_coding	protease, serine, 22	19793	sample1
48238	chr7	43646298	43646876	chr7_331792	24	-	579	12	43646538	intron:1.0;	ENSG00000106603.17	COA1	chr7	protein_coding	cytochrome c oxidase assembly factor 1 homolog (S. cerevisiae)	48238	sample1
611	chr1	16946760	16947038	chr1_386590	12	+	279	6	16946865	CDS:0.83;intron:0.17;	ENSG00000058453.16	CROCC	chr1	protein_coding	ciliary rootlet coiled-coil, rootletin	611	sample1
9768	chr11	62851433	62851775	chr11_26154	10	-	343	8	62851571	intergenic;	--	9768	sample1
7704	chr11	849789	852114	chr11_543	141	+	2326	22	851893	CDS:0.03;intron:0.97;	ENSG00000214063.10	TSPAN4	chr11	protein_coding	tetraspanin 4	7704	sample1
29082	chr19	56304593	56304822	chr19_186761	8	-	230	8	56304675	intron:1.0;	ENSG00000131848.9	ZSCAN5A	chr19	protein_coding	zinc finger and SCAN domain containing 5A	29082	sample1
27680	chr19	10132940	10133208	chr19_172229	6	-	269	6	10133061	intergenic;	--	27680	sample1
17246	chr15	25357314	25357639	chr15_107650	19	-	326	18	25357492	intron:1.0;	ENSG00000114062.17	UBE3A	chr15	protein_coding	ubiquitin protein ligase E3A	17246	sample1
37758	chr3	49940174	49940384	chr3_350075	13	+	211	8	49940203	five_prime_UTR:0.24;intron:0.76;	ENSG00000004534.14	RBM6	chr3	protein_coding	RNA binding motif protein 6	37758	sample1
24360	chr18	12884030	12884589	chr18_188559	8	+	560	4	12884442	antisense:1;	ENSG00000175354.18	PTPN2	chr18	protein_coding	protein tyrosine phosphatase, non-receptor type 2	24360	sample1
49587	chr8	47621778	47622012	chr8_671675	6	+	235	6	47621868	intron:1.0;	ENSG00000164808.16	SPIDR	chr8	protein_coding	scaffolding protein involved in DNA repair	49587	sample1
11198	chr12	55932075	55932665	chr12_274351	34	+	591	18	55932369	five_prime_UTR:0.31;intron:0.69;	ENSG00000065357.19	DGKA	chr12	protein_coding	diacylglycerol kinase, alpha 80kDa	11198	sample1
22589	chr17	2337514	2337651	chr17_488302	4	-	138	4	2337516	antisense:1;	ENSG00000141258.12	SGSM2	chr17	protein_coding	small G protein signaling modulator 2	22589	sample1
41795	chr4	184472616	184473502	chr4_583688	23	-	887	8	184472775	intron:1.0;	ENSG00000168310.10	IRF2	chr4	protein_coding	interferon regulatory factor 2	41795	sample1
44547	chr6	43138175	43138773	chr6_224958	30	+	599	13	43138422	intron:1.0;	ENSG00000112655.15	PTK7	chr6	protein_coding	protein tyrosine kinase 7 (inactive)	44547	sample1
49553	chr8	42896548	42896729	chr8_671156	4	+	182	4	42896588	antisense:1;	ENSG00000120925.13	RNF170	chr8	protein_coding	ring finger protein 170	49553	sample1
26340	chr19	42410263	42410719	chr19_159328	19	+	457	12	42410511	intron:1.0;	ENSG00000213904.8	LIPE-AS1	chr19	antisense	LIPE antisense RNA 1	26340	sample1
40189	chr4	2941451	2941882	chr4_560313	15	+	432	10	2941574	intron:1.0;	ENSG00000249673.6	NOP14-AS1	chr4	antisense	NOP14 antisense RNA 1	40189	sample1
28668	chr19	47040375	47041580	chr19_182889	28	-	1206	7	47040436	antisense:1;	ENSG00000130751.9	NPAS1	chr19	protein_coding	neuronal PAS domain protein 1	28668	sample1
25122	chr19	2330594	2331241	chr19_145773	32	+	648	17	2331095	intron:1.0;	ENSG00000273734.1	LLfos-48D6.2	chr19	protein_coding	--	25122	sample1
24227	chr17	82178959	82179368	chr17_506255	55	-	410	36	82179099	CDS:0.4;intron:0.6;	ENSG00000176155.18	CCDC57	chr17	protein_coding	coiled-coil domain containing 57	24227	sample1
35937	chr22	37624504	37625372	chr22_202387	80	+	869	34	37625068	CDS:0.12;intron:0.88;	ENSG00000100083.18	GGA1	chr22	protein_coding	golgi-associated, gamma adaptin ear containing, ARF binding protein 1	35937	sample1
20007	chr16	18347872	18348015	chr16_86460	4	-	144	4	18347896	noncoding_exon:1.0;	ENSG00000205746.9	RP11-1212A22.1	chr16	transcribed_unprocessed_pseudogene	--	20007	sample1
27190	chr19	455640	456560	chr19_167428	25	-	921	8	456401	intron:1.0;	ENSG00000129946.10	SHC2	chr19	protein_coding	SHC (Src homology 2 domain containing) transforming protein 2	27190	sample1
33844	chr20	3759185	3759834	chr20_519818	46	-	650	26	3759502	intron:1.0;	ENSG00000101220.17	C20orf27	chr20	protein_coding	chromosome 20 open reading frame 27	33844	sample1
39346	chr3	70976056	70976231	chr3_371831	5	-	176	5	70976084	intron:1.0;	ENSG00000114861.18	FOXP1	chr3	protein_coding	forkhead box P1	39346	sample1
20462	chr16	67961251	67962833	chr16_91791	204	-	1583	59	67961601	CDS:0.08;intron:0.92;	ENSG00000124067.16	SLC12A4	chr16	protein_coding	solute carrier family 12 (potassium/chloride transporter), member 4	20462	sample1
34946	chr21	44329674	44331655	chr21_303655	111	+	1982	19	44330481	noncoding_exon:0.21;	ENSG00000184441.4	AP001062.7	chr21	antisense	--	34946	sample1
34070	chr20	32237412	32237590	chr20_522758	3	-	179	3	32237497	antisense:1;	ENSG00000101346.11	POFUT1	chr20	protein_coding	protein O-fucosyltransferase 1	34070	sample1
45109	chr6	158627627	158628203	chr6_233146	56	+	577	40	158627971	intron:1.0;	ENSG00000146433.8	TMEM181	chr6	protein_coding	transmembrane protein 181	45109	sample1
13822	chr13	113627124	113629475	chr13_257718	231	+	2352	41	113628189	intron:1.0;	ENSG00000198176.12	TFDP1	chr13	protein_coding	transcription factor Dp-1	13822	sample1
39265	chr3	56682178	56683249	chr3_370154	95	-	1072	27	56682761	five_prime_UTR:0.22;CDS:0.31;intron:0.46;	ENSG00000163946.13	FAM208A	chr3	protein_coding	family with sequence similarity 208, member A	39265	sample1
34640	chr21	8434615	8436244	chr21_300147	114	+	1630	38	8435311	noncoding_exon:0.22;	ENSG00000274519.1	FP236383.1	chr21	miRNA	--	34640	sample1
17646	chr15	66497641	66497895	chr15_113472	5	-	255	4	66497694	five_prime_UTR:0.32;CDS:0.35;	ENSG00000174446.12	SNAPC5	chr15	protein_coding	small nuclear RNA activating complex, polypeptide 5, 19kDa	17646	sample1
5408	chr1	245857137	245857376	chr1_450046	9	-	240	9	245857276	intron:1.0;	ENSG00000185420.18	SMYD3	chr1	protein_coding	SET and MYND domain containing 3	5408	sample1
43814	chr5	177446171	177447877	chr5_557732	111	-	1707	21	177447236	noncoding_exon:0.03;intron:0.86;	ENSG00000131188.11	PRR7	chr5	protein_coding	proline rich 7 (synaptic)	43814	sample1
21333	chr17	28856458	28856670	chr17_473078	13	+	213	13	28856523	CDS:0.37;intron:0.63;	ENSG00000132591.11	ERAL1	chr17	protein_coding	Era-like 12S mitochondrial rRNA chaperone 1	21333	sample1
9825	chr11	64225107	64225956	chr11_26672	60	-	850	19	64225518	five_prime_UTR:0.01;CDS:0.18;intron:0.8;	ENSG00000149743.13	TRPT1	chr11	protein_coding	tRNA phosphotransferase 1	9825	sample1
52456	chr9	137731193	137732698	chr9_650587	78	+	1506	18	137731769	intron:1.0;	ENSG00000181090.17	EHMT1	chr9	protein_coding	euchromatic histone-lysine N-methyltransferase 1	52456	sample1
42529	chr5	136132854	136133488	chr5_539701	38	+	635	16	136133037	five_prime_UTR:0.17;intron:0.83;	ENSG00000113658.16	SMAD5	chr5	protein_coding	SMAD family member 5	42529	sample1
26640	chr19	48171659	48172304	chr19_162476	67	+	646	28	48171823	five_prime_UTR:0.01;CDS:0.43;intron:0.56;	ENSG00000185453.12	C19orf68	chr19	protein_coding	chromosome 19 open reading frame 68	26640	sample1
40030	chr4	531468	532940	chr4_558711	75	+	1473	23	532303	intron:1.0;	ENSG00000174227.15	PIGG	chr4	protein_coding	phosphatidylinositol glycan anchor biosynthesis, class G	40030	sample1
36024	chr22	39243289	39243662	chr22_203235	8	+	374	6	39243520	antisense:1;	ENSG00000100311.16	PDGFB	chr22	protein_coding	platelet-derived growth factor beta polypeptide	36024	sample1
6430	chr10	126949151	126949467	chr10_49610	13	+	317	12	126949320	intron:1.0;	ENSG00000150760.12	DOCK1	chr10	protein_coding	dedicator of cytokinesis 1	6430	sample1
15048	chr14	75578684	75579263	chr14_126289	18	+	580	10	75579000	five_prime_UTR:0.5;CDS:0.5;	ENSG00000119686.9	FLVCR2	chr14	protein_coding	feline leukemia virus subgroup C cellular receptor family, member 2	15048	sample1
54032	chrX	49243117	49243462	chrX_454624	16	+	346	10	49243386	CDS:0.71;intron:0.29;	ENSG00000101997.12	CCDC22	chrX	protein_coding	coiled-coil domain containing 22	54032	sample1
18047	chr16	410971	411076	chr16_66054	16	+	106	11	411049	CDS:1.0;	ENSG00000242612.6	DECR2	chr16	protein_coding	2,4-dienoyl CoA reductase 2, peroxisomal	18047	sample1
25280	chr19	5102893	5103304	chr19_147456	27	+	412	22	5103130	intron:1.0;	ENSG00000127663.14	KDM4B	chr19	protein_coding	lysine (K)-specific demethylase 4B	25280	sample1
39921	chr3	194322342	194322561	chr3_380287	5	-	220	5	194322424	intergenic;	--	39921	sample1
49185	chr7	158737276	158737676	chr7_343680	17	-	401	11	158737532	intron:1.0;	ENSG00000117868.15	ESYT2	chr7	protein_coding	extended synaptotagmin-like protein 2	49185	sample1
25402	chr19	7914198	7914405	chr19_148445	31	+	208	31	7914291	three_prime_UTR:1.0;	ENSG00000076984.17	MAP2K7	chr19	protein_coding	mitogen-activated protein kinase kinase 7	25402	sample1
42303	chr5	95741184	95741357	chr5_536307	19	+	174	19	95741259	intron:1.0;	ENSG00000164292.12	RHOBTB3	chr5	protein_coding	Rho-related BTB domain containing 3	42303	sample1
18524	chr16	21300918	21301335	chr16_70772	16	+	418	11	21301029	noncoding_exon:1.0;	ENSG00000189149.11	CRYM-AS1	chr16	lincRNA	CRYM antisense RNA 1	18524	sample1
10188	chr11	73054692	73054912	chr11_30658	4	-	221	4	73054765	intron:1.0;	ENSG00000137478.14	FCHSD2	chr11	protein_coding	FCH and double SH3 domains 2	10188	sample1
16688	chr15	55319012	55319247	chr15_100071	4	+	236	4	55319100	five_prime_UTR:1.0;	ENSG00000069943.9	PIGB	chr15	protein_coding	phosphatidylinositol glycan anchor biosynthesis, class B	16688	sample1
26024	chr19	35763876	35765671	chr19_155781	121	+	1796	25	35765126	CDS:0.13;intron:0.87;	ENSG00000167595.14	PROSER3	chr19	protein_coding	proline and serine rich 3	26024	sample1
46640	chr7	7201106	7201737	chr7_311190	21	+	632	9	7201417	intron:1.0;	ENSG00000106392.10	C1GALT1	chr7	protein_coding	core 1 synthase, glycoprotein-N-acetylgalactosamine 3-beta-galactosyltransferase 1	46640	sample1
37254	chr22	50219218	50219917	chr22_217433	56	-	700	21	50219313	CDS:0.45;intron:0.55;	ENSG00000128159.11	TUBGCP6	chr22	protein_coding	tubulin, gamma complex associated protein 6	37254	sample1
5038	chr1	207050407	207050975	chr1_444643	23	-	569	11	207050812	CDS:0.51;intron:0.49;	ENSG00000180667.10	YOD1	chr1	protein_coding	YOD1 deubiquitinase	5038	sample1
11451	chr12	93571848	93572482	chr12_277632	83	+	635	47	93572012	five_prime_UTR:1.0;	ENSG00000120833.13	SOCS2	chr12	protein_coding	suppressor of cytokine signaling 2	11451	sample1
4722	chr1	166875643	166876028	chr1_440243	12	-	386	7	166875780	intron:1.0;	ENSG00000152382.5	TADA1	chr1	protein_coding	transcriptional adaptor 1	4722	sample1
51129	chr8	144852715	144853016	chr8_691425	12	-	302	9	144852875	five_prime_UTR:0.97;intron:0.03;	ENSG00000170619.9	COMMD5	chr8	protein_coding	COMM domain containing 5	51129	sample1
1711	chr1	120724053	120724250	chr1_400952	5	+	198	5	120724132	five_prime_UTR:1.0;	ENSG00000278882.1	AC253572.1	chr1	protein_coding	--	1711	sample1
41879	chr5	671254	672762	chr5_530153	104	+	1509	23	672187	antisense:1;	ENSG00000171368.11	TPPP	chr5	protein_coding	tubulin polymerization promoting protein	41879	sample1
21189	chr17	17807252	17807786	chr17_471340	43	+	535	28	17807371	intron:1.0;	ENSG00000108557.17	RAI1	chr17	protein_coding	retinoic acid induced 1	21189	sample1
24374	chr18	13098156	13098582	chr18_188736	13	+	427	10	13098296	intron:1.0;	ENSG00000101639.18	CEP192	chr18	protein_coding	centrosomal protein 192kDa	24374	sample1
15224	chr14	102225938	102226236	chr14_129331	5	+	299	4	102226007	antisense:1;	ENSG00000080823.21	MOK	chr14	protein_coding	MOK protein kinase	15224	sample1
9600	chr11	46696159	46696568	chr11_24034	12	-	410	10	46696298	intron:1.0;	ENSG00000175220.11	ARHGAP1	chr11	protein_coding	Rho GTPase activating protein 1	9600	sample1
23972	chr17	75931228	75931289	chr17_503516	5	-	62	5	75931228	CDS:1.0;	ENSG00000188878.16	FBF1	chr17	protein_coding	Fas (TNFRSF6) binding factor 1	23972	sample1
35593	chr22	20570993	20571383	chr22_198043	24	+	391	16	20571236	intron:1.0;	ENSG00000099917.17	MED15	chr22	protein_coding	mediator complex subunit 15	35593	sample1
50992	chr8	143792219	143792405	chr8_690550	227	-	187	119	143792404	CDS:1.0;	ENSG00000180900.16	SCRIB	chr8	protein_coding	scribbled planar cell polarity protein	50992	sample1
25066	chr19	1472399	1473115	chr19_145148	23	+	717	9	1472973	three_prime_UTR:1.0;	ENSG00000115266.11	APC2	chr19	protein_coding	adenomatosis polyposis coli 2	25066	sample1
9190	chr11	889284	890846	chr11_18953	76	-	1563	23	890200	intron:1.0;	ENSG00000177830.17	CHID1	chr11	protein_coding	chitinase domain containing 1	9190	sample1
38081	chr3	123153849	123154339	chr3_354944	22	+	491	11	123154042	intron:1.0;	ENSG00000065485.17	PDIA5	chr3	protein_coding	protein disulfide isomerase family A, member 5	38081	sample1
28963	chr19	52919350	52919724	chr19_185659	18	-	375	12	52919504	intron:1.0;	ENSG00000213793.4	ZNF888	chr19	lincRNA	zinc finger protein 888	28963	sample1
34322	chr20	46357012	46357852	chr20_526035	72	-	841	28	46357447	CDS:0.18;intron:0.82;	ENSG00000080189.14	SLC35C2	chr20	protein_coding	solute carrier family 35 (GDP-fucose transporter), member C2	34322	sample1
22155	chr17	77436930	77438256	chr17_483694	132	+	1327	30	77437603	intron:1.0;	ENSG00000184640.17	SEPT9	chr17	protein_coding	septin 9	22155	sample1
12252	chr12	49053953	49054140	chr12_287593	96	-	188	57	49053980	CDS:0.87;intron:0.13;	ENSG00000167548.14	KMT2D	chr12	protein_coding	lysine (K)-specific methyltransferase 2D	12252	sample1
21919	chr17	63827417	63827923	chr17_480700	45	+	507	25	63827708	five_prime_UTR:0.64;CDS:0.05;intron:0.31;	ENSG00000087191.12	PSMC5	chr17	protein_coding	proteasome (prosome, macropain) 26S subunit, ATPase, 5	21919	sample1
35230	chr21	34808113	34808574	chr21_306624	14	-	462	11	34808333	intron:1.0;	ENSG00000159216.18	RUNX1	chr21	protein_coding	runt-related transcription factor 1	35230	sample1
14589	chr14	37501649	37501888	chr14_120154	5	+	240	5	37501741	intron:1.0;	ENSG00000151338.18	MIPOL1	chr14	protein_coding	mirror-image polydactyly 1	14589	sample1
6500	chr10	130190498	130191162	chr10_50819	11	+	665	5	130190926	intergenic;	--	6500	sample1
26443	chr19	45100514	45101880	chr19_160482	101	+	1367	29	45101417	intergenic;	--	26443	sample1
33226	chr20	35772040	35772477	chr20_512290	24	+	438	13	35772282	five_prime_UTR:0.09;intron:0.91;	ENSG00000025293.15	PHF20	chr20	protein_coding	PHD finger protein 20	33226	sample1
27876	chr19	13884882	13885259	chr19_173912	14	-	378	10	13885135	intron:1.0;	ENSG00000132016.11	C19orf57	chr19	protein_coding	chromosome 19 open reading frame 57	27876	sample1
33023	chr20	11890855	11891148	chr20_508825	18	+	294	17	11891001	five_prime_UTR:0.34;intron:0.66;	ENSG00000132640.14	BTBD3	chr20	protein_coding	BTB (POZ) domain containing 3	33023	sample1
21227	chr17	19091198	19091602	chr17_471785	15	+	405	10	19091455	antisense:1;	ENSG00000263394.1	RP11-160E2.19	chr17	lincRNA	--	21227	sample1
54289	chrX	129540667	129541045	chrX_458023	11	+	379	6	129540743	CDS:0.21;intron:0.79;	ENSG00000122126.15	OCRL	chrX	protein_coding	oculocerebrorenal syndrome of Lowe	54289	sample1
22930	chr17	17681486	17681734	chr17_492152	5	-	249	5	17681592	antisense:1;	ENSG00000108557.17	RAI1	chr17	protein_coding	retinoic acid induced 1	22930	sample1
23626	chr17	57861991	57862479	chr17_499610	17	-	489	9	57862108	three_prime_UTR:1.0;	ENSG00000180891.12	CUEDC1	chr17	protein_coding	CUE domain containing 1	23626	sample1
33308	chr20	37314167	37314530	chr20_513147	13	+	364	9	37314356	intron:1.0;	ENSG00000101363.12	MANBAL	chr20	protein_coding	mannosidase, beta A, lysosomal-like	33308	sample1
838	chr1	27322156	27322548	chr1_389369	20	+	393	16	27322401	five_prime_UTR:0.1;CDS:0.49;intron:0.4;	ENSG00000186501.14	TMEM222	chr1	protein_coding	transmembrane protein 222	838	sample1
7314	chr10	101610709	101610983	chr10_61995	7	-	275	7	101610836	three_prime_UTR:1.0;	ENSG00000107829.13	FBXW4	chr10	protein_coding	F-box and WD repeat domain containing 4	7314	sample1
42127	chr5	61332826	61333533	chr5_533562	17	+	708	6	61333128	CDS:0.17;intron:0.83;	ENSG00000130449.5	ZSWIM6	chr5	protein_coding	zinc finger, SWIM-type containing 6	42127	sample1
38376	chr3	170366530	170366695	chr3_359003	6	+	166	6	170366622	intron:1.0;	ENSG00000136603.13	SKIL	chr3	protein_coding	SKI-like proto-oncogene	38376	sample1
49789	chr8	106733728	106733825	chr8_674908	3	+	98	3	106733740	intron:1.0;	ENSG00000164830.17	OXR1	chr8	protein_coding	oxidation resistance 1	49789	sample1
46378	chr6	166333076	166333919	chr6_248751	35	-	844	12	166333511	intron:1.0;	ENSG00000198818.9	SFT2D1	chr6	protein_coding	SFT2 domain containing 1	46378	sample1
36873	chr22	33626243	33626326	chr22_212707	9	-	84	9	33626322	CDS:1.0;	ENSG00000133424.20	LARGE	chr22	protein_coding	like-glycosyltransferase	36873	sample1
28651	chr19	46673233	46673519	chr19_182654	4	-	287	4	46673372	antisense:1;	ENSG00000245598.6	DACT3-AS1	chr19	antisense	DACT3 antisense RNA 1	28651	sample1
18244	chr16	2642561	2642786	chr16_67545	6	+	226	6	2642639	antisense:1;	ENSG00000205918.9	PDPK2P	chr16	transcribed_unprocessed_pseudogene	3-phosphoinositide dependent protein kinase 2, pseudogene	18244	sample1
24137	chr17	81257460	81258282	chr17_505352	54	-	823	22	81257605	intron:1.0;	ENSG00000157637.12	SLC38A10	chr17	protein_coding	solute carrier family 38, member 10	24137	sample1
14755	chr14	59484693	59484912	chr14_122238	4	+	220	4	59484768	five_prime_UTR:1.0;	ENSG00000050130.17	JKAMP	chr14	protein_coding	JNK1/MAPK8-associated membrane protein	14755	sample1
22703	chr17	4936649	4937640	chr17_489408	45	-	992	14	4937461	three_prime_UTR:0.52;	ENSG00000108528.13	SLC25A11	chr17	protein_coding	solute carrier family 25 (mitochondrial carrier; oxoglutarate carrier), member 11	22703	sample1
7934	chr11	28315068	28315313	chr11_3927	5	+	246	5	28315166	intron:1.0;	ENSG00000169519.19	METTL15	chr11	protein_coding	methyltransferase like 15	7934	sample1
26709	chr19	49085239	49085814	chr19_163182	204	+	576	167	49085603	five_prime_UTR:0.37;intron:0.31;	ENSG00000104852.14	SNRNP70	chr19	protein_coding	small nuclear ribonucleoprotein 70kDa (U1)	26709	sample1
5580	chr10	13646376	13647356	chr10_37671	40	+	981	14	13646716	intron:1.0;	ENSG00000282246.1	RP11-295P9.13	chr10	protein_coding	--	5580	sample1
4963	chr1	204331695	204332590	chr1_443754	46	-	896	15	204331840	intron:1.0;	ENSG00000143850.12	PLEKHA6	chr1	protein_coding	pleckstrin homology domain containing, family A member 6	4963	sample1
24196	chr17	81915725	81916046	chr17_505967	34	-	322	29	81915877	intron:1.0;	ENSG00000187531.13	SIRT7	chr17	protein_coding	sirtuin 7	24196	sample1
43612	chr5	141320486	141320767	chr5_554757	11	-	282	11	141320620	five_prime_UTR:1.0;	ENSG00000178913.7	TAF7	chr5	protein_coding	TAF7 RNA polymerase II, TATA box binding protein (TBP)-associated factor, 55kDa	43612	sample1
53030	chr9	99221341	99221969	chr9_657630	35	-	629	24	99221772	five_prime_UTR:0.1;CDS:0.55;intron:0.33;	ENSG00000119523.9	ALG2	chr9	protein_coding	ALG2, alpha-1,3/1,6-mannosyltransferase	53030	sample1
6424	chr10	126930465	126931084	chr10_49577	30	+	620	16	126930914	intron:1.0;	ENSG00000150760.12	DOCK1	chr10	protein_coding	dedicator of cytokinesis 1	6424	sample1
26165	chr19	38736031	38736675	chr19_157603	53	+	645	26	38736207	antisense:1;	ENSG00000182472.8	CAPN12	chr19	protein_coding	calpain 12	26165	sample1
20689	chr16	85726791	85727179	chr16_94886	14	-	389	9	85726927	intron:1.0;	ENSG00000154102.10	C16orf74	chr16	protein_coding	chromosome 16 open reading frame 74	20689	sample1
7472	chr10	121597961	121598448	chr10_64279	30	-	488	17	121598303	five_prime_UTR:1.0;	ENSG00000066468.20	FGFR2	chr10	protein_coding	fibroblast growth factor receptor 2	7472	sample1
29190	chr2	10125459	10125815	chr2_584969	20	+	357	16	10125573	intron:1.0;	ENSG00000171848.13	RRM2	chr2	protein_coding	ribonucleotide reductase M2	29190	sample1
2926	chr1	1555112	1555818	chr1_416970	45	-	707	27	1555592	intron:1.0;	ENSG00000160075.11	SSU72	chr1	protein_coding	SSU72 RNA polymerase II CTD phosphatase homolog (S. cerevisiae)	2926	sample1
6007	chr10	87473500	87473748	chr10_43896	4	+	249	4	87473601	intergenic;	--	6007	sample1
15480	chr14	21503663	21503881	chr14_131926	23	-	219	16	21503805	CDS:1.0;	ENSG00000165819.11	METTL3	chr14	protein_coding	methyltransferase like 3	15480	sample1
26486	chr19	45528810	45529650	chr19_160878	17	+	841	9	45529143	antisense:1;	ENSG00000125741.4	OPA3	chr19	protein_coding	optic atrophy 3 (autosomal recessive, with chorea and spastic paraplegia)	26486	sample1
32022	chr2	108326032	108326705	chr2_622894	41	-	674	17	108326499	antisense:1;	ENSG00000237223.6	SULT1C2P1	chr2	transcribed_unprocessed_pseudogene	sulfotransferase family, cytosolic, 1C, member 2 pseudogene 1	32022	sample1
4007	chr1	54379431	54380320	chr1_430763	23	-	890	8	54380173	intron:1.0;	ENSG00000157216.15	SSBP3	chr1	protein_coding	single stranded DNA binding protein 3	4007	sample1
10795	chr12	9313304	9313698	chr12_268703	11	+	395	9	9313427	intergenic;	--	10795	sample1
39084	chr3	49424893	49425273	chr3_368308	25	-	381	18	49425093	CDS:0.28;intron:0.72;	ENSG00000145029.11	NICN1	chr3	protein_coding	nicolin 1	39084	sample1
19626	chr16	635498	636333	chr16_82662	92	-	836	40	635708	five_prime_UTR:0.05;CDS:0.43;intron:0.52;	ENSG00000130731.15	C16orf13	chr16	protein_coding	chromosome 16 open reading frame 13	19626	sample1
23378	chr17	43530625	43531156	chr17_497046	14	-	532	7	43531009	intron:1.0;	ENSG00000175832.12	ETV4	chr17	protein_coding	ets variant 4	23378	sample1
12588	chr12	79673400	79673759	chr12_291600	9	-	360	7	79673562	intron:1.0;	ENSG00000177425.10	PAWR	chr12	protein_coding	PRKC, apoptosis, WT1, regulator	12588	sample1
25633	chr19	14694965	14695207	chr19_151389	8	+	243	6	14695062	CDS:0.51;intron:0.49;	ENSG00000160961.11	ZNF333	chr19	protein_coding	zinc finger protein 333	25633	sample1
4533	chr1	155208552	155209163	chr1_437968	28	-	612	13	155209006	intergenic;	--	4533	sample1
37610	chr3	39412813	39413181	chr3_348156	21	+	369	18	39413026	intergenic;	--	37610	sample1
35248	chr21	34843689	34844137	chr21_306688	11	-	449	7	34843888	intron:1.0;	ENSG00000159216.18	RUNX1	chr21	protein_coding	runt-related transcription factor 1	35248	sample1
36226	chr22	45674177	45674480	chr22_205440	15	+	304	14	45674334	noncoding_exon:1.0;	ENSG00000280383.1	CTA-941F9.10	chr22	sense_overlapping	--	36226	sample1
49555	chr8	42919200	42919775	chr8_671186	13	+	576	7	42919359	intron:1.0;	ENSG00000168172.8	HOOK3	chr8	protein_coding	hook microtubule-tethering protein 3	49555	sample1
51182	chr9	5134893	5135218	chr9_635119	4	+	326	3	5135030	antisense:1;	ENSG00000120210.6	INSL6	chr9	protein_coding	insulin-like 6	51182	sample1
6717	chr10	18553006	18553327	chr10_53756	10	-	322	8	18553187	intron:1.0;	ENSG00000241058.3	NSUN6	chr10	protein_coding	NOP2/Sun domain family, member 6	6717	sample1
7410	chr10	114544064	114544314	chr10_63272	7	-	251	6	114544167	intron:1.0;	ENSG00000099204.18	ABLIM1	chr10	protein_coding	actin binding LIM protein 1	7410	sample1
20579	chr16	74367644	74367999	chr16_93417	9	-	356	8	74367771	intron:1.0;	ENSG00000214331.8	RP11-252A24.2	chr16	transcribed_unprocessed_pseudogene	--	20579	sample1
8179	chr11	61752576	61753104	chr11_7279	53	+	529	44	61752734	five_prime_UTR:0.18;CDS:0.09;intron:0.59;	ENSG00000124920.13	MYRF	chr11	protein_coding	myelin regulatory factor	8179	sample1
40829	chr4	148072937	148073338	chr4_569624	11	+	402	7	148073171	intergenic;	--	40829	sample1
48348	chr7	47964730	47965005	chr7_333041	5	-	276	4	47964859	three_prime_UTR:1.0;	ENSG00000136273.11	HUS1	chr7	protein_coding	HUS1 checkpoint homolog (S. pombe)	48348	sample1
20724	chr16	87698223	87699252	chr16_95368	51	-	1030	21	87699070	three_prime_UTR:1.0;	ENSG00000104731.13	KLHDC4	chr16	protein_coding	kelch domain containing 4	20724	sample1
12120	chr12	31324324	31325221	chr12_286102	43	-	898	15	31325074	intron:1.0;	ENSG00000139146.13	FAM60A	chr12	protein_coding	family with sequence similarity 60, member A	12120	sample1
40535	chr4	76588383	76588887	chr4_565271	21	+	505	14	76588684	intron:1.0;	ENSG00000138771.14	SHROOM3	chr4	protein_coding	shroom family member 3	40535	sample1
4671	chr1	159921640	159923992	chr1_439530	151	-	2353	39	159921999	five_prime_UTR:0.11;CDS:0.01;intron:0.88;	ENSG00000158710.14	TAGLN2	chr1	protein_coding	transgelin 2	4671	sample1
5937	chr10	79219705	79220240	chr10_43085	24	+	536	16	79220037	intron:1.0;	ENSG00000108175.16	ZMIZ1	chr10	protein_coding	zinc finger, MIZ-type containing 1	5937	sample1
28777	chr19	48955686	48955833	chr19_183986	7	-	148	6	48955727	antisense:1;	ENSG00000087088.19	BAX	chr19	protein_coding	BCL2-associated X protein	28777	sample1
41648	chr4	140151323	140151870	chr4_581534	18	-	548	10	140151591	intron:1.0;	ENSG00000196782.12	MAML3	chr4	protein_coding	mastermind-like 3 (Drosophila)	41648	sample1
14948	chr14	70907380	70908246	chr14_124786	56	+	867	26	70907888	five_prime_UTR:0.52;CDS:0.18;intron:0.28;	ENSG00000100731.15	PCNX	chr14	protein_coding	pecanex homolog (Drosophila)	14948	sample1
49213	chr8	8237125	8237770	chr8_666767	34	+	646	15	8237276	noncoding_exon:0.23;intron:0.77;	ENSG00000173295.7	FAM86B3P	chr8	transcribed_unprocessed_pseudogene	family with sequence similarity 86, member B3, pseudogene	49213	sample1
20369	chr16	58559783	58559918	chr16_90603	18	-	136	18	58559874	intron:1.0;	ENSG00000125107.16	CNOT1	chr16	protein_coding	CCR4-NOT transcription complex, subunit 1	20369	sample1
52016	chr9	127140944	127141337	chr9_645509	19	+	394	16	127141107	intron:1.0;	ENSG00000136828.18	RALGPS1	chr9	protein_coding	Ral GEF with PH domain and SH3 binding motif 1	52016	sample1
41121	chr4	3503080	3503522	chr4_573357	14	-	443	12	3503238	intergenic;	--	41121	sample1
3862	chr1	45621964	45623401	chr1_428599	72	-	1438	21	45623254	CDS:0.48;intron:0.52;	ENSG00000159588.14	CCDC17	chr1	protein_coding	coiled-coil domain containing 17	3862	sample1
26989	chr19	55312589	55313083	chr19_165684	10	+	495	6	55312903	antisense:1;	ENSG00000180061.9	TMEM150B	chr19	protein_coding	transmembrane protein 150B	26989	sample1
33869	chr20	4897256	4897640	chr20_520069	20	-	385	16	4897493	intron:1.0;	ENSG00000089057.14	SLC23A2	chr20	protein_coding	solute carrier family 23 (ascorbic acid transporter), member 2	33869	sample1
43952	chr6	2245770	2245930	chr6_218017	7	+	161	7	2245862	noncoding_exon:0.96;	ENSG00000250903.8	GMDS-AS1	chr6	lincRNA	GMDS antisense RNA 1 (head to head)	43952	sample1
318	chr1	2272718	2274201	chr1_382860	112	+	1484	24	2273544	intron:1.0;	ENSG00000157933.9	SKI	chr1	protein_coding	SKI proto-oncogene	318	sample1
43930	chr6	1609356	1609869	chr6_217922	15	+	514	7	1609497	intergenic;	--	43930	sample1
50345	chr8	37843138	37843355	chr8_681218	3	-	218	3	37843208	three_prime_UTR:0.41;	ENSG00000104221.12	BRF2	chr8	protein_coding	BRF2, RNA polymerase III transcription initiation factor 50 kDa subunit	50345	sample1
16368	chr14	104864568	104865155	chr14_143557	27	-	588	9	104864685	intergenic;	--	16368	sample1
44415	chr6	36083012	36084368	chr6_223266	73	+	1357	24	36083224	intron:1.0;	ENSG00000112062.10	MAPK14	chr6	protein_coding	mitogen-activated protein kinase 14	44415	sample1
13742	chr13	112852387	112852748	chr13_257001	35	+	362	28	112852523	intron:1.0;	ENSG00000068650.18	ATP11A	chr13	protein_coding	ATPase, class VI, type 11A	13742	sample1
39126	chr3	50108069	50108147	chr3_368580	58	-	79	39	50108076	antisense:1;	ENSG00000003756.16	RBM5	chr3	protein_coding	RNA binding motif protein 5	39126	sample1
12949	chr12	120194407	120194917	chr12_296152	15	-	511	9	120194679	five_prime_UTR:0.03;CDS:0.04;intron:0.53;	ENSG00000089154.10	GCN1L1	chr12	protein_coding	GCN1 general control of amino-acid synthesis 1-like 1 (yeast)	12949	sample1
23265	chr17	40121530	40121750	chr17_495718	5	-	221	5	40121648	intergenic;	--	23265	sample1
15192	chr14	101887286	101887786	chr14_128953	11	+	501	7	101887540	intron:1.0;	ENSG00000078304.19	PPP2R5C	chr14	protein_coding	protein phosphatase 2, regulatory subunit B', gamma	15192	sample1
50111	chr8	657962	658519	chr8_678146	19	-	558	9	658370	intron:1.0;	ENSG00000104714.13	ERICH1	chr8	protein_coding	glutamate-rich 1	50111	sample1
35953	chr22	37708868	37709680	chr22_202497	13	+	813	6	37709063	intron:1.0;	ENSG00000100101.15	RP1-37E16.12	chr22	protein_coding	--	35953	sample1
43652	chr5	143403348	143403763	chr5_555185	9	-	416	6	143403426	five_prime_UTR:0.85;intron:0.15;	ENSG00000113580.14	NR3C1	chr5	protein_coding	nuclear receptor subfamily 3, group C, member 1 (glucocorticoid receptor)	43652	sample1
864	chr1	28269128	28269341	chr1_389629	32	+	214	28	28269243	CDS:0.31;intron:0.69;	ENSG00000130766.4	SESN2	chr1	protein_coding	sestrin 2	864	sample1
5816	chr10	70479034	70479323	chr10_41053	6	+	290	5	70479176	five_prime_UTR:0.09;intron:0.91;	ENSG00000107719.8	PALD1	chr10	protein_coding	phosphatase domain containing, paladin 1	5816	sample1
6513	chr10	131954656	131954883	chr10_50983	15	+	228	15	131954737	intron:1.0;	ENSG00000175470.18	PPP2R2D	chr10	protein_coding	protein phosphatase 2, regulatory subunit B, delta	6513	sample1
50763	chr8	134601865	134602228	chr8_688172	10	-	364	9	134602081	CDS:1.0;	ENSG00000066827.15	ZFAT	chr8	protein_coding	zinc finger and AT hook domain containing	50763	sample1
494	chr1	11942260	11943110	chr1_385096	36	+	851	16	11942764	intron:1.0;	ENSG00000083444.16	PLOD1	chr1	protein_coding	procollagen-lysine, 2-oxoglutarate 5-dioxygenase 1	494	sample1
2151	chr1	179229262	179229565	chr1_407126	8	+	304	6	179229425	antisense:1;	ENSG00000143322.19	ABL2	chr1	protein_coding	ABL proto-oncogene 2, non-receptor tyrosine kinase	2151	sample1
42536	chr5	136193163	136193942	chr5_539761	35	+	780	15	136193795	intergenic;	--	42536	sample1
15375	chr14	105094220	105094828	chr14_130939	14	+	609	8	105094697	intergenic;	--	15375	sample1
51004	chr8	143806406	143806484	chr8_690564	109	-	79	93	143806408	CDS:1.0;	ENSG00000180900.16	SCRIB	chr8	protein_coding	scribbled planar cell polarity protein	51004	sample1
50085	chr8	144521660	144523852	chr8_677938	319	+	2193	57	144522881	three_prime_UTR:1.0;	ENSG00000160959.7	LRRC14	chr8	protein_coding	leucine rich repeat containing 14	50085	sample1
50583	chr8	94640162	94640803	chr8_684910	8	-	642	4	94640296	intergenic;	--	50583	sample1
16734	chr15	62719531	62720096	chr15_100792	19	+	566	9	62719802	CDS:0.2;intron:0.8;	ENSG00000171914.14	TLN2	chr15	protein_coding	talin 2	16734	sample1
26737	chr19	49171867	49172108	chr19_163324	30	+	242	18	49172106	CDS:0.41;intron:0.59;	ENSG00000130529.15	TRPM4	chr19	protein_coding	transient receptor potential cation channel, subfamily M, member 4	26737	sample1
3585	chr1	31658487	31658577	chr1_425423	23	-	91	20	31658558	CDS:1.0;	ENSG00000084636.17	COL16A1	chr1	protein_coding	collagen, type XVI, alpha 1	3585	sample1
18522	chr16	20849398	20849572	chr16_70722	6	+	175	5	20849422	three_prime_UTR:0.53;CDS:0.47;	ENSG00000005189.19	AC004381.6	chr16	protein_coding	--	18522	sample1
42843	chr5	174336195	174336576	chr5_544195	18	+	382	15	174336394	noncoding_exon:0.74;	ENSG00000249306.5	LINC01411	chr5	lincRNA	long intergenic non-protein coding RNA 1411	42843	sample1
6871	chr10	43436493	43436641	chr10_56215	3	-	149	3	43436552	intergenic;	--	6871	sample1
38008	chr3	111071925	111072133	chr3_354050	3	+	209	3	111072003	five_prime_UTR:0.44;CDS:0.56;	ENSG00000177707.10	PVRL3	chr3	protein_coding	poliovirus receptor-related 3	38008	sample1
40901	chr4	168832040	168833405	chr4_570604	58	+	1366	14	168832155	five_prime_UTR:0.1;intron:0.9;	ENSG00000129116.17	PALLD	chr4	protein_coding	palladin, cytoskeletal associated protein	40901	sample1
12079	chr12	20807641	20807989	chr12_285535	12	-	349	9	20807795	intergenic;	--	12079	sample1
34831	chr21	41168129	41168969	chr21_302499	53	+	841	17	41168755	five_prime_UTR:0.16;CDS:0.37;intron:0.47;	ENSG00000182240.15	BACE2	chr21	protein_coding	beta-site APP-cleaving enzyme 2	34831	sample1
30900	chr2	235608320	235608698	chr2_608701	21	+	379	15	235608443	intron:1.0;	ENSG00000157985.17	AGAP1	chr2	protein_coding	ArfGAP with GTPase domain, ankyrin repeat and PH domain 1	30900	sample1
12945	chr12	120141413	120141879	chr12_296061	23	-	467	20	120141553	intron:1.0;	ENSG00000089154.10	GCN1L1	chr12	protein_coding	GCN1 general control of amino-acid synthesis 1-like 1 (yeast)	12945	sample1
6687	chr10	14603680	14604187	chr10_53283	13	-	508	9	14603814	intron:1.0;	ENSG00000065809.13	FAM107B	chr10	protein_coding	family with sequence similarity 107, member B	6687	sample1
8957	chr11	118436510	118437023	chr11_16213	27	+	514	16	118436943	five_prime_UTR:0.0;CDS:0.84;intron:0.15;	ENSG00000118058.20	KMT2A	chr11	protein_coding	lysine (K)-specific methyltransferase 2A	8957	sample1
32799	chr2	240131798	240132237	chr2_633689	16	-	440	10	240132005	intron:1.0;	ENSG00000172428.10	MYEOV2	chr2	protein_coding	myeloma overexpressed 2	32799	sample1
44499	chr6	41639240	41640274	chr6_224357	49	+	1035	19	41639616	intron:1.0;	ENSG00000112559.13	MDFI	chr6	protein_coding	MyoD family inhibitor	44499	sample1
33739	chr20	63884125	63886340	chr20_518540	241	+	2216	46	63885833	CDS:0.01;intron:0.99;	ENSG00000101150.17	TPD52L2	chr20	protein_coding	tumor protein D52-like 2	33739	sample1
4635	chr1	156645804	156646268	chr1_439101	15	-	465	11	156646054	antisense:1;	ENSG00000132692.18	BCAN	chr1	protein_coding	brevican	4635	sample1
50462	chr8	61695981	61696335	chr8_683068	11	-	355	8	61696115	intron:1.0;	ENSG00000198363.15	ASPH	chr8	protein_coding	aspartate beta-hydroxylase	50462	sample1
49566	chr8	43193209	43193633	chr8_671432	16	+	425	14	43193486	intron:1.0;	ENSG00000165102.14	HGSNAT	chr8	protein_coding	heparan-alpha-glucosaminide N-acetyltransferase	49566	sample1
7551	chr10	125141960	125142419	chr10_65141	39	-	460	28	125142222	intron:1.0;	ENSG00000175029.16	CTBP2	chr10	protein_coding	C-terminal binding protein 2	7551	sample1
49663	chr8	74350409	74350707	chr8_672995	7	+	299	6	74350477	five_prime_UTR:0.17;CDS:0.39;intron:0.43;	ENSG00000104381.12	GDAP1	chr8	protein_coding	ganglioside induced differentiation associated protein 1	49663	sample1
41202	chr4	10069320	10069841	chr4_574561	15	-	522	7	10069722	noncoding_exon:0.97;intron:0.03;	ENSG00000261490.1	RP11-448G15.3	chr4	sense_overlapping	--	41202	sample1
41701	chr4	151015293	151015708	chr4_582282	9	-	416	6	151015539	five_prime_UTR:0.06;intron:0.43;	ENSG00000198589.10	LRBA	chr4	protein_coding	LPS-responsive vesicle trafficking, beach and anchor containing	41701	sample1
1107	chr1	41242447	41242771	chr1_392977	4	+	325	3	41242529	noncoding_exon:0.8;intron:0.2;	ENSG00000235358.1	RP11-399E6.1	chr1	lincRNA	--	1107	sample1
9331	chr11	8510645	8511198	chr11_20398	12	-	554	6	8510791	intron:1.0;	ENSG00000130413.15	STK33	chr11	protein_coding	serine/threonine kinase 33	9331	sample1
5191	chr1	225922549	225923025	chr1_447175	36	-	477	25	225922808	intron:1.0;	ENSG00000255835.1	RP4-559A3.7	chr1	protein_coding	--	5191	sample1
43072	chr5	4586348	4586606	chr5_546604	3	-	259	3	4586459	intron:1.0;	ENSG00000248973.1	RP11-445O3.2	chr5	lincRNA	--	43072	sample1
23176	chr17	35141752	35142286	chr17_494956	18	-	535	10	35142010	five_prime_UTR:0.27;CDS:0.3;intron:0.42;	ENSG00000073536.17	NLE1	chr17	protein_coding	notchless homolog 1 (Drosophila)	23176	sample1
25487	chr19	10929202	10929834	chr19_149619	21	+	633	13	10929687	three_prime_UTR:0.21;CDS:0.79;	ENSG00000142444.6	C19orf52	chr19	protein_coding	chromosome 19 open reading frame 52	25487	sample1
8537	chr11	68050437	68050726	chr11_10633	66	+	290	42	68050595	CDS:0.62;intron:0.38;	ENSG00000110719.9	TCIRG1	chr11	protein_coding	T-cell, immune regulator 1, ATPase, H+ transporting, lysosomal V0 subunit A3	8537	sample1
30630	chr2	219763442	219764129	chr2_605627	23	+	688	11	219763786	intergenic;	--	30630	sample1
48635	chr7	98878685	98879042	chr7_336687	8	-	358	7	98878895	antisense:1;	ENSG00000196367.12	TRRAP	chr7	protein_coding	transformation/transcription domain-associated protein	48635	sample1
43393	chr5	102753963	102754226	chr5_551682	5	-	264	5	102754106	antisense:1;	ENSG00000145730.20	PAM	chr5	protein_coding	peptidylglycine alpha-amidating monooxygenase	43393	sample1
22715	chr17	4981224	4981831	chr17_489469	59	-	608	20	4981686	CDS:0.48;intron:0.52;	ENSG00000108509.20	CAMTA2	chr17	protein_coding	calmodulin binding transcription activator 2	22715	sample1
52399	chr9	136995488	136996087	chr9_649975	13	+	600	7	136995622	antisense:1;	ENSG00000169583.12	CLIC3	chr9	protein_coding	chloride intracellular channel 3	52399	sample1
31047	chr2	240590137	240592470	chr2_610524	210	+	2334	36	240592075	CDS:0.18;intron:0.82;	ENSG00000142330.19	CAPN10	chr2	protein_coding	calpain 10	31047	sample1
22853	chr17	10630287	10630458	chr17_491009	5	-	172	5	10630378	CDS:1.0;	ENSG00000109063.14	MYH3	chr17	protein_coding	myosin, heavy chain 3, skeletal muscle, embryonic	22853	sample1
28761	chr19	48810803	48811016	chr19_183891	31	-	214	23	48810868	five_prime_UTR:0.55;CDS:0.11;intron:0.34;	ENSG00000105552.14	BCAT2	chr19	protein_coding	branched chain amino-acid transaminase 2, mitochondrial	28761	sample1
35514	chr22	18078021	18078788	chr22_197224	30	+	768	13	18078548	five_prime_UTR:0.46;CDS:0.3;intron:0.24;	ENSG00000215193.12	PEX26	chr22	protein_coding	peroxisomal biogenesis factor 26	35514	sample1
3598	chr1	31668632	31668948	chr1_425450	21	-	317	19	31668809	CDS:0.17;intron:0.83;	ENSG00000084636.17	COL16A1	chr1	protein_coding	collagen, type XVI, alpha 1	3598	sample1
17042	chr15	85134973	85135462	chr15_104744	12	+	490	8	85135144	intron:1.0;	ENSG00000073417.14	PDE8A	chr15	protein_coding	phosphodiesterase 8A	17042	sample1
41421	chr4	67636838	67637497	chr4_578005	63	-	660	28	67636959	intron:1.0;	ENSG00000033178.12	UBA6	chr4	protein_coding	ubiquitin-like modifier activating enzyme 6	41421	sample1
9927	chr11	65775497	65775682	chr11_27486	4	-	186	4	65775538	intergenic;	--	9927	sample1
22411	chr17	82435688	82435872	chr17_486309	31	+	185	26	82435851	CDS:1.0;	ENSG00000169660.15	HEXDC	chr17	protein_coding	hexosaminidase (glycosyl hydrolase family 20, catalytic domain) containing	22411	sample1
21973	chr17	72712986	72713209	chr17_481799	4	+	224	3	72712993	antisense:1;	ENSG00000133195.11	SLC39A11	chr17	protein_coding	solute carrier family 39, member 11	21973	sample1
18049	chr16	425658	426720	chr16_66057	126	+	1063	43	426511	five_prime_UTR:0.33;CDS:0.67;	ENSG00000090565.15	RAB11FIP3	chr16	protein_coding	RAB11 family interacting protein 3 (class II)	18049	sample1
50083	chr8	144511352	144514225	chr8_677926	144	+	2874	16	144512085	noncoding_exon:0.12;intron:0.27;	ENSG00000265393.1	CTD-2517M22.17	chr8	antisense	--	50083	sample1
44837	chr6	117536384	117536763	chr6_228834	10	+	380	6	117536597	intron:1.0;	ENSG00000164465.18	DCBLD1	chr6	protein_coding	discoidin, CUB and LCCL domain containing 1	44837	sample1
47507	chr7	131328177	131328761	chr7_322601	11	+	585	7	131328383	intron:1.0;	ENSG00000128585.17	MKLN1	chr7	protein_coding	muskelin 1, intracellular mediator containing kelch motifs	47507	sample1
20070	chr16	23148500	23149410	chr16_87151	53	-	911	17	23149242	CDS:0.7;intron:0.15;	ENSG00000103404.14	USP31	chr16	protein_coding	ubiquitin specific peptidase 31	20070	sample1
12102	chr12	26832921	26833178	chr12_285798	4	-	258	4	26833067	five_prime_UTR:1.0;	ENSG00000123104.11	ITPR2	chr12	protein_coding	inositol 1,4,5-trisphosphate receptor, type 2	12102	sample1
5142	chr1	223546885	223547187	chr1_446505	10	-	303	9	223547004	intron:1.0;	ENSG00000203697.11	CAPN8	chr1	protein_coding	calpain 8	5142	sample1
43754	chr5	172187886	172188302	chr5_556887	22	-	417	17	172188068	five_prime_UTR:0.62;CDS:0.38;	ENSG00000072786.12	STK10	chr5	protein_coding	serine/threonine kinase 10	43754	sample1
32904	chr20	1333579	1334154	chr20_506954	27	+	576	17	1333957	intron:1.0;	ENSG00000234684.6	SDCBP2-AS1	chr20	antisense	SDCBP2 antisense RNA 1	32904	sample1
7647	chr11	529153	529659	chr11_266	141	+	507	67	529305	noncoding_exon:1.0;	ENSG00000254739.1	RP13-46H24.1	chr11	antisense	--	7647	sample1
45549	chr6	30647094	30647680	chr6_238508	12	-	587	6	30647323	antisense:1;	ENSG00000204564.11	C6orf136	chr6	protein_coding	chromosome 6 open reading frame 136	45549	sample1
22196	chr17	78428080	78428486	chr17_484072	10	+	407	7	78428261	antisense:1;	ENSG00000187775.16	DNAH17	chr17	protein_coding	dynein, axonemal, heavy chain 17	22196	sample1
47624	chr7	151033437	151034638	chr7_324602	52	+	1202	16	151034504	CDS:0.47;intron:0.53;	ENSG00000197150.12	ABCB8	chr7	protein_coding	ATP-binding cassette, sub-family B (MDR/TAP), member 8	47624	sample1
53505	chr9	133255396	133255603	chr9_663713	5	-	208	4	133255426	three_prime_UTR:0.99;CDS:0.01;	ENSG00000175164.13	ABO	chr9	protein_coding	ABO blood group (transferase A, alpha 1-3-N-acetylgalactosaminyltransferase; transferase B, alpha 1-3-galactosyltransferase)	53505	sample1
22041	chr17	75498174	75498323	chr17_482565	16	+	150	14	75498286	CDS:1.0;	ENSG00000177728.14	KIAA0195	chr17	protein_coding	KIAA0195	22041	sample1
14501	chr14	24302200	24302499	chr14_119193	50	+	300	37	24302315	CDS:0.65;intron:0.35;	ENSG00000196943.12	NOP9	chr14	protein_coding	NOP9 nucleolar protein	14501	sample1
20522	chr16	70710838	70711756	chr16_92474	40	-	919	19	70710978	intron:1.0;	ENSG00000103043.14	VAC14	chr16	protein_coding	Vac14 homolog (S. cerevisiae)	20522	sample1
42330	chr5	96935992	96936292	chr5_536558	7	+	301	6	96936137	five_prime_UTR:0.54;CDS:0.06;intron:0.39;	ENSG00000113441.15	LNPEP	chr5	protein_coding	leucyl/cystinyl aminopeptidase	42330	sample1
4548	chr1	155322647	155323302	chr1_438052	60	-	656	25	155322862	intron:1.0;	ENSG00000225855.6	RUSC1-AS1	chr1	antisense	RUSC1 antisense RNA 1	4548	sample1
53437	chr9	131394017	131394304	chr9_662772	10	-	288	8	131394203	antisense:1;	ENSG00000130723.17	PRRC2B	chr9	protein_coding	proline-rich coiled-coil 2B	53437	sample1
46125	chr6	109453938	109454239	chr6_245356	66	-	302	32	109453938	CDS:1.0;	ENSG00000135596.17	MICAL1	chr6	protein_coding	microtubule associated monooxygenase, calponin and LIM domain containing 1	46125	sample1
737	chr1	22527128	22527423	chr1_387831	11	+	296	10	22527250	three_prime_UTR:1.0;	ENSG00000184677.16	ZBTB40	chr1	protein_coding	zinc finger and BTB domain containing 40	737	sample1
19676	chr16	1377494	1379787	chr16_83056	141	-	2294	19	1378128	five_prime_UTR:0.07;intron:0.93;	ENSG00000059145.18	UNKL	chr16	protein_coding	unkempt family zinc finger-like	19676	sample1
40837	chr4	151409234	151409499	chr4_569724	7	+	266	6	151409363	five_prime_UTR:0.83;intron:0.13;	ENSG00000164142.15	FAM160A1	chr4	protein_coding	family with sequence similarity 160, member A1	40837	sample1
5926	chr10	79118778	79119146	chr10_42864	47	+	369	32	79119020	five_prime_UTR:0.3;intron:0.7;	ENSG00000108175.16	ZMIZ1	chr10	protein_coding	zinc finger, MIZ-type containing 1	5926	sample1
35348	chr21	42836248	42836686	chr21_307872	6	-	439	4	42836411	noncoding_exon:0.07;intron:0.45;	ENSG00000225218.1	AP001628.6	chr21	lincRNA	--	35348	sample1
24094	chr17	80002028	80002252	chr17_504889	12	-	225	12	80002105	intron:1.0;	ENSG00000167291.15	TBC1D16	chr17	protein_coding	TBC1 domain family, member 16	24094	sample1
50268	chr8	27289298	27290151	chr8_680230	29	-	854	10	27289644	intron:1.0;	ENSG00000104228.12	TRIM35	chr8	protein_coding	tripartite motif containing 35	50268	sample1
15642	chr14	35718840	35719045	chr14_133918	5	-	206	5	35718898	intron:1.0;	ENSG00000174373.15	RALGAPA1	chr14	protein_coding	Ral GTPase activating protein, alpha subunit 1 (catalytic)	15642	sample1
11169	chr12	53474870	53475284	chr12_273980	15	+	415	12	53475010	intron:1.0;	ENSG00000197111.15	PCBP2	chr12	protein_coding	poly(rC) binding protein 2	11169	sample1
24858	chr18	62068740	62069028	chr18_196046	4	-	289	4	62068881	intron:1.0;	ENSG00000197563.9	PIGN	chr18	protein_coding	phosphatidylinositol glycan anchor biosynthesis, class N	24858	sample1
41545	chr4	102728584	102728916	chr4_580018	13	-	333	11	102728708	intron:1.0;	ENSG00000109323.8	MANBA	chr4	protein_coding	mannosidase, beta A, lysosomal	41545	sample1
15211	chr14	102055049	102055499	chr14_129197	15	+	451	10	102055352	antisense:1;	ENSG00000258959.1	RP11-1017G21.4	chr14	antisense	--	15211	sample1
9795	chr11	64109282	64109563	chr11_26562	13	-	282	12	64109416	intron:1.0;	ENSG00000133315.10	MACROD1	chr11	protein_coding	MACRO domain containing 1	9795	sample1
45032	chr6	156778319	156778613	chr6_231903	10	+	295	9	156778480	CDS:1.0;	ENSG00000049618.21	ARID1B	chr6	protein_coding	AT rich interactive domain 1B (SWI1-like)	45032	sample1
39136	chr3	50117073	50117171	chr3_368592	80	-	99	51	50117106	noncoding_exon:1.0;	ENSG00000235016.1	SEMA3F-AS1	chr3	antisense	SEMA3F antisense RNA 1	39136	sample1
52469	chr9	137788526	137788878	chr9_650686	17	+	353	14	137788666	five_prime_UTR:0.18;intron:0.82;	ENSG00000181090.17	EHMT1	chr9	protein_coding	euchromatic histone-lysine N-methyltransferase 1	52469	sample1
19510	chr16	89828490	89829360	chr16_81799	41	+	871	18	89828684	five_prime_UTR:0.06;CDS:0.28;intron:0.65;	ENSG00000204991.10	SPIRE2	chr16	protein_coding	spire-type actin nucleation factor 2	19510	sample1
37796	chr3	50579305	50579939	chr3_350570	27	+	635	13	50579441	CDS:0.15;intron:0.85;	ENSG00000114735.9	HEMK1	chr3	protein_coding	HemK methyltransferase family member 1	37796	sample1
17222	chr15	101065314	101065941	chr15_107326	16	+	628	10	101065505	CDS:0.94;intron:0.06;	ENSG00000154237.12	LRRK1	chr15	protein_coding	leucine-rich repeat kinase 1	17222	sample1
31051	chr2	240606386	240607119	chr2_610546	52	+	734	18	240606582	intron:1.0;	ENSG00000142330.19	CAPN10	chr2	protein_coding	calpain 10	31051	sample1
51777	chr9	111662205	111662482	chr9_642660	10	+	278	10	111662335	intron:1.0;	ENSG00000244115.1	DNAJC25-GNG10	chr9	protein_coding	DNAJC25-GNG10 readthrough	51777	sample1
42086	chr5	52989810	52989998	chr5_532942	8	+	189	8	52989872	intron:1.0;	ENSG00000164171.10	ITGA2	chr5	protein_coding	integrin, alpha 2 (CD49B, alpha 2 subunit of VLA-2 receptor)	42086	sample1
7552	chr10	125151465	125152566	chr10_65162	65	-	1102	16	125151642	intron:1.0;	ENSG00000175029.16	CTBP2	chr10	protein_coding	C-terminal binding protein 2	7552	sample1
28949	chr19	52804355	52804769	chr19_185549	10	-	415	7	52804461	intron:1.0;	ENSG00000189190.8	ZNF600	chr19	protein_coding	zinc finger protein 600	28949	sample1
22664	chr17	4123925	4124051	chr17_489009	16	-	127	16	4124050	CDS:1.0;	ENSG00000074755.14	ZZEF1	chr17	protein_coding	zinc finger, ZZ-type with EF-hand domain 1	22664	sample1
18597	chr16	25264107	25264390	chr16_71594	7	+	284	7	25264244	intergenic;	--	18597	sample1
24648	chr18	657700	657935	chr18_192741	7	-	236	7	657788	noncoding_exon:0.4;intron:0.6;	ENSG00000176912.3	TYMSOS	chr18	processed_transcript	TYMS opposite strand	24648	sample1
2050	chr1	166840904	166841176	chr1_405449	28	+	273	22	166840983	five_prime_UTR:0.01;CDS:0.49;intron:0.51;	ENSG00000143157.11	POGK	chr1	protein_coding	pogo transposable element with KRAB domain	2050	sample1
39893	chr3	188178982	188179098	chr3_379998	3	-	117	3	188179026	antisense:1;	ENSG00000279891.1	FLJ42393	chr3	TEC	--	39893	sample1
18940	chr16	57753022	57753267	chr16_75497	14	+	246	9	57753093	CDS:0.78;intron:0.22;	ENSG00000140854.12	KATNB1	chr16	protein_coding	katanin p80 (WD repeat containing) subunit B 1	18940	sample1
48462	chr7	66654233	66654422	chr7_334380	3	-	190	3	66654275	antisense:1;	ENSG00000243335.8	KCTD7	chr7	protein_coding	potassium channel tetramerization domain containing 7	48462	sample1
45728	chr6	35479874	35480153	chr6_239810	21	-	280	20	35479982	intron:1.0;	ENSG00000007866.18	TEAD3	chr6	protein_coding	TEA domain family member 3	45728	sample1
21375	chr17	30727411	30727876	chr17_473598	28	+	466	18	30727706	intron:1.0;	ENSG00000264538.6	SUZ12P1	chr17	transcribed_unprocessed_pseudogene	suppressor of zeste 12 homolog pseudogene 1	21375	sample1
44782	chr6	109440756	109441252	chr6_228296	27	+	497	19	109441020	five_prime_UTR:0.72;CDS:0.1;intron:0.16;	ENSG00000135587.8	SMPD2	chr6	protein_coding	sphingomyelin phosphodiesterase 2, neutral membrane (neutral sphingomyelinase)	44782	sample1
36501	chr22	17772940	17773325	chr22_208255	17	-	386	14	17773136	intron:1.0;	ENSG00000015475.18	BID	chr22	protein_coding	BH3 interacting domain death agonist	36501	sample1
15222	chr14	102218214	102218516	chr14_129319	13	+	303	12	102218369	intron:1.0;	ENSG00000140153.17	WDR20	chr14	protein_coding	WD repeat domain 20	15222	sample1
9896	chr11	65419570	65419804	chr11_27258	7	-	235	7	65419657	intergenic;	--	9896	sample1
49356	chr8	23225828	23226123	chr8_668485	15	+	296	13	23226063	noncoding_exon:1.0;	ENSG00000246582.2	RP11-1149O23.3	chr8	processed_transcript	--	49356	sample1
11456	chr12	95235614	95236081	chr12_277780	14	+	468	11	95235746	intron:1.0;	ENSG00000028203.17	VEZT	chr12	protein_coding	vezatin, adherens junctions transmembrane protein	11456	sample1
13055	chr12	122990416	122991906	chr12_297448	54	-	1491	10	122991040	CDS:0.21;intron:0.79;	ENSG00000090975.12	PITPNM2	chr12	protein_coding	phosphatidylinositol transfer protein, membrane-associated 2	13055	sample1
37265	chr22	50247501	50249703	chr22_217479	424	-	2203	53	50248931	CDS:0.42;intron:0.58;	ENSG00000100429.17	HDAC10	chr22	protein_coding	histone deacetylase 10	37265	sample1
34566	chr20	63561081	63561984	chr20_529221	133	-	904	29	63561169	CDS:0.68;intron:0.32;	ENSG00000130589.16	HELZ2	chr20	protein_coding	helicase with zinc finger 2, transcriptional coactivator	34566	sample1
18896	chr16	57033589	57033682	chr16_75086	13	+	94	13	57033623	CDS:0.71;intron:0.29;	ENSG00000140853.15	NLRC5	chr16	protein_coding	NLR family, CARD domain containing 5	18896	sample1
23829	chr17	72538542	72539412	chr17_502260	72	-	871	25	72538683	intron:1.0;	ENSG00000227036.6	LINC00511	chr17	lincRNA	long intergenic non-protein coding RNA 511	23829	sample1
49574	chr8	47399481	47399728	chr8_671529	14	+	248	14	47399581	intron:1.0;	ENSG00000164808.16	SPIDR	chr8	protein_coding	scaffolding protein involved in DNA repair	49574	sample1
46452	chr6	170157050	170157407	chr6_249326	18	-	358	13	170157167	intergenic;	--	46452	sample1
37677	chr3	46997188	46998424	chr3_349218	290	+	1237	80	46997305	CDS:0.38;intron:0.62;	ENSG00000160796.16	NBEAL2	chr3	protein_coding	neurobeachin-like 2	37677	sample1
25482	chr19	10871628	10872150	chr19_149506	24	+	523	16	10871826	five_prime_UTR:0.14;CDS:0.42;intron:0.44;	ENSG00000142453.11	CARM1	chr19	protein_coding	coactivator-associated arginine methyltransferase 1	25482	sample1
51296	chr9	33919501	33919782	chr9_636855	8	+	282	8	33919635	three_prime_UTR:1.0;	ENSG00000107341.4	UBE2R2	chr9	protein_coding	ubiquitin-conjugating enzyme E2R 2	51296	sample1
13118	chr12	124566964	124567586	chr12_298504	53	-	623	34	124567338	intergenic;	--	13118	sample1
29728	chr2	85539185	85540012	chr2_592915	113	+	828	52	85539487	five_prime_UTR:0.56;CDS:0.11;intron:0.33;	ENSG00000168906.12	MAT2A	chr2	protein_coding	methionine adenosyltransferase II, alpha	29728	sample1
3575	chr1	31575409	31575671	chr1_425346	12	-	263	8	31575534	noncoding_exon:0.63;	ENSG00000229167.1	RP11-73M7.1	chr1	antisense	--	3575	sample1
38273	chr3	141368626	141368804	chr3_357369	8	+	179	7	141368746	intergenic;	--	38273	sample1
23429	chr17	44176848	44178106	chr17_497353	50	-	1259	19	44177821	noncoding_exon:0.77;intron:0.23;	ENSG00000267080.5	ASB16-AS1	chr17	antisense	ASB16 antisense RNA 1	23429	sample1
9115	chr11	310126	310423	chr11_18465	13	-	298	11	310270	noncoding_exon:0.96;	ENSG00000254910.1	RP11-326C3.7	chr11	antisense	--	9115	sample1
30522	chr2	215362498	215362700	chr2_604451	8	+	203	8	215362553	antisense:1;	ENSG00000115414.18	FN1	chr2	protein_coding	fibronectin 1	30522	sample1
47278	chr7	100860980	100861932	chr7_319434	69	+	953	23	100861847	CDS:0.52;intron:0.48;	ENSG00000146828.17	SLC12A9	chr7	protein_coding	solute carrier family 12, member 9	47278	sample1
17877	chr15	84570643	84571047	chr15_116410	12	-	405	10	84570742	noncoding_exon:0.14;intron:0.86;	ENSG00000189136.8	UBE2Q2P1	chr15	transcribed_unprocessed_pseudogene	ubiquitin-conjugating enzyme E2Q family member 2 pseudogene 1	17877	sample1
28574	chr19	45070021	45070104	chr19_181761	11	-	84	10	45070038	antisense:1;	ENSG00000104859.14	CLASRP	chr19	protein_coding	CLK4-associating serine/arginine rich protein	28574	sample1
5798	chr10	69498610	69499048	chr10_40817	18	+	439	14	69498801	intron:1.0;	ENSG00000099282.9	TSPAN15	chr10	protein_coding	tetraspanin 15	5798	sample1
17667	chr15	68818458	68819329	chr15_113810	44	-	872	13	68819182	intron:1.0;	ENSG00000140350.15	ANP32A	chr15	protein_coding	acidic (leucine-rich) nuclear phosphoprotein 32 family, member A	17667	sample1
45175	chr6	169702743	169703013	chr6_234075	11	+	271	11	169702866	CDS:1.0;	ENSG00000185127.6	C6orf120	chr6	protein_coding	chromosome 6 open reading frame 120	45175	sample1
30899	chr2	235607431	235607843	chr2_608698	20	+	413	11	235607696	intron:1.0;	ENSG00000157985.17	AGAP1	chr2	protein_coding	ArfGAP with GTPase domain, ankyrin repeat and PH domain 1	30899	sample1
381	chr1	6580580	6581354	chr1_383621	33	+	775	13	6581207	five_prime_UTR:0.04;CDS:0.89;intron:0.07;	ENSG00000204859.11	ZBTB48	chr1	protein_coding	zinc finger and BTB domain containing 48	381	sample1
3615	chr1	31686090	31686135	chr1_425485	14	-	46	11	31686090	CDS:1.0;	ENSG00000084636.17	COL16A1	chr1	protein_coding	collagen, type XVI, alpha 1	3615	sample1
4166	chr1	93334026	93334154	chr1_433428	4	-	129	4	93334045	intron:1.0;	ENSG00000223745.7	RP4-717I23.3	chr1	processed_transcript	--	4166	sample1
5227	chr1	227286501	227286703	chr1_447779	9	-	203	9	227286563	intron:1.0;	ENSG00000143776.18	CDC42BPA	chr1	protein_coding	CDC42 binding protein kinase alpha (DMPK-like)	5227	sample1
7639	chr11	452468	452813	chr11_213	16	+	346	11	452596	intron:1.0;	ENSG00000174915.11	PTDSS2	chr11	protein_coding	phosphatidylserine synthase 2	7639	sample1
48704	chr7	100686876	100687439	chr7_337376	170	-	564	65	100687394	CDS:0.27;intron:0.73;	ENSG00000146830.9	GIGYF1	chr7	protein_coding	GRB10 interacting GYF protein 1	48704	sample1
24250	chr17	82418369	82418710	chr17_506519	13	-	342	9	82418411	five_prime_UTR:0.45;CDS:0.22;intron:0.12;	ENSG00000169660.15	HEXDC	chr17	protein_coding	hexosaminidase (glycosyl hydrolase family 20, catalytic domain) containing	24250	sample1
14403	chr13	113835470	113836012	chr13_266328	59	-	543	39	113835512	CDS:0.23;intron:0.77;	ENSG00000183087.14	GAS6	chr13	protein_coding	growth arrest-specific 6	14403	sample1
20830	chr16	89507547	89507909	chr16_96413	7	-	363	5	89507773	antisense:1;	ENSG00000197912.13	SPG7	chr16	protein_coding	spastic paraplegia 7 (pure and complicated autosomal recessive)	20830	sample1
5838	chr10	72692146	72692336	chr10_41500	10	+	191	10	72692251	five_prime_UTR:0.03;CDS:0.79;intron:0.18;	ENSG00000156026.14	MCU	chr10	protein_coding	mitochondrial calcium uniporter	5838	sample1
29490	chr2	47011330	47011698	chr2_589503	44	+	369	27	47011379	CDS:0.29;intron:0.71;	ENSG00000068724.15	TTC7A	chr2	protein_coding	tetratricopeptide repeat domain 7A	29490	sample1
26313	chr19	42344176	42344643	chr19_159239	42	+	468	30	42344584	CDS:0.31;intron:0.69;	ENSG00000105429.12	MEGF8	chr19	protein_coding	multiple EGF-like-domains 8	26313	sample1
11648	chr12	113957781	113957912	chr12_280328	5	+	132	5	113957810	antisense:1;	ENSG00000122965.10	RBM19	chr12	protein_coding	RNA binding motif protein 19	11648	sample1
45735	chr6	35688032	35688366	chr6_239888	7	-	335	6	35688169	intron:1.0;	ENSG00000096060.14	FKBP5	chr6	protein_coding	FK506 binding protein 5	45735	sample1
6453	chr10	129476353	129476802	chr10_50352	17	+	450	12	129476579	intron:1.0;	ENSG00000170430.9	MGMT	chr10	protein_coding	O-6-methylguanine-DNA methyltransferase	6453	sample1
40931	chr4	177336811	177337027	chr4_570949	5	+	217	5	177336917	intron:1.0;	ENSG00000109674.3	NEIL3	chr4	protein_coding	nei endonuclease VIII-like 3 (E. coli)	40931	sample1
23344	chr17	42609085	42609350	chr17_496661	18	-	266	16	42609222	five_prime_UTR:0.1;CDS:0.9;	ENSG00000141699.10	FAM134C	chr17	protein_coding	family with sequence similarity 134, member C	23344	sample1
29875	chr2	108381365	108381673	chr2_595085	15	+	309	13	108381526	intron:1.0;	ENSG00000198075.9	SULT1C4	chr2	protein_coding	sulfotransferase family, cytosolic, 1C, member 4	29875	sample1
38543	chr3	195671204	195671491	chr3_361527	12	+	288	11	195671323	noncoding_exon:1.0;	ENSG00000242086.8	LINC00969	chr3	lincRNA	long intergenic non-protein coding RNA 969	38543	sample1
9259	chr11	2963774	2963886	chr11_19584	45	-	113	45	2963822	intron:1.0;	ENSG00000205531.12	NAP1L4	chr11	protein_coding	nucleosome assembly protein 1-like 4	9259	sample1
38041	chr3	114060201	114060440	chr3_354418	5	+	240	5	114060293	intron:1.0;	ENSG00000151576.10	QTRTD1	chr3	protein_coding	queuine tRNA-ribosyltransferase domain containing 1	38041	sample1
24236	chr17	82247892	82248208	chr17_506361	29	-	317	26	82248010	intron:1.0;	ENSG00000141551.14	CSNK1D	chr17	protein_coding	casein kinase 1, delta	24236	sample1
54789	chrX	115894862	115896239	chrX_465201	51	-	1378	14	115895705	intergenic;	--	54789	sample1
25723	chr19	17719491	17719963	chr19_152505	26	+	473	16	17719610	five_prime_UTR:0.02;CDS:0.25;intron:0.73;	ENSG00000130479.10	MAP1S	chr19	protein_coding	microtubule-associated protein 1S	25723	sample1
53352	chr9	128066716	128067104	chr9_661800	16	-	389	12	128066907	five_prime_UTR:0.01;CDS:0.99;	ENSG00000171169.8	NAIF1	chr9	protein_coding	nuclear apoptosis inducing factor 1	53352	sample1
35885	chr22	35257463	35258057	chr22_201860	22	+	595	12	35257910	five_prime_UTR:0.1;intron:0.84;	ENSG00000100281.13	HMGXB4	chr22	protein_coding	HMG box domain containing 4	35885	sample1
48077	chr7	8122897	8123135	chr7_329385	9	-	239	9	8122988	intron:1.0;	ENSG00000003147.17	ICA1	chr7	protein_coding	islet cell autoantigen 1, 69kDa	48077	sample1
2117	chr1	174448059	174448311	chr1_406540	8	+	253	8	174448204	intron:1.0;	ENSG00000152061.21	RABGAP1L	chr1	protein_coding	RAB GTPase activating protein 1-like	2117	sample1
22906	chr17	16490962	16492177	chr17_491809	66	-	1216	20	16492030	five_prime_UTR:0.13;CDS:0.2;intron:0.64;	ENSG00000181350.11	LRRC75A	chr17	protein_coding	leucine rich repeat containing 75A	22906	sample1
43274	chr5	73565143	73565445	chr5_549947	5	-	303	4	73565248	five_prime_UTR:1.0;	ENSG00000164331.9	ANKRA2	chr5	protein_coding	ankyrin repeat, family A (RFXANK-like), 2	43274	sample1
26755	chr19	49462509	49462769	chr19_163434	98	+	261	61	49462654	CDS:0.72;intron:0.28;	ENSG00000161618.9	ALDH16A1	chr19	protein_coding	aldehyde dehydrogenase 16 family, member A1	26755	sample1
42193	chr5	69504176	69504281	chr5_534606	7	+	106	7	69504176	five_prime_UTR:0.65;CDS:0.35;	ENSG00000197822.10	OCLN	chr5	protein_coding	occludin	42193	sample1
6429	chr10	126944180	126944927	chr10_49603	63	+	748	24	126944614	intron:1.0;	ENSG00000150760.12	DOCK1	chr10	protein_coding	dedicator of cytokinesis 1	6429	sample1
36851	chr22	31489686	31489856	chr22_212294	8	-	171	8	31489709	five_prime_UTR:0.77;intron:0.04;	ENSG00000184708.17	EIF4ENIF1	chr22	protein_coding	eukaryotic translation initiation factor 4E nuclear import factor 1	36851	sample1
48952	chr7	139572161	139572376	chr7_341210	5	-	216	5	139572229	three_prime_UTR:1.0;	ENSG00000064393.15	HIPK2	chr7	protein_coding	homeodomain interacting protein kinase 2	48952	sample1
33496	chr20	49884280	49884562	chr20_515884	9	+	283	8	49884415	intron:1.0;	ENSG00000197818.11	SLC9A8	chr20	protein_coding	solute carrier family 9, subfamily A (NHE8, cation proton antiporter 8), member 8	33496	sample1
35352	chr21	42842086	42842949	chr21_307877	68	-	864	28	42842328	intergenic;	--	35352	sample1
19740	chr16	2108302	2108803	chr16_83622	41	-	502	29	2108653	CDS:1.0;	ENSG00000008710.17	PKD1	chr16	protein_coding	polycystic kidney disease 1 (autosomal dominant)	19740	sample1
47299	chr7	101836717	101837058	chr7_319642	13	+	342	10	101836863	intron:1.0;	ENSG00000257923.9	CUX1	chr7	protein_coding	cut-like homeobox 1	47299	sample1
32155	chr2	126307988	126308316	chr2_624492	12	-	329	9	126308115	intergenic;	--	32155	sample1
31699	chr2	72638480	72639120	chr2_619418	20	-	641	11	72638973	intron:1.0;	ENSG00000144036.14	EXOC6B	chr2	protein_coding	exocyst complex component 6B	31699	sample1
38480	chr3	188196098	188196486	chr3_360717	11	+	389	9	188196339	intron:1.0;	ENSG00000145012.12	LPP	chr3	protein_coding	LIM domain containing preferred translocation partner in lipoma	38480	sample1
31938	chr2	99419230	99419531	chr2_622035	11	-	302	10	99419292	intron:1.0;	ENSG00000135945.9	REV1	chr2	protein_coding	REV1, polymerase (DNA directed)	31938	sample1
52896	chr9	92103580	92104061	chr9_655980	20	-	482	13	92103855	intron:1.0;	ENSG00000090054.13	SPTLC1	chr9	protein_coding	serine palmitoyltransferase, long chain base subunit 1	52896	sample1
30105	chr2	135625936	135626097	chr2_598308	5	+	162	5	135625953	intron:1.0;	ENSG00000048991.16	R3HDM1	chr2	protein_coding	R3H domain containing 1	30105	sample1
26446	chr19	45112183	45114097	chr19_160502	119	+	1915	32	45112784	intergenic;	--	26446	sample1
35100	chr21	8257052	8257532	chr21_304928	21	-	481	18	8257386	intergenic;	--	35100	sample1
15770	chr14	54160549	54160947	chr14_135622	18	-	399	11	54160680	intergenic;	--	15770	sample1
27765	chr19	11248065	11248369	chr19_172994	20	-	305	14	11248116	CDS:0.28;intron:0.72;	ENSG00000130158.13	DOCK6	chr19	protein_coding	dedicator of cytokinesis 6	27765	sample1
8657	chr11	70498152	70498783	chr11_12068	40	+	632	21	70498471	antisense:1;	ENSG00000162105.16	SHANK2	chr11	protein_coding	SH3 and multiple ankyrin repeat domains 2	8657	sample1
22504	chr17	798773	800129	chr17_487164	81	-	1357	23	799630	three_prime_UTR:0.6;	ENSG00000167693.16	NXN	chr17	protein_coding	nucleoredoxin	22504	sample1
20972	chr17	3669097	3669365	chr17_468494	14	+	269	13	3669118	five_prime_UTR:0.18;CDS:0.82;	ENSG00000127774.6	EMC6	chr17	protein_coding	ER membrane protein complex subunit 6	20972	sample1
18347	chr16	4425879	4426092	chr16_68324	11	+	214	10	4425975	five_prime_UTR:0.01;CDS:0.99;	ENSG00000103423.13	DNAJA3	chr16	protein_coding	DnaJ (Hsp40) homolog, subfamily A, member 3	18347	sample1
8662	chr11	70507460	70508517	chr11_12075	66	+	1058	31	70508156	antisense:1;	ENSG00000162105.16	SHANK2	chr11	protein_coding	SH3 and multiple ankyrin repeat domains 2	8662	sample1
54894	chrX	153699731	153700099	chrX_466763	17	-	369	13	153699952	intergenic;	--	54894	sample1
33983	chr20	20712374	20712651	chr20_521883	14	-	278	9	20712450	five_prime_UTR:0.03;CDS:0.38;	ENSG00000188559.13	RALGAPA2	chr20	protein_coding	Ral GTPase activating protein, alpha subunit 2 (catalytic)	33983	sample1
36959	chr22	38291948	38293937	chr22_214142	121	-	1990	23	38292688	three_prime_UTR:0.02;CDS:0.02;intron:0.96;	ENSG00000213923.10	CSNK1E	chr22	protein_coding	casein kinase 1, epsilon	36959	sample1
27274	chr19	1323006	1323554	chr19_168086	8	-	549	5	1323231	antisense:1;	ENSG00000160953.14	MUM1	chr19	protein_coding	melanoma associated antigen (mutated) 1	27274	sample1
45305	chr6	3318205	3318509	chr6_235314	11	-	305	9	3318362	intron:1.0;	ENSG00000137266.14	SLC22A23	chr6	protein_coding	solute carrier family 22, member 23	45305	sample1
39051	chr3	49110938	49111246	chr3_368045	26	-	309	19	49111047	CDS:0.7;intron:0.3;	ENSG00000172046.18	USP19	chr3	protein_coding	ubiquitin specific peptidase 19	39051	sample1
18052	chr16	488850	489000	chr16_66062	24	+	151	20	488863	CDS:1.0;	ENSG00000090565.15	RAB11FIP3	chr16	protein_coding	RAB11 family interacting protein 3 (class II)	18052	sample1
41118	chr4	3498874	3499591	chr4_573351	17	-	718	8	3499444	antisense:1;	ENSG00000175920.15	DOK7	chr4	protein_coding	docking protein 7	41118	sample1
31777	chr2	74528603	74528973	chr2_620136	49	-	371	36	74528807	CDS:0.5;intron:0.5;	ENSG00000115307.16	AUP1	chr2	protein_coding	ancient ubiquitous protein 1	31777	sample1
35682	chr22	24139428	24141395	chr22_199124	133	+	1968	33	24140821	intron:1.0;	ENSG00000099991.16	CABIN1	chr22	protein_coding	calcineurin binding protein 1	35682	sample1
11832	chr12	125139731	125140284	chr12_282593	15	+	554	9	125139868	intron:1.0;	ENSG00000081760.16	AACS	chr12	protein_coding	acetoacetyl-CoA synthetase	11832	sample1
52469	chr9	137787240	137787641	chr9_650684	22	+	402	15	137787394	intron:1.0;	ENSG00000181090.17	EHMT1	chr9	protein_coding	euchromatic histone-lysine N-methyltransferase 1	52469	sample1
12429	chr12	56255649	56255984	chr12_289514	32	-	336	23	56255871	CDS:0.6;intron:0.4;	ENSG00000139645.9	ANKRD52	chr12	protein_coding	ankyrin repeat domain 52	12429	sample1
18099	chr16	797578	797751	chr16_66447	145	+	174	112	797749	CDS:0.34;intron:0.66;	ENSG00000127586.16	CHTF18	chr16	protein_coding	CTF18, chromosome transmission fidelity factor 18 homolog (S. cerevisiae)	18099	sample1
34007	chr20	24960378	24960745	chr20_522114	10	-	368	9	24960598	intergenic;	--	34007	sample1
6895	chr10	46023160	46023388	chr10_56414	7	-	229	7	46023241	five_prime_UTR:0.26;intron:0.74;	ENSG00000266412.5	NCOA4	chr10	protein_coding	nuclear receptor coactivator 4	6895	sample1
8137	chr11	59114280	59114642	chr11_6643	17	+	363	13	59114403	intron:1.0;	ENSG00000189057.10	FAM111B	chr11	protein_coding	family with sequence similarity 111, member B	8137	sample1
48518	chr7	75501557	75501877	chr7_335159	6	-	321	4	75501730	antisense:1;	ENSG00000170092.14	SPDYE5	chr7	protein_coding	speedy/RINGO cell cycle regulator family member E5	48518	sample1
50957	chr8	143503998	143506299	chr8_690437	159	-	2302	25	143504467	intron:1.0;	ENSG00000014164.6	ZC3H3	chr8	protein_coding	zinc finger CCCH-type containing 3	50957	sample1
50151	chr8	10805839	10806341	chr8_678703	13	-	503	10	10806194	intron:1.0;	ENSG00000258724.1	CTD-2135J3.4	chr8	protein_coding	--	50151	sample1
17496	chr15	51561317	51561621	chr15_111047	8	-	305	6	51561474	intron:1.0;	ENSG00000104093.13	DMXL2	chr15	protein_coding	Dmx-like 2	17496	sample1
12423	chr12	56242537	56243084	chr12_289485	62	-	548	50	56242947	three_prime_UTR:1.0;	ENSG00000139645.9	ANKRD52	chr12	protein_coding	ankyrin repeat domain 52	12423	sample1
11422	chr12	79689728	79689977	chr12_277252	6	+	250	4	79689839	antisense:1;	ENSG00000177425.10	PAWR	chr12	protein_coding	PRKC, apoptosis, WT1, regulator	11422	sample1
50081	chr8	144501106	144501435	chr8_677909	65	+	330	43	144501238	CDS:0.5;intron:0.5;	ENSG00000160972.9	PPP1R16A	chr8	protein_coding	protein phosphatase 1, regulatory subunit 16A	50081	sample1
26312	chr19	42336781	42337064	chr19_159228	39	+	284	25	42336806	CDS:0.52;intron:0.48;	ENSG00000105429.12	MEGF8	chr19	protein_coding	multiple EGF-like-domains 8	26312	sample1
13031	chr12	122859209	122859869	chr12_297273	17	-	661	6	122859350	antisense:1;	ENSG00000130787.13	HIP1R	chr12	protein_coding	huntingtin interacting protein 1 related	13031	sample1
26278	chr19	41883142	41883711	chr19_158978	61	+	570	35	41883285	five_prime_UTR:0.23;intron:0.74;	ENSG00000076928.17	ARHGEF1	chr19	protein_coding	Rho guanine nucleotide exchange factor (GEF) 1	26278	sample1
51050	chr8	144258131	144258430	chr8_690891	11	-	300	10	144258258	antisense:1;	ENSG00000179832.17	MROH1	chr8	protein_coding	maestro heat-like repeat family member 1	51050	sample1
329	chr1	2394175	2395742	chr1_382992	180	+	1568	34	2395391	five_prime_UTR:1.0;	ENSG00000157916.18	RER1	chr1	protein_coding	retention in endoplasmic reticulum sorting receptor 1	329	sample1
33257	chr20	36152697	36153256	chr20_512574	55	+	560	28	36152964	intron:1.0;	ENSG00000088367.20	EPB41L1	chr20	protein_coding	erythrocyte membrane protein band 4.1-like 1	33257	sample1
36675	chr22	21920901	21921769	chr22_210350	29	-	869	12	21921187	three_prime_UTR:1.0;	ENSG00000100034.13	PPM1F	chr22	protein_coding	protein phosphatase, Mg2+/Mn2+ dependent, 1F	36675	sample1
53823	chrX	9522353	9522602	chrX_451350	8	+	250	8	9522455	intron:1.0;	ENSG00000101849.15	TBL1X	chrX	protein_coding	transducin (beta)-like 1X-linked	53823	sample1
2916	chr1	1431839	1435163	chr1_416880	314	-	3325	32	1433522	noncoding_exon:0.12;intron:0.7;	ENSG00000179403.11	VWA1	chr1	protein_coding	von Willebrand factor A domain containing 1	2916	sample1
22693	chr17	4703729	4704129	chr17_489315	40	-	401	28	4703985	CDS:0.67;intron:0.33;	ENSG00000141456.14	PELP1	chr17	protein_coding	proline, glutamate and leucine rich protein 1	22693	sample1
15996	chr14	74292216	74293472	chr14_138552	121	-	1257	26	74292916	CDS:0.32;intron:0.68;	ENSG00000119688.20	ABCD4	chr14	protein_coding	ATP-binding cassette, sub-family D (ALD), member 4	15996	sample1
27836	chr19	12730463	12731068	chr19_173609	37	-	606	13	12730786	three_prime_UTR:0.53;CDS:0.18;	ENSG00000123144.10	C19orf43	chr19	protein_coding	chromosome 19 open reading frame 43	27836	sample1
7671	chr11	606441	606596	chr11_320	45	+	156	27	606490	CDS:1.0;	ENSG00000070047.11	PHRF1	chr11	protein_coding	PHD and ring finger domains 1	7671	sample1
31040	chr2	240560351	240560550	chr2_610496	7	+	200	7	240560416	five_prime_UTR:1.0;	ENSG00000188542.9	DUSP28	chr2	protein_coding	dual specificity phosphatase 28	31040	sample1
23036	chr17	28603909	28604904	chr17_493471	119	-	996	32	28604309	intergenic;	--	23036	sample1
13794	chr13	113325236	113325689	chr13_257490	12	+	454	9	113325564	antisense:1;	ENSG00000139835.13	GRTP1	chr13	protein_coding	growth hormone regulated TBC protein 1	13794	sample1
38767	chr3	27483748	27484062	chr3_364311	6	-	315	5	27483805	intron:1.0;	ENSG00000033867.16	SLC4A7	chr3	protein_coding	solute carrier family 4, sodium bicarbonate cotransporter, member 7	38767	sample1
8752	chr11	75815239	75815576	chr11_13231	15	+	338	13	75815385	five_prime_UTR:0.5;CDS:0.35;intron:0.15;	ENSG00000198382.8	UVRAG	chr11	protein_coding	UV radiation resistance associated	8752	sample1
30969	chr2	237738059	237738531	chr2_609820	17	+	473	10	237738177	intron:1.0;	ENSG00000124831.18	LRRFIP1	chr2	protein_coding	leucine rich repeat (in FLII) interacting protein 1	30969	sample1
50027	chr8	144141460	144142115	chr8_677473	24	+	656	11	144141985	antisense:1;	ENSG00000227473.1	TSSK5P	chr8	unitary_pseudogene	testis-specific serine kinase 5, pseudogene	50027	sample1
34851	chr21	42518276	42518672	chr21_302745	32	+	397	25	42518305	five_prime_UTR:0.45;CDS:0.14;intron:0.41;	ENSG00000160190.13	SLC37A1	chr21	protein_coding	solute carrier family 37 (glucose-6-phosphate transporter), member 1	34851	sample1
34117	chr20	34269340	34269524	chr20_523181	7	-	185	7	34269392	intron:1.0;	ENSG00000250917.1	RP4-785G19.5	chr20	sense_overlapping	--	34117	sample1
44971	chr6	148474109	148474222	chr6_230973	6	+	114	5	148474179	CDS:1.0;	ENSG00000111961.16	SASH1	chr6	protein_coding	SAM and SH3 domain containing 1	44971	sample1
45648	chr6	32186603	32186690	chr6_238971	20	-	88	18	32186603	CDS:1.0;	ENSG00000204304.11	PBX2	chr6	protein_coding	pre-B-cell leukemia homeobox 2	45648	sample1
51640	chr9	95087723	95088159	chr9_641110	25	+	437	21	95087833	intergenic;	--	51640	sample1
34635	chr21	8256944	8257676	chr21_300110	463	+	733	397	8257341	intergenic;	--	34635	sample1
24663	chr18	2920006	2920431	chr18_192955	12	-	426	10	2920274	three_prime_UTR:0.67;CDS:0.33;	ENSG00000101577.9	LPIN2	chr18	protein_coding	lipin 2	24663	sample1
51519	chr9	90801792	90802023	chr9_639854	9	+	232	9	90801883	five_prime_UTR:0.78;intron:0.22;	ENSG00000165025.14	SYK	chr9	protein_coding	spleen tyrosine kinase	51519	sample1
32793	chr2	239980734	239981150	chr2_633598	30	-	417	20	239980852	intron:1.0;	ENSG00000130414.11	NDUFA10	chr2	protein_coding	NADH dehydrogenase (ubiquinone) 1 alpha subcomplex, 10, 42kDa	32793	sample1
35180	chr21	32334097	32334377	chr21_306085	15	-	281	14	32334212	CDS:0.61;intron:0.39;	ENSG00000142207.6	URB1	chr21	protein_coding	URB1 ribosome biogenesis 1 homolog (S. cerevisiae)	35180	sample1
28619	chr19	45776829	45778227	chr19_182327	188	-	1399	46	45777836	CDS:0.4;intron:0.6;	ENSG00000104936.17	DMPK	chr19	protein_coding	dystrophia myotonica-protein kinase	28619	sample1
4748	chr1	173823986	173824376	chr1_440736	9	-	391	7	173824229	five_prime_UTR:0.85;intron:0.01;	ENSG00000120334.15	CENPL	chr1	protein_coding	centromere protein L	4748	sample1
31810	chr2	85344887	85345758	chr2_620468	68	-	872	29	85345123	intron:1.0;	ENSG00000042445.13	RETSAT	chr2	protein_coding	retinol saturase (all-trans-retinol 13,14-reductase)	31810	sample1
15663	chr14	39030304	39030520	chr14_134155	8	-	217	8	39030382	intergenic;	--	15663	sample1
25668	chr19	16328017	16328448	chr19_151817	9	+	432	7	16328156	intergenic;	--	25668	sample1
24942	chr19	511080	511816	chr19_144239	39	+	737	17	511669	intron:1.0;	ENSG00000141933.9	TPGS1	chr19	protein_coding	tubulin polyglutamylase complex subunit 1	24942	sample1
18993	chr16	67174526	67175035	chr16_76044	39	+	510	16	67174758	CDS:0.64;intron:0.36;	ENSG00000140939.14	NOL3	chr16	protein_coding	nucleolar protein 3 (apoptosis repressor with CARD domain)	18993	sample1
8172	chr11	61590893	61591293	chr11_7124	9	+	401	7	61591146	intron:1.0;	ENSG00000250230.2	RP11-855O10.2	chr11	lincRNA	--	8172	sample1
53650	chr9	136545364	136546267	chr9_665400	73	-	904	37	136545884	five_prime_UTR:0.08;CDS:0.07;noncoding_exon:0.1;intron:0.4;	ENSG00000237886.1	LINC01573	chr9	antisense	long intergenic non-protein coding RNA 1573	53650	sample1
2254	chr1	201387037	201387178	chr1_409209	7	+	142	6	201387099	antisense:1;	ENSG00000159166.13	LAD1	chr1	protein_coding	ladinin 1	2254	sample1
373	chr1	6208689	6209539	chr1_383526	50	+	851	15	6209337	CDS:0.5;intron:0.5;	ENSG00000158286.12	RNF207	chr1	protein_coding	ring finger protein 207	373	sample1
2749	chr1	236805101	236805415	chr1_415131	9	+	315	8	236805240	intron:1.0;	ENSG00000116984.12	MTR	chr1	protein_coding	5-methyltetrahydrofolate-homocysteine methyltransferase	2749	sample1
48334	chr7	47475124	47476483	chr7_332820	51	-	1360	15	47475974	intron:1.0;	ENSG00000136205.16	TNS3	chr7	protein_coding	tensin 3	48334	sample1
26610	chr19	47611285	47611683	chr19_162140	37	+	399	32	47611444	intron:1.0;	ENSG00000268746.1	CTD-2571L23.8	chr19	lincRNA	--	26610	sample1
9873	chr11	64913265	64913401	chr11_27065	24	-	137	14	64913324	CDS:1.0;	ENSG00000110046.12	ATG2A	chr11	protein_coding	autophagy related 2A	9873	sample1
21533	chr17	40355163	40355657	chr17_475738	29	+	495	18	40355262	CDS:0.32;intron:0.68;	ENSG00000131759.17	RARA	chr17	protein_coding	retinoic acid receptor, alpha	21533	sample1
23944	chr17	75764971	75765328	chr17_503359	18	-	358	16	75765032	five_prime_UTR:0.54;CDS:0.46;	ENSG00000108479.11	GALK1	chr17	protein_coding	galactokinase 1	23944	sample1
23822	chr17	72514701	72515314	chr17_502208	35	-	614	21	72514837	intron:1.0;	ENSG00000227036.6	LINC00511	chr17	lincRNA	long intergenic non-protein coding RNA 511	23822	sample1
33860	chr20	4866349	4866695	chr20_520017	14	-	347	8	4866447	intron:1.0;	ENSG00000089057.14	SLC23A2	chr20	protein_coding	solute carrier family 23 (ascorbic acid transporter), member 2	33860	sample1
50528	chr8	73878249	73878579	chr8_684107	9	-	331	6	73878342	intron:1.0;	ENSG00000258677.2	RP11-463D19.2	chr8	protein_coding	--	50528	sample1
36184	chr22	44753614	44754349	chr22_205094	55	+	736	23	44754050	intron:1.0;	ENSG00000248405.9	PRR5-ARHGAP8	chr22	protein_coding	PRR5-ARHGAP8 readthrough	36184	sample1
36296	chr22	46587333	46588002	chr22_205984	23	+	670	10	46587794	intergenic;	--	36296	sample1
8667	chr11	71481154	71481404	chr11_12206	18	+	251	13	71481403	CDS:0.2;intron:0.8;	ENSG00000172890.11	NADSYN1	chr11	protein_coding	NAD synthetase 1	8667	sample1
34791	chr21	36707974	36708723	chr21_301998	29	+	750	13	36708576	intron:1.0;	ENSG00000159263.15	SIM2	chr21	protein_coding	single-minded family bHLH transcription factor 2	34791	sample1
8555	chr11	68446815	68447538	chr11_10931	36	+	724	15	68447115	intron:1.0;	ENSG00000162337.11	LRP5	chr11	protein_coding	low density lipoprotein receptor-related protein 5	8555	sample1
43361	chr5	93954364	93954761	chr5_551312	9	-	398	5	93954490	intron:1.0;	ENSG00000113391.16	FAM172A	chr5	protein_coding	family with sequence similarity 172, member A	43361	sample1
12760	chr12	111442315	111443010	chr12_294011	21	-	696	10	111442863	antisense:1;	ENSG00000111252.10	SH2B3	chr12	protein_coding	SH2B adaptor protein 3	12760	sample1
34274	chr20	44501441	44501812	chr20_525514	13	-	372	9	44501665	intron:1.0;	ENSG00000132824.13	SERINC3	chr20	protein_coding	serine incorporator 3	34274	sample1
37308	chr22	50627626	50628157	chr22_217723	32	-	532	22	50627814	five_prime_UTR:0.71;CDS:0.29;	ENSG00000100299.17	ARSA	chr22	protein_coding	arylsulfatase A	37308	sample1
44039	chr6	5771284	5771532	chr6_219145	9	+	249	6	5771386	three_prime_UTR:0.42;CDS:0.56;intron:0.02;	ENSG00000145982.11	FARS2	chr6	protein_coding	phenylalanyl-tRNA synthetase 2, mitochondrial	44039	sample1
13287	chr13	28174271	28174360	chr13_250573	13	+	90	13	28174271	CDS:1.0;	ENSG00000152520.13	PAN3	chr13	protein_coding	PAN3 poly(A) specific ribonuclease subunit	13287	sample1
29246	chr2	17753990	17754263	chr2_585742	7	+	274	5	17754039	five_prime_UTR:0.43;intron:0.57;	ENSG00000178295.14	GEN1	chr2	protein_coding	GEN1 Holliday junction 5' flap endonuclease	29246	sample1
26441	chr19	45097236	45098663	chr19_160477	182	+	1428	36	45097412	intergenic;	--	26441	sample1
3339	chr1	19307001	19307098	chr1_421797	9	-	98	9	19307001	CDS:1.0;	ENSG00000053371.12	AKR7A2	chr1	protein_coding	aldo-keto reductase family 7, member A2 (aflatoxin aldehyde reductase)	3339	sample1
19744	chr16	2111996	2112774	chr16_83629	47	-	779	19	2112131	CDS:0.17;intron:0.83;	ENSG00000008710.17	PKD1	chr16	protein_coding	polycystic kidney disease 1 (autosomal dominant)	19744	sample1
9169	chr11	765472	765686	chr11_18783	6	-	215	6	765584	intergenic;	--	9169	sample1
17333	chr15	40105855	40106220	chr15_108616	8	-	366	6	40105936	five_prime_UTR:0.02;CDS:0.63;intron:0.35;	ENSG00000104081.13	BMF	chr15	protein_coding	Bcl2 modifying factor	17333	sample1
20867	chr16	89791594	89792068	chr16_96679	35	-	475	19	89791926	CDS:0.3;intron:0.7;	ENSG00000187741.14	FANCA	chr16	protein_coding	Fanconi anemia, complementation group A	20867	sample1
7610	chr10	133356942	133357611	chr10_65837	30	-	670	12	133357460	CDS:0.21;intron:0.79;	ENSG00000148803.11	FUOM	chr10	protein_coding	fucose mutarotase	7610	sample1
52045	chr9	127216733	127217233	chr9_645625	19	+	501	12	127217089	three_prime_UTR:0.46;CDS:0.19;intron:0.34;	ENSG00000136828.18	RALGPS1	chr9	protein_coding	Ral GEF with PH domain and SH3 binding motif 1	52045	sample1
27419	chr19	3496540	3496886	chr19_169441	28	-	347	16	3496715	five_prime_UTR:0.21;CDS:0.79;	ENSG00000129932.7	DOHH	chr19	protein_coding	deoxyhypusine hydroxylase/monooxygenase	27419	sample1
2820	chr1	246781255	246781667	chr1_416021	12	+	413	9	246781364	noncoding_exon:0.36;intron:0.64;	ENSG00000227953.6	LINC01341	chr1	processed_transcript	long intergenic non-protein coding RNA 1341	2820	sample1
52470	chr9	137789064	137789364	chr9_650687	13	+	301	11	137789196	intron:1.0;	ENSG00000181090.17	EHMT1	chr9	protein_coding	euchromatic histone-lysine N-methyltransferase 1	52470	sample1
42603	chr5	139689738	139690002	chr5_540539	4	+	265	4	139689855	intron:1.0;	ENSG00000249526.1	CTB-35F21.1	chr5	lincRNA	--	42603	sample1
5313	chr1	232629659	232630137	chr1_448606	30	-	479	23	232629990	intergenic;	--	5313	sample1
42500	chr5	134386449	134386673	chr5_539109	7	+	225	7	134386542	intron:1.0;	ENSG00000119048.7	UBE2B	chr5	protein_coding	ubiquitin-conjugating enzyme E2B	42500	sample1
1063	chr1	39408930	39409827	chr1_392391	48	+	898	14	39409484	five_prime_UTR:0.84;intron:0.16;	ENSG00000127603.23	MACF1	chr1	protein_coding	microtubule-actin crosslinking factor 1	1063	sample1
50229	chr8	22628058	22629314	chr8_679762	83	-	1257	23	22628948	intron:1.0;	ENSG00000147439.11	BIN3	chr8	protein_coding	bridging integrator 3	50229	sample1
2989	chr1	2509861	2509930	chr1_417654	22	-	70	19	2509867	CDS:1.0;	ENSG00000157881.13	PANK4	chr1	protein_coding	pantothenate kinase 4	2989	sample1
31914	chr2	97762971	97763858	chr2_621672	40	-	888	13	97763721	intron:1.0;	ENSG00000075568.16	TMEM131	chr2	protein_coding	transmembrane protein 131	31914	sample1
53504	chr9	133148453	133149213	chr9_663708	44	-	761	17	133149066	five_prime_UTR:0.31;CDS:0.02;intron:0.67;	ENSG00000160271.14	RALGDS	chr9	protein_coding	ral guanine nucleotide dissociation stimulator	53504	sample1
19570	chr16	39004	39631	chr16_82150	21	-	628	9	39484	intergenic;	--	19570	sample1
53078	chr9	109119202	109119940	chr9_658273	30	-	739	18	109119803	five_prime_UTR:0.04;CDS:0.78;intron:0.18;	ENSG00000106771.12	TMEM245	chr9	protein_coding	transmembrane protein 245	53078	sample1
5393	chr1	243060418	243060532	chr1_449777	8	-	115	8	243060418	noncoding_exon:1.0;	ENSG00000214837.8	LINC01347	chr1	transcribed_unprocessed_pseudogene	long intergenic non-protein coding RNA 1347	5393	sample1
22067	chr17	75620174	75620863	chr17_482741	56	+	690	24	75620666	three_prime_UTR:0.26;CDS:0.47;intron:0.26;	ENSG00000266714.6	MYO15B	chr17	protein_coding	myosin XVB	22067	sample1
17984	chr15	101269995	101270262	chr15_117732	5	-	268	5	101270120	intergenic;	--	17984	sample1
17661	chr15	68228937	68229693	chr15_113694	58	-	757	35	68229522	five_prime_UTR:0.14;CDS:0.11;intron:0.75;	ENSG00000260007.1	RP11-315D16.2	chr15	protein_coding	--	17661	sample1
917	chr1	31414052	31414397	chr1_390417	15	+	346	14	31414178	CDS:0.03;intron:0.97;	ENSG00000168528.11	SERINC2	chr1	protein_coding	serine incorporator 2	917	sample1
50167	chr8	12753920	12755120	chr8_678941	26	-	1201	6	12754062	five_prime_UTR:0.35;CDS:0.35;intron:0.3;	ENSG00000154359.12	LONRF1	chr8	protein_coding	LON peptidase N-terminal domain and ring finger 1	50167	sample1
26269	chr19	41428179	41428670	chr19_158900	10	+	492	7	41428293	intron:1.0;	ENSG00000248098.10	BCKDHA	chr19	protein_coding	branched chain keto acid dehydrogenase E1, alpha polypeptide	26269	sample1
316	chr1	2269132	2269889	chr1_382856	72	+	758	27	2269286	intron:1.0;	ENSG00000157933.9	SKI	chr1	protein_coding	SKI proto-oncogene	316	sample1
51213	chr9	7085050	7085237	chr9_635521	4	+	188	4	7085090	intron:1.0;	ENSG00000107077.17	KDM4C	chr9	protein_coding	lysine (K)-specific demethylase 4C	51213	sample1
11725	chr12	121775217	121775899	chr12_281374	27	+	683	14	121775771	three_prime_UTR:0.04;CDS:0.39;intron:0.57;	ENSG00000188735.12	TMEM120B	chr12	protein_coding	transmembrane protein 120B	11725	sample1
40367	chr4	25377244	25377403	chr4_562684	5	+	160	5	25377341	five_prime_UTR:0.63;intron:0.37;	ENSG00000053900.10	ANAPC4	chr4	protein_coding	anaphase promoting complex subunit 4	40367	sample1
37159	chr22	45163172	45163365	chr22_216417	7	-	194	7	45163220	intron:1.0;	ENSG00000226328.6	NUP50-AS1	chr22	lincRNA	NUP50 antisense RNA 1 (head to head)	37159	sample1
47006	chr7	72946373	72946666	chr7_316043	9	+	294	8	72946487	three_prime_UTR:1.0;	ENSG00000196313.11	POM121	chr7	protein_coding	POM121 transmembrane nucleoporin	47006	sample1
36008	chr22	38756109	38756361	chr22_203125	3	+	253	3	38756214	antisense:1;	ENSG00000100242.15	SUN2	chr22	protein_coding	Sad1 and UNC84 domain containing 2	36008	sample1
52704	chr9	37923575	37924266	chr9_653659	38	-	692	21	37923904	intron:1.0;	ENSG00000255872.3	RP11-613M10.9	chr9	protein_coding	--	52704	sample1
54144	chrX	73969544	73969886	chrX_456152	10	+	343	7	73969696	intron:1.0;	ENSG00000225470.6	JPX	chrX	lincRNA	JPX transcript, XIST activator (non-protein coding)	54144	sample1
44583	chr6	43451454	43451717	chr6_225150	9	+	264	9	43451583	antisense:1;	ENSG00000171462.14	DLK2	chr6	protein_coding	delta-like 2 homolog (Drosophila)	44583	sample1
33821	chr20	3228258	3229263	chr20_519580	192	-	1006	57	3228686	CDS:0.71;intron:0.29;	ENSG00000088836.12	SLC4A11	chr20	protein_coding	solute carrier family 4, sodium borate transporter, member 11	33821	sample1
52979	chr9	96939697	96940246	chr9_657179	10	-	550	6	96940099	intergenic;	--	52979	sample1
15536	chr14	24141059	24141613	chr14_132572	29	-	555	15	24141185	five_prime_UTR:0.51;CDS:0.36;intron:0.08;	ENSG00000100908.13	EMC9	chr14	protein_coding	ER membrane protein complex subunit 9	15536	sample1
23237	chr17	39197411	39197711	chr17_495327	26	-	301	21	39197522	five_prime_UTR:0.69;CDS:0.28;	ENSG00000067191.15	CACNB1	chr17	protein_coding	calcium channel, voltage-dependent, beta 1 subunit	23237	sample1
33694	chr20	63238568	63238777	chr20_518128	24	+	210	20	63238580	CDS:0.22;intron:0.78;	ENSG00000101197.12	BIRC7	chr20	protein_coding	baculoviral IAP repeat containing 7	33694	sample1
14353	chr13	112544609	112545068	chr13_265717	29	-	460	21	112544921	intron:1.0;	ENSG00000126216.12	TUBGCP3	chr13	protein_coding	tubulin, gamma complex associated protein 3	14353	sample1
19883	chr16	4382620	4383201	chr16_85008	19	-	582	9	4382957	intron:1.0;	ENSG00000103426.12	CORO7-PAM16	chr16	protein_coding	CORO7-PAM16 readthrough	19883	sample1
21768	chr17	54951378	54951614	chr17_478510	5	+	237	5	54951465	intron:1.0;	ENSG00000141198.13	TOM1L1	chr17	protein_coding	target of myb1 (chicken)-like 1	21768	sample1
22529	chr17	954433	954892	chr17_487458	38	-	460	25	954643	intron:1.0;	ENSG00000167693.16	NXN	chr17	protein_coding	nucleoredoxin	22529	sample1
22803	chr17	7834779	7835030	chr17_490427	6	-	252	6	7834883	intergenic;	--	22803	sample1
20508	chr16	70663514	70664858	chr16_92388	86	-	1345	25	70664711	three_prime_UTR:0.12;CDS:0.7;intron:0.18;	ENSG00000132613.14	MTSS1L	chr16	protein_coding	metastasis suppressor 1-like	20508	sample1
31548	chr2	55048881	55049482	chr2_617179	37	-	602	22	55049132	five_prime_UTR:0.2;intron:0.8;	ENSG00000115310.17	RTN4	chr2	protein_coding	reticulon 4	31548	sample1
26117	chr19	37907131	37907737	chr19_156583	30	+	607	13	37907547	five_prime_UTR:0.22;intron:0.63;	ENSG00000105738.10	SIPA1L3	chr19	protein_coding	signal-induced proliferation-associated 1 like 3	26117	sample1
50298	chr8	29342015	29342841	chr8_680644	83	-	827	38	29342212	intron:1.0;	ENSG00000120875.8	DUSP4	chr8	protein_coding	dual specificity phosphatase 4	50298	sample1
6422	chr10	126927625	126928372	chr10_49571	47	+	748	16	126927911	intron:1.0;	ENSG00000150760.12	DOCK1	chr10	protein_coding	dedicator of cytokinesis 1	6422	sample1
36276	chr22	46318467	46319322	chr22_205863	39	+	856	17	46318714	intron:1.0;	ENSG00000075218.18	GTSE1	chr22	protein_coding	G-2 and S-phase expressed 1	36276	sample1
46757	chr7	30855299	30855553	chr7_312753	6	+	255	6	30855406	intron:1.0;	ENSG00000254959.6	INMT-FAM188B	chr7	protein_coding	INMT-FAM188B readthrough (NMD candidate)	46757	sample1
36635	chr22	20494944	20495836	chr22_209859	38	-	893	11	20495078	five_prime_UTR:0.09;intron:0.91;	ENSG00000099910.16	KLHL22	chr22	protein_coding	kelch-like family member 22	36635	sample1
29062	chr19	55660176	55660221	chr19_186555	11	-	46	9	55660176	antisense:1;	ENSG00000063244.12	U2AF2	chr19	protein_coding	U2 small nuclear RNA auxiliary factor 2	29062	sample1
30746	chr2	231810152	231810374	chr2_607408	6	+	223	6	231810251	noncoding_exon:1.0;	ENSG00000261096.1	RP11-690I21.2	chr2	sense_overlapping	--	30746	sample1
37607	chr3	39406748	39407265	chr3_348145	49	+	518	34	39406936	five_prime_UTR:0.03;intron:0.97;	ENSG00000168028.13	RPSA	chr3	protein_coding	ribosomal protein SA	37607	sample1
13096	chr12	123972079	123972487	chr12_298021	8	-	409	5	123972340	intron:1.0;	ENSG00000119242.8	CCDC92	chr12	protein_coding	coiled-coil domain containing 92	13096	sample1
36503	chr22	17774320	17774500	chr22_208257	11	-	181	11	17774380	five_prime_UTR:0.64;intron:0.36;	ENSG00000015475.18	BID	chr22	protein_coding	BH3 interacting domain death agonist	36503	sample1
38018	chr3	111953096	111953388	chr3_354161	17	+	293	13	111953241	intron:1.0;	ENSG00000144824.19	PHLDB2	chr3	protein_coding	pleckstrin homology-like domain, family B, member 2	38018	sample1
37788	chr3	50268925	50269567	chr3_350477	87	+	643	57	50269309	five_prime_UTR:0.37;CDS:0.17;intron:0.46;	ENSG00000012171.17	SEMA3B	chr3	protein_coding	sema domain, immunoglobulin domain (Ig), short basic domain, secreted, (semaphorin) 3B	37788	sample1
5493	chr10	1097145	1098082	chr10_36273	23	+	938	11	1097523	intron:1.0;	ENSG00000047056.14	WDR37	chr10	protein_coding	WD repeat domain 37	5493	sample1
23834	chr17	72554323	72555423	chr17_502291	117	-	1101	35	72554724	intron:1.0;	ENSG00000227036.6	LINC00511	chr17	lincRNA	long intergenic non-protein coding RNA 511	23834	sample1
6620	chr10	5661050	5661389	chr10_52419	10	-	340	9	5661142	intron:1.0;	ENSG00000196372.12	ASB13	chr10	protein_coding	ankyrin repeat and SOCS box containing 13	6620	sample1
1413	chr1	68387385	68387603	chr1_396933	8	+	219	8	68387456	intergenic;	--	1413	sample1
26939	chr19	54456635	54456921	chr19_165478	424	+	287	197	54456692	CDS:1.0;	ENSG00000167615.16	LENG8	chr19	protein_coding	leukocyte receptor cluster (LRC) member 8	26939	sample1
32353	chr2	168246442	168246940	chr2_627160	19	-	499	11	168246790	intron:1.0;	ENSG00000198648.10	STK39	chr2	protein_coding	serine threonine kinase 39	32353	sample1
40082	chr4	1249214	1250089	chr4_559130	34	+	876	19	1249687	noncoding_exon:0.9;	ENSG00000196810.4	CTBP1-AS2	chr4	antisense	CTBP1 antisense RNA 2 (head to head)	40082	sample1
51500	chr9	88388268	88388769	chr9_639606	24	+	502	18	88388534	five_prime_UTR:0.24;intron:0.46;	ENSG00000106723.16	SPIN1	chr9	protein_coding	spindlin 1	51500	sample1
27894	chr19	14072503	14072906	chr19_174082	11	-	404	8	14072759	antisense:1;	ENSG00000141854.7	CTB-55O6.8	chr19	protein_coding	--	27894	sample1
19196	chr16	75265824	75265964	chr16_78524	3	+	141	3	75265825	antisense:1;	ENSG00000050820.16	BCAR1	chr16	protein_coding	breast cancer anti-estrogen resistance 1	19196	sample1
24092	chr17	79952656	79952818	chr17_504822	19	-	163	18	79952770	CDS:1.0;	ENSG00000167291.15	TBC1D16	chr17	protein_coding	TBC1 domain family, member 16	24092	sample1
49508	chr8	38757304	38757543	chr8_670476	8	+	240	8	38757396	intron:1.0;	ENSG00000147526.19	TACC1	chr8	protein_coding	transforming, acidic coiled-coil containing protein 1	49508	sample1
34598	chr20	63861279	63863814	chr20_529563	278	-	2536	43	63862155	noncoding_exon:1.0;	ENSG00000268858.2	RP4-591C20.9	chr20	antisense	--	34598	sample1
31291	chr2	24832592	24833529	chr2_613725	52	-	938	15	24833049	intron:1.0;	ENSG00000138031.14	ADCY3	chr2	protein_coding	adenylate cyclase 3	31291	sample1
18062	chr16	574065	574951	chr16_66134	148	+	887	37	574276	five_prime_UTR:0.01;CDS:0.78;intron:0.21;	ENSG00000007541.14	PIGQ	chr16	protein_coding	phosphatidylinositol glycan anchor biosynthesis, class Q	18062	sample1
11959	chr12	990945	991103	chr12_283987	3	-	159	3	990956	noncoding_exon:0.34;intron:0.66;	ENSG00000250132.6	RP11-359B12.2	chr12	antisense	--	11959	sample1
16027	chr14	75063411	75064279	chr14_138884	17	-	869	7	75063820	three_prime_UTR:0.03;five_prime_UTR:0.11;CDS:0.14;intron:0.72;	ENSG00000119640.8	ACYP1	chr14	protein_coding	acylphosphatase 1, erythrocyte (common) type	16027	sample1
40182	chr4	2906164	2906328	chr4_560257	16	+	165	16	2906249	intron:1.0;	ENSG00000087274.16	ADD1	chr4	protein_coding	adducin 1 (alpha)	40182	sample1
40884	chr4	158882089	158882519	chr4_570287	8	+	431	6	158882336	intron:1.0;	ENSG00000052795.12	FNIP2	chr4	protein_coding	folliculin interacting protein 2	40884	sample1
15614	chr14	33938330	33938624	chr14_133495	7	-	295	6	33938503	intron:1.0;	ENSG00000129521.13	EGLN3	chr14	protein_coding	egl-9 family hypoxia-inducible factor 3	15614	sample1
44740	chr6	87239697	87240338	chr6_227559	18	+	642	8	87239878	intron:1.0;	ENSG00000188994.12	ZNF292	chr6	protein_coding	zinc finger protein 292	44740	sample1
15429	chr14	20373235	20373583	chr14_131409	52	-	349	22	20373575	CDS:0.6;intron:0.4;	ENSG00000129566.12	TEP1	chr14	protein_coding	telomerase-associated protein 1	15429	sample1
10644	chr12	2819804	2820355	chr12_267071	32	+	552	13	2820016	CDS:0.25;intron:0.75;	ENSG00000111203.11	ITFG2	chr12	protein_coding	integrin alpha FG-GAP repeat containing 2	10644	sample1
37350	chr3	9890647	9890811	chr3_344640	7	+	165	7	9890707	five_prime_UTR:0.46;CDS:0.54;	ENSG00000171135.12	JAGN1	chr3	protein_coding	jagunal homolog 1 (Drosophila)	37350	sample1
13104	chr12	124358965	124361119	chr12_298118	212	-	2155	41	124360291	intron:1.0;	ENSG00000196498.13	NCOR2	chr12	protein_coding	nuclear receptor corepressor 2	13104	sample1
17726	chr15	73569201	73569828	chr15_114492	17	-	628	7	73569316	intron:1.0;	ENSG00000156642.16	NPTN	chr15	protein_coding	neuroplastin	17726	sample1
22549	chr17	1508270	1508816	chr17_487688	13	-	547	7	1508389	intron:1.0;	ENSG00000132376.19	INPP5K	chr17	protein_coding	inositol polyphosphate-5-phosphatase K	22549	sample1
22128	chr17	77310479	77312661	chr17_483505	122	+	2183	23	77311482	intron:1.0;	ENSG00000184640.17	SEPT9	chr17	protein_coding	septin 9	22128	sample1
43625	chr5	141644167	141644533	chr5_554964	32	-	367	17	141644229	CDS:0.6;intron:0.4;	ENSG00000197948.10	FCHSD1	chr5	protein_coding	FCH and double SH3 domains 1	43625	sample1
46715	chr7	28409626	28409792	chr7_312179	5	+	167	5	28409717	intron:1.0;	ENSG00000146592.16	CREB5	chr7	protein_coding	cAMP responsive element binding protein 5	46715	sample1
2421	chr1	206703611	206704158	chr1_410855	18	+	548	13	206703951	intron:1.0;	ENSG00000162889.10	MAPKAPK2	chr1	protein_coding	mitogen-activated protein kinase-activated protein kinase 2	2421	sample1
32412	chr2	177215538	177215563	chr2_627993	3	-	26	3	177215538	antisense:1;	ENSG00000170144.18	HNRNPA3	chr2	protein_coding	heterogeneous nuclear ribonucleoprotein A3	32412	sample1
52293	chr9	133071516	133071762	chr9_648617	5	+	247	5	133071625	CDS:1.0;	ENSG00000170835.13	CEL	chr9	protein_coding	carboxyl ester lipase	52293	sample1
26507	chr19	46006392	46006716	chr19_161105	16	+	325	11	46006655	CDS:0.49;intron:0.51;	ENSG00000104983.8	CCDC61	chr19	protein_coding	coiled-coil domain containing 61	26507	sample1
33839	chr20	3382426	3382506	chr20_519769	7	-	81	7	3382455	CDS:1.0;	ENSG00000088854.12	C20orf194	chr20	protein_coding	chromosome 20 open reading frame 194	33839	sample1
579	chr1	15847758	15848150	chr1_386214	66	+	393	37	15847936	five_prime_UTR:0.52;CDS:0.21;	ENSG00000065526.10	SPEN	chr1	protein_coding	spen family transcriptional repressor	579	sample1
28729	chr19	48395703	48396543	chr19_183598	57	-	841	27	48395894	antisense:1;	ENSG00000105464.3	GRIN2D	chr19	protein_coding	glutamate receptor, ionotropic, N-methyl D-aspartate 2D	28729	sample1
11727	chr12	121779576	121780031	chr12_281383	38	+	456	24	121779886	three_prime_UTR:1.0;	ENSG00000188735.12	TMEM120B	chr12	protein_coding	transmembrane protein 120B	11727	sample1
3961	chr1	52552565	52553193	chr1_430081	25	-	629	16	52552963	five_prime_UTR:0.27;intron:0.58;	ENSG00000134744.13	ZCCHC11	chr1	protein_coding	zinc finger, CCHC domain containing 11	3961	sample1
20812	chr16	89366619	89368003	chr16_96188	69	-	1385	19	89367225	intron:1.0;	ENSG00000167522.14	ANKRD11	chr16	protein_coding	ankyrin repeat domain 11	20812	sample1
4915	chr1	202013640	202013929	chr1_443115	11	-	290	7	202013828	antisense:1;	ENSG00000249007.1	RP11-510N19.5	chr1	sense_intronic	--	4915	sample1
32085	chr2	112020663	112021027	chr2_623494	7	-	365	5	112020721	antisense:1;	ENSG00000153208.16	MERTK	chr2	protein_coding	MER proto-oncogene, tyrosine kinase	32085	sample1
52378	chr9	136806503	136807160	chr9_649750	23	+	658	8	136806975	CDS:0.57;intron:0.43;	ENSG00000213213.13	CCDC183	chr9	protein_coding	coiled-coil domain containing 183	52378	sample1
21738	chr17	50484183	50484707	chr17_478115	25	+	525	18	50484500	CDS:0.2;intron:0.8;	ENSG00000136444.9	RSAD1	chr17	protein_coding	radical S-adenosyl methionine domain containing 1	21738	sample1
40296	chr4	8471569	8471980	chr4_561885	22	+	412	16	8471704	intron:1.0;	ENSG00000155275.18	TRMT44	chr4	protein_coding	tRNA methyltransferase 44 homolog (S. cerevisiae)	40296	sample1
31645	chr2	65388849	65389229	chr2_618490	15	-	381	9	65389083	intron:1.0;	ENSG00000198369.9	SPRED2	chr2	protein_coding	sprouty-related, EVH1 domain containing 2	31645	sample1
46368	chr6	158817189	158817790	chr6_248485	54	-	602	38	158817366	intron:1.0;	ENSG00000092820.17	EZR	chr6	protein_coding	ezrin	46368	sample1
13661	chr13	110450304	110450498	chr13_256229	5	+	195	4	110450333	CDS:0.77;intron:0.23;	ENSG00000134871.17	COL4A2	chr13	protein_coding	collagen, type IV, alpha 2	13661	sample1
29849	chr2	101867959	101868037	chr2_594667	8	+	79	8	101868029	CDS:0.12;intron:0.88;	ENSG00000071054.15	MAP4K4	chr2	protein_coding	mitogen-activated protein kinase kinase kinase kinase 4	29849	sample1
29846	chr2	101252900	101253158	chr2_594474	27	+	259	26	101253011	five_prime_UTR:0.25;CDS:0.75;	ENSG00000158435.7	CNOT11	chr2	protein_coding	CCR4-NOT transcription complex, subunit 11	29846	sample1
38920	chr3	46686215	46686439	chr3_366385	33	-	225	25	46686307	CDS:0.59;intron:0.41;	ENSG00000178038.16	ALS2CL	chr3	protein_coding	ALS2 C-terminal like	38920	sample1
23414	chr17	44023451	44024817	chr17_497201	30	-	1367	6	44023641	intergenic;	--	23414	sample1
37001	chr22	39311779	39316207	chr22_214596	775	-	4429	150	39315462	three_prime_UTR:0.01;CDS:0.16;intron:0.58;	ENSG00000100316.15	RPL3	chr22	protein_coding	ribosomal protein L3	37001	sample1
15444	chr14	20383998	20384351	chr14_131428	41	-	354	25	20384204	CDS:0.55;intron:0.45;	ENSG00000129566.12	TEP1	chr14	protein_coding	telomerase-associated protein 1	15444	sample1
36374	chr22	47706836	47707373	chr22_206934	22	+	538	17	47707037	intron:1.0;	ENSG00000224271.5	RP11-191L9.4	chr22	lincRNA	--	36374	sample1
2837	chr1	777895	778204	chr1_416219	8	-	310	7	778025	intron:1.0;	ENSG00000228327.2	RP11-206L10.2	chr1	lincRNA	--	2837	sample1
44258	chr6	30924353	30924560	chr6_222021	24	+	208	16	30924381	CDS:1.0;	ENSG00000137411.16	VARS2	chr6	protein_coding	valyl-tRNA synthetase 2, mitochondrial	44258	sample1
42892	chr5	177265429	177266301	chr5_545014	35	+	873	17	177265573	intron:1.0;	ENSG00000165671.18	NSD1	chr5	protein_coding	nuclear receptor binding SET domain protein 1	42892	sample1
35050	chr21	46412585	46413539	chr21_304599	56	+	955	31	46412896	CDS:0.16;intron:0.84;	ENSG00000160299.16	PCNT	chr21	protein_coding	pericentrin	35050	sample1
22609	chr17	3595583	3596088	chr17_488568	15	-	506	9	3595941	five_prime_UTR:0.33;intron:0.67;	ENSG00000196689.10	TRPV1	chr17	protein_coding	transient receptor potential cation channel, subfamily V, member 1	22609	sample1
8196	chr11	62148738	62148964	chr11_7423	28	+	227	22	62148773	CDS:0.48;intron:0.52;	ENSG00000149503.12	INCENP	chr11	protein_coding	inner centromere protein antigens 135/155kDa	8196	sample1
6905	chr10	46555268	46555945	chr10_56465	17	-	678	6	46555798	five_prime_UTR:0.23;intron:0.16;	ENSG00000204175.5	GPRIN2	chr10	protein_coding	G protein regulated inducer of neurite outgrowth 2	6905	sample1
7254	chr10	98415182	98415413	chr10_61463	4	-	232	4	98415266	five_prime_UTR:0.01;	ENSG00000119943.10	PYROXD2	chr10	protein_coding	pyridine nucleotide-disulphide oxidoreductase domain 2	7254	sample1
42317	chr5	96734086	96734406	chr5_536455	11	+	321	8	96734187	intron:1.0;	ENSG00000153113.23	CAST	chr5	protein_coding	calpastatin	42317	sample1
10034	chr11	68120759	68121350	chr11_28505	36	-	592	16	68120921	five_prime_UTR:0.29;CDS:0.59;intron:0.12;	ENSG00000110721.11	CHKA	chr11	protein_coding	choline kinase alpha	10034	sample1
24931	chr18	79982692	79983118	chr18_196874	11	-	427	7	79982838	intron:1.0;	ENSG00000141759.14	TXNL4A	chr18	protein_coding	thioredoxin-like 4A	24931	sample1
19042	chr16	67935962	67936490	chr16_76564	15	+	529	7	67936299	antisense:1;	ENSG00000205220.11	PSMB10	chr16	protein_coding	proteasome (prosome, macropain) subunit, beta type, 10	19042	sample1
8565	chr11	68596813	68597218	chr11_11101	12	+	406	9	68597046	intron:1.0;	ENSG00000110075.14	PPP6R3	chr11	protein_coding	protein phosphatase 6, regulatory subunit 3	8565	sample1
32216	chr2	130053603	130054000	chr2_625286	16	-	398	11	130053734	intergenic;	--	32216	sample1
19321	chr16	85565430	85566289	chr16_80162	39	+	860	18	85565572	intergenic;	--	19321	sample1
44812	chr6	111489435	111489670	chr6_228521	8	+	236	6	111489519	intron:1.0;	ENSG00000231889.7	TRAF3IP2-AS1	chr6	antisense	TRAF3IP2 antisense RNA 1	44812	sample1
23264	chr17	40121203	40121456	chr17_495717	7	-	254	7	40121325	intergenic;	--	23264	sample1
3085	chr1	6279346	6280421	chr1_418512	51	-	1076	16	6279664	intron:1.0;	ENSG00000097021.19	ACOT7	chr1	protein_coding	acyl-CoA thioesterase 7	3085	sample1
51974	chr9	125207904	125208264	chr9_644860	6	+	361	5	125208021	intron:1.0;	ENSG00000136933.16	RABEPK	chr9	protein_coding	Rab9 effector protein with kelch motifs	51974	sample1
15255	chr14	102777343	102777675	chr14_129747	16	+	333	9	102777626	five_prime_UTR:0.6;	ENSG00000131323.14	TRAF3	chr14	protein_coding	TNF receptor-associated factor 3	15255	sample1
27347	chr19	1988585	1988902	chr19_168655	21	-	318	17	1988714	intron:1.0;	ENSG00000133243.8	BTBD2	chr19	protein_coding	BTB (POZ) domain containing 2	27347	sample1
39565	chr3	126084092	126084218	chr3_374967	13	-	127	13	126084092	five_prime_UTR:1.0;	ENSG00000114544.15	SLC41A3	chr3	protein_coding	solute carrier family 41, member 3	39565	sample1
43826	chr5	177510882	177511581	chr5_557814	28	-	700	12	177511197	three_prime_UTR:0.01;	ENSG00000183258.11	DDX41	chr5	protein_coding	DEAD (Asp-Glu-Ala-Asp) box polypeptide 41	43826	sample1
29075	chr19	56117224	56118889	chr19_186666	105	-	1666	24	56118059	intron:1.0;	ENSG00000142409.5	ZNF787	chr19	protein_coding	zinc finger protein 787	29075	sample1
3023	chr1	3531085	3531406	chr1_417825	15	-	322	12	3531220	five_prime_UTR:0.5;CDS:0.5;	ENSG00000162591.15	MEGF6	chr1	protein_coding	multiple EGF-like-domains 6	3023	sample1
39204	chr3	52401969	52402576	chr3_369308	44	-	608	22	52402312	three_prime_UTR:0.21;CDS:0.54;intron:0.26;	ENSG00000163930.9	BAP1	chr3	protein_coding	BRCA1 associated protein-1 (ubiquitin carboxy-terminal hydrolase)	39204	sample1
13540	chr13	94601868	94602072	chr13_254603	15	+	205	15	94601962	five_prime_UTR:0.12;CDS:0.71;	ENSG00000152749.7	GPR180	chr13	protein_coding	G protein-coupled receptor 180	13540	sample1
4065	chr1	67413798	67414076	chr1_431768	11	-	279	10	67413888	intron:1.0;	ENSG00000142864.14	SERBP1	chr1	protein_coding	SERPINE1 mRNA binding protein 1	4065	sample1
8358	chr11	65506742	65506958	chr11_8922	3	+	217	3	65506821	intergenic;	--	8358	sample1
47074	chr7	75414802	75414996	chr7_316991	8	+	195	8	75414849	noncoding_exon:1.0;	ENSG00000223705.9	NSUN5P1	chr7	transcribed_unprocessed_pseudogene	NOP2/Sun domain family, member 5 pseudogene 1	47074	sample1
12650	chr12	100194158	100194524	chr12_292745	6	-	367	5	100194377	intron:1.0;	ENSG00000257489.6	RP11-175P13.3	chr12	transcribed_unprocessed_pseudogene	--	12650	sample1
43862	chr5	179609313	179609688	chr5_558134	23	-	376	18	179609459	antisense:1;	ENSG00000176783.14	RUFY1	chr5	protein_coding	RUN and FYVE domain containing 1	43862	sample1
38624	chr3	10260275	10260526	chr3_362607	3	-	252	3	10260388	antisense:1;	ENSG00000272410.5	RP11-438J1.1	chr3	protein_coding	--	38624	sample1
14023	chr13	42048718	42048961	chr13_260720	5	-	244	4	42048767	antisense:1;	ENSG00000102780.16	DGKH	chr13	protein_coding	diacylglycerol kinase, eta	14023	sample1
37281	chr22	50445008	50446370	chr22_217614	110	-	1363	29	50445759	three_prime_UTR:1.0;	ENSG00000100241.20	SBF1	chr22	protein_coding	SET binding factor 1	37281	sample1
8344	chr11	65386646	65386830	chr11_8811	24	+	185	24	65386760	five_prime_UTR:0.62;intron:0.38;	ENSG00000126391.13	FRMD8	chr11	protein_coding	FERM domain containing 8	8344	sample1
9759	chr11	62705956	62706709	chr11_26003	33	-	754	15	62706080	five_prime_UTR:0.52;intron:0.48;	ENSG00000168000.14	BSCL2	chr11	protein_coding	Berardinelli-Seip congenital lipodystrophy 2 (seipin)	9759	sample1
24547	chr18	58378190	58378692	chr18_191324	17	+	503	12	58378432	intron:1.0;	ENSG00000049759.16	NEDD4L	chr18	protein_coding	neural precursor cell expressed, developmentally down-regulated 4-like, E3 ubiquitin protein ligase	24547	sample1
10373	chr11	95789219	95789974	chr11_32941	25	-	756	9	95789391	five_prime_UTR:0.41;CDS:0.12;intron:0.23;	ENSG00000077458.12	FAM76B	chr11	protein_coding	family with sequence similarity 76, member B	10373	sample1
19535	chr16	89913231	89914009	chr16_81931	47	+	779	15	89913344	intron:1.0;	ENSG00000267048.1	RP11-566K11.7	chr16	processed_transcript	--	19535	sample1
53240	chr9	123380341	123380626	chr9_660286	9	-	286	9	123380479	three_prime_UTR:1.0;five_prime_UTR:1.0;	ENSG00000119522.15	DENND1A	chr9	protein_coding	DENN/MADD domain containing 1A	53240	sample1
28993	chr19	54164433	54164601	chr19_185974	20	-	169	16	54164461	CDS:1.0;	ENSG00000167608.11	TMC4	chr19	protein_coding	transmembrane channel-like 4	28993	sample1
26574	chr19	47180516	47180832	chr19_161875	19	+	317	12	47180729	intron:1.0;	ENSG00000142230.11	SAE1	chr19	protein_coding	SUMO1 activating enzyme subunit 1	26574	sample1
48801	chr7	108003110	108003176	chr7_338728	13	-	67	13	108003110	five_prime_UTR:1.0;	ENSG00000091136.13	LAMB1	chr7	protein_coding	laminin, beta 1	48801	sample1
47458	chr7	128658461	128658744	chr7_322060	14	+	284	14	128658597	antisense:1;	ENSG00000281490.1	CICP14	chr7	processed_pseudogene	capicua transcriptional repressor pseudogene 14	47458	sample1
6413	chr10	126917379	126917881	chr10_49551	22	+	503	10	126917531	intron:1.0;	ENSG00000150760.12	DOCK1	chr10	protein_coding	dedicator of cytokinesis 1	6413	sample1
16556	chr15	41816909	41817035	chr15_98620	13	+	127	11	41816955	CDS:1.0;	ENSG00000137802.13	MAPKBP1	chr15	protein_coding	mitogen-activated protein kinase binding protein 1	16556	sample1
45019	chr6	151391720	151391874	chr6_231646	7	+	155	6	151391729	intergenic;	--	45019	sample1
21572	chr17	42780946	42781308	chr17_476293	9	+	363	6	42781161	CDS:1.0;	ENSG00000126562.16	WNK4	chr17	protein_coding	WNK lysine deficient protein kinase 4	21572	sample1
27787	chr19	11486768	11487436	chr19_173154	19	-	669	8	11487156	intron:1.0;	ENSG00000267477.1	CTC-398G3.6	chr19	protein_coding	--	27787	sample1
11350	chr12	67649393	67650292	chr12_276313	33	+	900	16	67649858	CDS:0.17;intron:0.83;	ENSG00000127334.10	DYRK2	chr12	protein_coding	dual-specificity tyrosine-(Y)-phosphorylation regulated kinase 2	11350	sample1
25730	chr19	17787681	17787846	chr19_152560	5	+	166	5	17787782	CDS:1.0;	ENSG00000130475.14	FCHO1	chr19	protein_coding	FCH domain only 1	25730	sample1
38459	chr3	185825351	185825893	chr3_360492	14	+	543	7	185825681	intergenic;	--	38459	sample1
5277	chr1	229489121	229489358	chr1_448134	8	-	238	8	229489211	intron:1.0;	ENSG00000069248.11	NUP133	chr1	protein_coding	nucleoporin 133kDa	5277	sample1
37303	chr22	50572874	50574192	chr22_217702	113	-	1319	21	50573833	CDS:0.29;intron:0.71;	ENSG00000205560.12	CPT1B	chr22	protein_coding	carnitine palmitoyltransferase 1B (muscle)	37303	sample1
21239	chr17	19314097	19314865	chr17_471924	25	+	769	14	19314463	intron:1.0;	ENSG00000072134.15	EPN2	chr17	protein_coding	epsin 2	21239	sample1
45020	chr6	151393962	151394168	chr6_231650	6	+	207	6	151394022	intergenic;	--	45020	sample1
30141	chr2	149330624	149331280	chr2_598788	27	+	657	12	149331133	five_prime_UTR:0.15;intron:0.85;	ENSG00000187123.14	LYPD6	chr2	protein_coding	LY6/PLAUR domain containing 6	30141	sample1
49324	chr8	22565005	22565539	chr8_668284	23	+	535	12	22565287	CDS:0.16;intron:0.84;	ENSG00000120896.13	SORBS3	chr8	protein_coding	sorbin and SH3 domain containing 3	49324	sample1
16273	chr14	102927989	102928453	chr14_142795	17	-	465	11	102928202	antisense:1;	ENSG00000166126.10	AMN	chr14	protein_coding	amnion associated transmembrane protein	16273	sample1
25237	chr19	4405911	4405962	chr19_146880	27	+	52	25	4405911	CDS:1.0;	ENSG00000167670.15	CHAF1A	chr19	protein_coding	chromatin assembly factor 1, subunit A (p150)	25237	sample1
45948	chr6	73514741	73515008	chr6_242857	8	-	268	7	73514873	intergenic;	--	45948	sample1
27997	chr19	16571943	16572488	chr19_175188	22	-	546	10	16572227	intron:1.0;	ENSG00000141979.4	CTD-3222D19.2	chr19	protein_coding	--	27997	sample1
27985	chr19	16383098	16384104	chr19_174966	44	-	1007	17	16383957	intron:1.0;	ENSG00000127527.13	EPS15L1	chr19	protein_coding	epidermal growth factor receptor pathway substrate 15-like 1	27985	sample1
53493	chr9	133103105	133104632	chr9_663630	109	-	1528	25	133104288	CDS:0.12;intron:0.88;	ENSG00000160271.14	RALGDS	chr9	protein_coding	ral guanine nucleotide dissociation stimulator	53493	sample1
27012	chr19	55637184	55637959	chr19_165857	83	+	776	41	55637687	intergenic;	--	27012	sample1
23537	chr17	47814359	47814715	chr17_498289	36	-	357	23	47814535	CDS:0.26;intron:0.74;	ENSG00000006025.11	OSBPL7	chr17	protein_coding	oxysterol binding protein-like 7	23537	sample1
15875	chr14	64767662	64767953	chr14_136802	9	-	292	7	64767708	CDS:0.68;intron:0.32;	ENSG00000070182.17	SPTB	chr14	protein_coding	spectrin, beta, erythrocytic	15875	sample1
34472	chr20	62307145	62308828	chr20_528444	127	-	1684	19	62307870	intergenic;	--	34472	sample1
14443	chr14	22871752	22872396	chr14_118601	125	+	645	48	22871960	five_prime_UTR:0.86;CDS:0.05;intron:0.09;	ENSG00000197324.8	LRP10	chr14	protein_coding	low density lipoprotein receptor-related protein 10	14443	sample1
45418	chr6	16295291	16295490	chr6_236827	6	-	200	6	16295343	antisense:1;	ENSG00000137198.9	GMPR	chr6	protein_coding	guanosine monophosphate reductase	45418	sample1
29921	chr2	112022216	112022690	chr2_595662	25	+	475	11	112022496	CDS:0.34;intron:0.66;	ENSG00000153208.16	MERTK	chr2	protein_coding	MER proto-oncogene, tyrosine kinase	29921	sample1
14354	chr13	112551788	112552221	chr13_265734	14	-	434	11	112551965	intron:1.0;	ENSG00000126216.12	TUBGCP3	chr13	protein_coding	tubulin, gamma complex associated protein 3	14354	sample1
44336	chr6	33415809	33416311	chr6_222433	28	+	503	18	33416037	three_prime_UTR:0.42;CDS:0.58;	ENSG00000112511.17	PHF1	chr6	protein_coding	PHD finger protein 1	44336	sample1
25173	chr19	3387567	3388295	chr19_146261	59	+	729	21	3388028	intron:1.0;	ENSG00000141905.17	NFIC	chr19	protein_coding	nuclear factor I/C (CCAAT-binding transcription factor)	25173	sample1
14698	chr14	54784009	54784722	chr14_121394	42	+	714	15	54784548	CDS:0.27;intron:0.73;	ENSG00000020577.13	SAMD4A	chr14	protein_coding	sterile alpha motif domain containing 4A	14698	sample1
28108	chr19	19563508	19563963	chr19_176417	25	-	456	10	19563652	CDS:0.24;intron:0.76;	ENSG00000105717.13	PBX4	chr19	protein_coding	pre-B-cell leukemia homeobox 4	28108	sample1
54881	chrX	150826683	150826887	chrX_466586	6	-	205	6	150826769	intron:1.0;	ENSG00000102181.19	CD99L2	chrX	protein_coding	CD99 molecule-like 2	54881	sample1
22768	chr17	7225694	7228065	chr17_490060	219	-	2372	34	7226176	three_prime_UTR:0.07;CDS:0.5;intron:0.43;	ENSG00000004975.11	DVL2	chr17	protein_coding	dishevelled segment polarity protein 2	22768	sample1
50542	chr8	80692838	80693107	chr8_684347	9	-	270	8	80693003	CDS:0.39;intron:0.61;	ENSG00000164684.13	ZNF704	chr8	protein_coding	zinc finger protein 704	50542	sample1
29487	chr2	47004002	47004503	chr2_589488	27	+	502	16	47004317	intron:1.0;	ENSG00000068724.15	TTC7A	chr2	protein_coding	tetratricopeptide repeat domain 7A	29487	sample1
19665	chr16	1351171	1351675	chr16_83030	58	-	505	25	1351378	CDS:0.44;intron:0.56;	ENSG00000007520.3	TSR3	chr16	protein_coding	TSR3, 20S rRNA accumulation, homolog (S. cerevisiae)	19665	sample1
52461	chr9	137763658	137764114	chr9_650642	16	+	457	12	137763869	intron:1.0;	ENSG00000181090.17	EHMT1	chr9	protein_coding	euchromatic histone-lysine N-methyltransferase 1	52461	sample1
40168	chr4	2820249	2820753	chr4_560146	42	+	505	18	2820417	CDS:0.28;intron:0.72;	ENSG00000087266.15	SH3BP2	chr4	protein_coding	SH3-domain binding protein 2	40168	sample1
48937	chr7	138964039	138964333	chr7_341051	16	-	295	15	138964183	intron:1.0;	ENSG00000122778.9	KIAA1549	chr7	protein_coding	KIAA1549	48937	sample1
49177	chr7	158633451	158633735	chr7_343545	12	-	285	9	158633590	intron:1.0;	ENSG00000146918.19	NCAPG2	chr7	protein_coding	non-SMC condensin II complex, subunit G2	49177	sample1
6070	chr10	96043568	96043910	chr10_44880	13	+	343	12	96043697	five_prime_UTR:0.44;intron:0.56;	ENSG00000107443.15	CCNJ	chr10	protein_coding	cyclin J	6070	sample1
12458	chr12	56636181	56636406	chr12_289826	16	-	226	14	56636213	five_prime_UTR:0.86;CDS:0.02;	ENSG00000076108.11	BAZ2A	chr12	protein_coding	bromodomain adjacent to zinc finger domain, 2A	12458	sample1
7661	chr11	552089	552232	chr11_285	42	+	144	31	552091	CDS:1.0;	ENSG00000161328.10	LRRC56	chr11	protein_coding	leucine rich repeat containing 56	7661	sample1
54642	chrX	53683873	53684085	chrX_462992	24	-	213	18	53683885	five_prime_UTR:1.0;	ENSG00000086758.15	HUWE1	chrX	protein_coding	HECT, UBA and WWE domain containing 1, E3 ubiquitin protein ligase	54642	sample1
22410	chr17	82433602	82433861	chr17_486307	20	+	260	16	82433763	CDS:0.64;intron:0.36;	ENSG00000169660.15	HEXDC	chr17	protein_coding	hexosaminidase (glycosyl hydrolase family 20, catalytic domain) containing	22410	sample1
15344	chr14	104726506	104726959	chr14_130700	16	+	454	11	104726812	intron:1.0;	ENSG00000185100.10	ADSSL1	chr14	protein_coding	adenylosuccinate synthase like 1	15344	sample1
886	chr1	28887954	28888456	chr1_390027	11	+	503	5	28888157	intron:1.0;	ENSG00000159023.18	EPB41	chr1	protein_coding	erythrocyte membrane protein band 4.1	886	sample1
32958	chr20	3924556	3925236	chr20_507817	27	+	681	12	3924680	three_prime_UTR:1.0;	ENSG00000125779.21	PANK2	chr20	protein_coding	pantothenate kinase 2	32958	sample1
45143	chr6	161090938	161091167	chr6_233647	9	+	230	9	161091020	intron:1.0;	ENSG00000085511.19	MAP3K4	chr6	protein_coding	mitogen-activated protein kinase kinase kinase 4	45143	sample1
17677	chr15	70072802	70073775	chr15_113930	33	-	974	18	70073039	intron:1.0;	ENSG00000140332.15	TLE3	chr15	protein_coding	transducin-like enhancer of split 3	17677	sample1
26928	chr19	54220619	54220830	chr19_165454	14	+	212	13	54220696	intergenic;	--	26928	sample1
46602	chr7	6153994	6154354	chr7_310841	23	+	361	17	6154088	CDS:1.0;	ENSG00000106346.11	USP42	chr7	protein_coding	ubiquitin specific peptidase 42	46602	sample1
49120	chr7	152262045	152262356	chr7_342838	8	-	312	7	152262185	intron:1.0;	ENSG00000055609.17	KMT2C	chr7	protein_coding	lysine (K)-specific methyltransferase 2C	49120	sample1
40902	chr4	168833466	168833699	chr4_570605	6	+	234	6	168833552	intron:1.0;	ENSG00000129116.17	PALLD	chr4	protein_coding	palladin, cytoskeletal associated protein	40902	sample1
33719	chr20	63668425	63669025	chr20_518362	54	+	601	36	63668615	intron:1.0;	ENSG00000258366.7	RTEL1	chr20	protein_coding	regulator of telomere elongation helicase 1	33719	sample1
22152	chr17	77429937	77430357	chr17_483686	28	+	421	23	77430190	intron:1.0;	ENSG00000184640.17	SEPT9	chr17	protein_coding	septin 9	22152	sample1
3983	chr1	53323214	53323846	chr1_430279	43	-	633	25	53323582	intron:1.0;	ENSG00000157193.14	LRP8	chr1	protein_coding	low density lipoprotein receptor-related protein 8, apolipoprotein e receptor	3983	sample1
15397	chr14	105394752	105395168	chr14_131135	51	+	417	40	105395017	three_prime_UTR:1.0;	ENSG00000179364.13	PACS2	chr14	protein_coding	phosphofurin acidic cluster sorting protein 2	15397	sample1
14779	chr14	60919817	60920214	chr14_122474	12	+	398	9	60920067	intron:1.0;	ENSG00000020426.10	MNAT1	chr14	protein_coding	MNAT CDK-activating kinase assembly factor 1	14779	sample1
22149	chr17	77423217	77424017	chr17_483681	53	+	801	23	77423505	intron:1.0;	ENSG00000184640.17	SEPT9	chr17	protein_coding	septin 9	22149	sample1
12785	chr12	112039430	112039749	chr12_294278	19	-	320	15	112039614	intron:1.0;	ENSG00000111300.9	NAA25	chr12	protein_coding	N(alpha)-acetyltransferase 25, NatB auxiliary subunit	12785	sample1
9501	chr11	31495137	31495337	chr11_22945	5	-	201	5	31495220	intron:1.0;	ENSG00000148950.9	IMMP1L	chr11	protein_coding	IMP1 inner mitochondrial membrane peptidase-like (S. cerevisiae)	9501	sample1
1790	chr1	150949121	150949278	chr1_401842	12	+	158	10	150949136	CDS:1.0;	ENSG00000143379.12	SETDB1	chr1	protein_coding	SET domain, bifurcated 1	1790	sample1
50342	chr8	37695997	37696181	chr8_681196	5	-	185	5	37696043	antisense:1;	ENSG00000183779.6	ZNF703	chr8	protein_coding	zinc finger protein 703	50342	sample1
53575	chr9	136005260	136006276	chr9_664744	22	-	1017	6	136005429	intergenic;	--	53575	sample1
34909	chr21	43903899	43904089	chr21_303327	22	+	191	20	43903956	five_prime_UTR:0.63;intron:0.37;	ENSG00000160216.18	AGPAT3	chr21	protein_coding	1-acylglycerol-3-phosphate O-acyltransferase 3	34909	sample1
26323	chr19	42357403	42357647	chr19_159261	42	+	245	24	42357539	CDS:0.74;intron:0.26;	ENSG00000105429.12	MEGF8	chr19	protein_coding	multiple EGF-like-domains 8	26323	sample1
11915	chr12	132549517	132554448	chr12_283482	513	+	4932	35	132551944	intron:1.0;	ENSG00000112787.12	FBRSL1	chr12	protein_coding	fibrosin-like 1	11915	sample1
52646	chr9	34458165	34458548	chr9_653011	40	-	384	24	34458310	five_prime_UTR:0.74;CDS:0.16;intron:0.1;	ENSG00000164970.14	FAM219A	chr9	protein_coding	family with sequence similarity 219, member A	52646	sample1
50249	chr8	23161340	23161632	chr8_679974	20	-	293	18	23161485	intron:1.0;	ENSG00000173530.5	TNFRSF10D	chr8	protein_coding	tumor necrosis factor receptor superfamily, member 10d, decoy with truncated death domain	50249	sample1
54846	chrX	132217455	132217806	chrX_466066	27	-	352	17	132217738	five_prime_UTR:1.0;	ENSG00000123728.9	RAP2C	chrX	protein_coding	RAP2C, member of RAS oncogene family	54846	sample1
30893	chr2	235594956	235595365	chr2_608668	21	+	410	12	235595077	intron:1.0;	ENSG00000157985.17	AGAP1	chr2	protein_coding	ArfGAP with GTPase domain, ankyrin repeat and PH domain 1	30893	sample1
36344	chr22	47062953	47063929	chr22_206612	34	+	977	10	47063440	intron:1.0;	ENSG00000054611.13	TBC1D22A	chr22	protein_coding	TBC1 domain family, member 22A	36344	sample1
2468	chr1	212609387	212609952	chr1_411616	46	+	566	21	212609686	intron:1.0;	ENSG00000162772.16	ATF3	chr1	protein_coding	activating transcription factor 3	2468	sample1
31842	chr2	88626966	88627205	chr2_620935	8	-	240	8	88627058	CDS:1.0;	ENSG00000172071.11	EIF2AK3	chr2	protein_coding	eukaryotic translation initiation factor 2-alpha kinase 3	31842	sample1
24933	chr18	79988042	79988543	chr18_196882	10	-	502	5	79988104	five_prime_UTR:0.3;CDS:0.31;intron:0.39;	ENSG00000141759.14	TXNL4A	chr18	protein_coding	thioredoxin-like 4A	24933	sample1
53011	chr9	98210984	98211448	chr9_657454	21	-	465	14	98211279	intron:1.0;	ENSG00000095383.19	TBC1D2	chr9	protein_coding	TBC1 domain family, member 2	53011	sample1
27627	chr19	7971195	7971828	chr19_171690	27	-	634	10	7971492	intron:1.0;	ENSG00000066044.13	ELAVL1	chr19	protein_coding	ELAV like RNA binding protein 1	27627	sample1
42407	chr5	119321035	119321280	chr5_537783	13	+	246	13	119321133	intron:1.0;	ENSG00000145779.7	TNFAIP8	chr5	protein_coding	tumor necrosis factor, alpha-induced protein 8	42407	sample1
11737	chr12	121822489	121824070	chr12_281435	152	+	1582	33	121822579	CDS:0.8;intron:0.2;	ENSG00000139718.10	SETD1B	chr12	protein_coding	SET domain containing 1B	11737	sample1
48722	chr7	101236330	101236649	chr7_337575	12	-	320	10	101236502	intron:1.0;	ENSG00000106404.13	CLDN15	chr7	protein_coding	claudin 15	48722	sample1
31769	chr2	74502413	74502910	chr2_620092	22	-	498	13	74502545	five_prime_UTR:0.1;CDS:0.39;intron:0.51;	ENSG00000179528.15	LBX2	chr2	protein_coding	ladybird homeobox 2	31769	sample1
1828	chr1	152264074	152264984	chr1_402563	53	+	911	25	152264514	intron:1.0;	ENSG00000237975.6	FLG-AS1	chr1	antisense	FLG antisense RNA 1	1828	sample1
15598	chr14	31350771	31350998	chr14_133347	6	-	228	6	31350851	intron:1.0;	ENSG00000129493.14	HEATR5A	chr14	protein_coding	HEAT repeat containing 5A	15598	sample1
41980	chr5	14505149	14505355	chr5_531483	10	+	207	10	14505235	intron:1.0;	ENSG00000038382.17	TRIO	chr5	protein_coding	trio Rho guanine nucleotide exchange factor	41980	sample1
33824	chr20	3237188	3239504	chr20_519602	311	-	2317	67	3237949	five_prime_UTR:0.09;CDS:0.15;intron:0.63;	ENSG00000088836.12	SLC4A11	chr20	protein_coding	solute carrier family 4, sodium borate transporter, member 11	33824	sample1
54910	chrX	153881922	153882457	chrX_466909	44	-	536	23	153882296	intron:1.0;	ENSG00000198910.12	L1CAM	chrX	protein_coding	L1 cell adhesion molecule	54910	sample1
13726	chr13	112715764	112716871	chr13_256744	115	+	1108	30	112716553	intron:1.0;	ENSG00000068650.18	ATP11A	chr13	protein_coding	ATPase, class VI, type 11A	13726	sample1
27474	chr19	4088067	4088656	chr19_169907	12	-	590	6	4088350	intergenic;	--	27474	sample1
36792	chr22	29335856	29336665	chr22_211472	27	-	810	16	29335984	intron:1.0;	ENSG00000100280.16	AP1B1	chr22	protein_coding	adaptor-related protein complex 1, beta 1 subunit	36792	sample1
52746	chr9	38052083	38052705	chr9_653913	27	-	623	11	38052457	intron:1.0;	ENSG00000255872.3	RP11-613M10.9	chr9	protein_coding	--	52746	sample1
50515	chr8	73293203	73293533	chr8_683953	16	-	331	13	73293334	intron:1.0;	ENSG00000147604.13	RPL7	chr8	protein_coding	ribosomal protein L7	50515	sample1
51048	chr8	144255726	144256387	chr8_690886	18	-	662	12	144255919	antisense:1;	ENSG00000179832.17	MROH1	chr8	protein_coding	maestro heat-like repeat family member 1	51048	sample1
28843	chr19	49912884	49913852	chr19_184545	72	-	969	32	49913496	intron:1.0;	ENSG00000104951.15	IL4I1	chr19	protein_coding	interleukin 4 induced 1	28843	sample1
28749	chr19	48729303	48729590	chr19_183817	17	-	288	12	48729426	CDS:1.0;	ENSG00000105538.8	RASIP1	chr19	protein_coding	Ras interacting protein 1	28749	sample1
15603	chr14	31457028	31457205	chr14_133393	4	-	178	4	31457058	intron:1.0;	ENSG00000203546.7	RP11-176H8.1	chr14	protein_coding	--	15603	sample1
19518	chr16	89850303	89850660	chr16_81833	32	+	358	21	89850461	CDS:1.0;	ENSG00000204991.10	SPIRE2	chr16	protein_coding	spire-type actin nucleation factor 2	19518	sample1
9622	chr11	47173671	47173950	chr11_24264	24	-	280	20	47173803	CDS:0.29;intron:0.71;	ENSG00000149182.14	ARFGAP2	chr11	protein_coding	ADP-ribosylation factor GTPase activating protein 2	9622	sample1
39127	chr3	50108231	50108304	chr3_368581	56	-	74	40	50108300	antisense:1;	ENSG00000003756.16	RBM5	chr3	protein_coding	RNA binding motif protein 5	39127	sample1
28749	chr19	48728936	48729293	chr19_183816	18	-	358	14	48729049	CDS:1.0;	ENSG00000105538.8	RASIP1	chr19	protein_coding	Ras interacting protein 1	28749	sample1
41544	chr4	102705408	102705904	chr4_579993	15	-	497	8	102705735	intron:1.0;	ENSG00000109323.8	MANBA	chr4	protein_coding	mannosidase, beta A, lysosomal	41544	sample1
10774	chr12	7191225	7191358	chr12_268500	13	+	134	10	7191225	CDS:1.0;	ENSG00000139197.10	PEX5	chr12	protein_coding	peroxisomal biogenesis factor 5	10774	sample1
22791	chr17	7479104	7480088	chr17_490275	92	-	985	48	7479493	five_prime_UTR:0.17;intron:0.83;	ENSG00000174282.11	ZBTB4	chr17	protein_coding	zinc finger and BTB domain containing 4	22791	sample1
25120	chr19	2252801	2253150	chr19_145690	6	+	350	5	2252920	antisense:1;	ENSG00000167476.10	JSRP1	chr19	protein_coding	junctional sarcoplasmic reticulum protein 1	25120	sample1
49907	chr8	128036529	128037276	chr8_676213	46	+	748	17	128036847	intron:1.0;	ENSG00000249859.7	PVT1	chr8	lincRNA	Pvt1 oncogene (non-protein coding)	49907	sample1
22507	chr17	811120	811391	chr17_487183	16	-	272	16	811244	intron:1.0;	ENSG00000167693.16	NXN	chr17	protein_coding	nucleoredoxin	22507	sample1
29657	chr2	73220582	73220782	chr2_591800	25	+	201	19	73220660	CDS:0.61;intron:0.39;	ENSG00000135632.11	SMYD5	chr2	protein_coding	SMYD family member 5	29657	sample1
616	chr1	16955311	16955550	chr1_386602	12	+	240	8	16955539	CDS:1.0;	ENSG00000058453.16	CROCC	chr1	protein_coding	ciliary rootlet coiled-coil, rootletin	616	sample1
36915	chr22	37198202	37198426	chr22_213610	6	-	225	6	37198279	intergenic;	--	36915	sample1
21590	chr17	43226001	43226364	chr17_476505	8	+	364	6	43226246	antisense:1;	ENSG00000236383.7	LINC00854	chr17	processed_transcript	long intergenic non-protein coding RNA 854	21590	sample1
26809	chr19	50205183	50206418	chr19_164066	89	+	1236	28	50205646	intron:1.0;	ENSG00000105357.15	MYH14	chr19	protein_coding	myosin, heavy chain 14, non-muscle	26809	sample1
40346	chr4	20700501	20700709	chr4_562464	8	+	209	8	20700562	five_prime_UTR:1.0;	ENSG00000163138.18	PACRGL	chr4	protein_coding	PARK2 co-regulated-like	40346	sample1
17026	chr15	84980452	84981503	chr15_104599	40	+	1052	11	84980573	five_prime_UTR:0.21;intron:0.79;	ENSG00000073417.14	PDE8A	chr15	protein_coding	phosphodiesterase 8A	17026	sample1
28419	chr19	40394305	40395094	chr19_179958	17	-	790	6	40394632	CDS:1.0;	ENSG00000105227.14	PRX	chr19	protein_coding	periaxin	28419	sample1
21551	chr17	42511825	42512490	chr17_476110	23	+	666	10	42512143	intron:1.0;	ENSG00000033627.14	ATP6V0A1	chr17	protein_coding	ATPase, H+ transporting, lysosomal V0 subunit a1	21551	sample1
51156	chr9	580790	581363	chr9_634721	15	+	574	8	581149	intron:1.0;	ENSG00000107104.18	KANK1	chr9	protein_coding	KN motif and ankyrin repeat domains 1	51156	sample1
22400	chr17	82273362	82273620	chr17_486241	6	+	259	5	82273478	antisense:1;	ENSG00000141551.14	CSNK1D	chr17	protein_coding	casein kinase 1, delta	22400	sample1
20085	chr16	23495693	23495778	chr16_87277	16	-	86	16	23495767	CDS:1.0;	ENSG00000103365.15	GGA2	chr16	protein_coding	golgi-associated, gamma adaptin ear containing, ARF binding protein 2	20085	sample1
35426	chr21	45264532	45265620	chr21_308480	67	-	1089	19	45264915	three_prime_UTR:0.87;CDS:0.13;	ENSG00000186866.16	POFUT2	chr21	protein_coding	protein O-fucosyltransferase 2	35426	sample1
23081	chr17	29103426	29103748	chr17_493894	28	-	323	23	29103629	CDS:0.2;intron:0.8;	ENSG00000196535.14	MYO18A	chr17	protein_coding	myosin XVIIIA	23081	sample1
13735	chr13	112807598	112808493	chr13_256910	87	+	896	39	112808075	intron:1.0;	ENSG00000068650.18	ATP11A	chr13	protein_coding	ATPase, class VI, type 11A	13735	sample1
25244	chr19	4504007	4504600	chr19_147035	11	+	594	6	4504240	antisense:1;	ENSG00000167676.4	PLIN4	chr19	protein_coding	perilipin 4	25244	sample1
47681	chr7	155706365	155706801	chr7_325113	15	+	437	11	155706473	intron:1.0;	ENSG00000184863.10	RBM33	chr7	protein_coding	RNA binding motif protein 33	47681	sample1
3856	chr1	45010566	45010836	chr1_428438	15	-	271	15	45010689	CDS:0.52;intron:0.48;	ENSG00000126107.14	HECTD3	chr1	protein_coding	HECT domain containing E3 ubiquitin protein ligase 3	3856	sample1
5082	chr1	212410320	212410523	chr1_445490	13	-	204	9	212410425	CDS:0.48;intron:0.52;	ENSG00000065600.12	TMEM206	chr1	protein_coding	transmembrane protein 206	5082	sample1
27781	chr19	11397444	11397597	chr19_173090	54	-	154	36	11397595	CDS:1.0;	ENSG00000205517.12	RGL3	chr19	protein_coding	ral guanine nucleotide dissociation stimulator-like 3	27781	sample1
36282	chr22	46335536	46335846	chr22_205894	27	+	311	21	46335799	five_prime_UTR:0.74;CDS:0.26;	ENSG00000100416.12	TRMU	chr22	protein_coding	tRNA 5-methylaminomethyl-2-thiouridylate methyltransferase	36282	sample1
40251	chr4	6674093	6674686	chr4_561289	44	+	594	21	6674238	noncoding_exon:1.0;	ENSG00000170846.15	AC093323.3	chr4	lincRNA	--	40251	sample1
13042	chr12	122935188	122935431	chr12_297368	16	-	244	9	122935288	CDS:0.66;intron:0.34;	ENSG00000150967.17	ABCB9	chr12	protein_coding	ATP-binding cassette, sub-family B (MDR/TAP), member 9	13042	sample1
21237	chr17	19304204	19304694	chr17_471904	17	+	491	10	19304497	intron:1.0;	ENSG00000072134.15	EPN2	chr17	protein_coding	epsin 2	21237	sample1
28527	chr19	43735890	43736718	chr19_181327	37	-	829	16	43736060	intron:1.0;	ENSG00000105771.13	SMG9	chr19	protein_coding	SMG9 nonsense mediated mRNA decay factor	28527	sample1
12010	chr12	6934464	6934600	chr12_284658	10	-	137	10	6934481	antisense:1;	ENSG00000111676.14	ATN1	chr12	protein_coding	atrophin 1	12010	sample1
18083	chr16	651198	651266	chr16_66264	35	+	69	31	651250	intron:1.0;	ENSG00000102854.14	MSLN	chr16	protein_coding	mesothelin	18083	sample1
19594	chr16	190967	191226	chr16_82326	10	-	260	10	191079	intron:1.0;	ENSG00000007392.16	LUC7L	chr16	protein_coding	LUC7-like (S. cerevisiae)	19594	sample1
336	chr1	3292484	3293000	chr1_383106	15	+	517	12	3292693	intron:1.0;	ENSG00000142611.16	PRDM16	chr1	protein_coding	PR domain containing 16	336	sample1
38082	chr3	123156089	123157089	chr3_354949	28	+	1001	9	123156696	intron:1.0;	ENSG00000065485.17	PDIA5	chr3	protein_coding	protein disulfide isomerase family A, member 5	38082	sample1
3205	chr1	11262343	11262540	chr1_420327	25	-	198	25	11262444	five_prime_UTR:0.32;intron:0.51;	ENSG00000198793.12	MTOR	chr1	protein_coding	mechanistic target of rapamycin (serine/threonine kinase)	3205	sample1
26570	chr19	47172124	47172843	chr19_161854	44	+	720	19	47172615	intron:1.0;	ENSG00000142230.11	SAE1	chr19	protein_coding	SUMO1 activating enzyme subunit 1	26570	sample1
51865	chr9	114252878	114252932	chr9_643701	29	+	55	29	114252914	CDS:1.0;	ENSG00000196739.14	COL27A1	chr9	protein_coding	collagen, type XXVII, alpha 1	51865	sample1
49289	chr8	21919809	21920712	chr8_667822	28	+	904	13	21919923	intron:1.0;	ENSG00000130227.16	XPO7	chr8	protein_coding	exportin 7	49289	sample1
19378	chr16	88490383	88492249	chr16_80849	113	+	1867	24	88491872	intron:1.0;	ENSG00000179588.8	ZFPM1	chr16	protein_coding	zinc finger protein, FOG family member 1	19378	sample1
32973	chr20	4686778	4687464	chr20_507935	17	+	687	6	4686991	intron:1.0;	ENSG00000171867.16	PRNP	chr20	protein_coding	prion protein	32973	sample1
21786	chr17	57126031	57126258	chr17_478704	6	+	228	6	57126117	intergenic;	--	21786	sample1
21176	chr17	17739107	17740680	chr17_471212	108	+	1574	24	17739300	intron:1.0;	ENSG00000108557.17	RAI1	chr17	protein_coding	retinoic acid induced 1	21176	sample1
19737	chr16	2091627	2092330	chr16_83584	97	-	704	38	2091869	CDS:0.38;intron:0.62;	ENSG00000008710.17	PKD1	chr16	protein_coding	polycystic kidney disease 1 (autosomal dominant)	19737	sample1
8663	chr11	70508742	70510912	chr11_12076	113	+	2171	18	70510160	antisense:1;	ENSG00000162105.16	SHANK2	chr11	protein_coding	SH3 and multiple ankyrin repeat domains 2	8663	sample1
14170	chr13	77326485	77327067	chr13_263165	65	-	583	38	77326811	five_prime_UTR:0.16;CDS:0.3;intron:0.5;	ENSG00000005810.17	MYCBP2	chr13	protein_coding	MYC binding protein 2, E3 ubiquitin protein ligase	14170	sample1
51501	chr9	88399218	88399415	chr9_639621	7	+	198	7	88399336	intron:1.0;	ENSG00000106723.16	SPIN1	chr9	protein_coding	spindlin 1	51501	sample1
27036	chr19	56159623	56160349	chr19_166027	95	+	727	33	56160202	three_prime_UTR:0.2;CDS:0.8;	ENSG00000167685.14	ZNF444	chr19	protein_coding	zinc finger protein 444	27036	sample1
33415	chr20	44909990	44910498	chr20_514763	40	+	509	26	44910198	five_prime_UTR:0.16;CDS:0.38;intron:0.32;	ENSG00000101104.12	PABPC1L	chr20	protein_coding	poly(A) binding protein, cytoplasmic 1-like	33415	sample1
2868	chr1	1113214	1114080	chr1_416521	41	-	867	15	1113349	intron:1.0;	ENSG00000131591.17	C1orf159	chr1	protein_coding	chromosome 1 open reading frame 159	2868	sample1
33133	chr20	32109722	32110015	chr20_510635	21	+	294	19	32109868	five_prime_UTR:0.95;CDS:0.05;	ENSG00000101337.15	TM9SF4	chr20	protein_coding	transmembrane 9 superfamily protein member 4	33133	sample1
50049	chr8	144316102	144316287	chr8_677708	10	+	186	10	144316140	antisense:1;	ENSG00000185000.9	DGAT1	chr8	protein_coding	diacylglycerol O-acyltransferase 1	50049	sample1
7512	chr10	124679445	124679829	chr10_64690	15	-	385	11	124679579	intron:1.0;	ENSG00000258539.1	RP11-12J10.3	chr10	protein_coding	--	7512	sample1
12695	chr12	107760956	107761134	chr12_293270	12	-	179	10	107761014	five_prime_UTR:1.0;	ENSG00000110851.11	PRDM4	chr12	protein_coding	PR domain containing 4	12695	sample1
31718	chr2	72963603	72964194	chr2_619560	20	-	592	12	72964047	intron:1.0;	ENSG00000144040.12	SFXN5	chr2	protein_coding	sideroflexin 5	31718	sample1
8102	chr11	47980525	47981175	chr11_6053	23	+	651	11	47980713	five_prime_UTR:0.55;CDS:0.15;intron:0.26;	ENSG00000149177.12	PTPRJ	chr11	protein_coding	protein tyrosine phosphatase, receptor type, J	8102	sample1
10532	chr11	126264879	126265172	chr11_35199	24	-	294	18	126264958	CDS:0.73;intron:0.27;	ENSG00000182934.11	SRPR	chr11	protein_coding	signal recognition particle receptor (docking protein)	10532	sample1
9286	chr11	3163997	3165318	chr11_19746	60	-	1322	14	3164700	five_prime_UTR:0.08;intron:0.92;	ENSG00000021762.19	OSBPL5	chr11	protein_coding	oxysterol binding protein-like 5	9286	sample1
44021	chr6	4950181	4950516	chr6_218779	9	+	336	8	4950266	intron:1.0;	ENSG00000153046.17	CDYL	chr6	protein_coding	chromodomain protein, Y-like	44021	sample1
29641	chr2	69809642	69810048	chr2_591449	13	+	407	10	69809901	intron:1.0;	ENSG00000196975.14	ANXA4	chr2	protein_coding	annexin A4	29641	sample1
17195	chr15	99257467	99257727	chr15_107020	5	+	261	5	99257602	intron:1.0;	ENSG00000168904.14	LRRC28	chr15	protein_coding	leucine rich repeat containing 28	17195	sample1
4904	chr1	201391682	201392226	chr1_442964	27	-	545	18	201392011	intron:1.0;	ENSG00000159166.13	LAD1	chr1	protein_coding	ladinin 1	4904	sample1
33123	chr20	31514457	31514773	chr20_510368	19	+	317	13	31514578	five_prime_UTR:0.3;CDS:0.58;intron:0.12;	ENSG00000101294.16	HM13	chr20	protein_coding	histocompatibility (minor) 13	33123	sample1
22743	chr17	6480898	6481119	chr17_489812	8	-	222	8	6480973	intron:1.0;	ENSG00000091622.15	PITPNM3	chr17	protein_coding	PITPNM family member 3	22743	sample1
45371	chr6	11197865	11198663	chr6_236206	31	-	799	13	11198347	three_prime_UTR:0.45;intron:0.55;	ENSG00000111859.16	NEDD9	chr6	protein_coding	neural precursor cell expressed, developmentally down-regulated 9	45371	sample1
28063	chr19	18929485	18929750	chr19_176054	11	-	266	11	18929603	intron:1.0;	ENSG00000268193.5	AC002985.3	chr19	protein_coding	--	28063	sample1
42203	chr5	71850946	71851110	chr5_534705	6	+	165	6	71850996	intergenic;	--	42203	sample1
35586	chr22	20405422	20406422	chr22_197900	30	+	1001	11	20405746	CDS:1.0;	ENSG00000185252.17	ZNF74	chr22	protein_coding	zinc finger protein 74	35586	sample1
21190	chr17	17811557	17811863	chr17_471345	9	+	307	8	17811687	antisense:1;	ENSG00000072310.16	SREBF1	chr17	protein_coding	sterol regulatory element binding transcription factor 1	21190	sample1
33617	chr20	62150667	62151919	chr20_517250	67	+	1253	20	62151516	intron:1.0;	ENSG00000184402.14	SS18L1	chr20	protein_coding	synovial sarcoma translocation gene on chromosome 18-like 1	33617	sample1
7389	chr10	109886731	109887712	chr10_62940	39	-	982	15	109886954	intron:1.0;	ENSG00000108039.17	XPNPEP1	chr10	protein_coding	X-prolyl aminopeptidase (aminopeptidase P) 1, soluble	7389	sample1
45306	chr6	3318704	3320222	chr6_235315	80	-	1519	18	3318987	intron:1.0;	ENSG00000137266.14	SLC22A23	chr6	protein_coding	solute carrier family 22, member 23	45306	sample1
3986	chr1	53327788	53328054	chr1_430285	27	-	267	21	53327789	five_prime_UTR:0.53;CDS:0.47;	ENSG00000157193.14	LRP8	chr1	protein_coding	low density lipoprotein receptor-related protein 8, apolipoprotein e receptor	3986	sample1
6911	chr10	47538924	47539161	chr10_56516	6	-	238	6	47539015	intron:1.0;	ENSG00000204172.11	AGAP9	chr10	protein_coding	ArfGAP with GTPase domain, ankyrin repeat and PH domain 9	6911	sample1
46411	chr6	167951885	167952187	chr6_249036	5	-	303	3	167952137	antisense:1;	ENSG00000130396.20	MLLT4	chr6	protein_coding	myeloid/lymphoid or mixed-lineage leukemia (trithorax homolog, Drosophila); translocated to, 4	46411	sample1
47738	chr7	158910177	158911127	chr7_325867	49	+	951	18	158910600	intron:1.0;	ENSG00000126870.15	WDR60	chr7	protein_coding	WD repeat domain 60	47738	sample1
23672	chr17	59154265	59154724	chr17_500150	24	-	460	16	59154558	intron:1.0;	ENSG00000182628.12	SKA2	chr17	protein_coding	spindle and kinetochore associated complex subunit 2	23672	sample1
53212	chr9	121193360	121193419	chr9_659947	6	-	60	6	121193418	five_prime_UTR:0.12;CDS:0.88;	ENSG00000119396.10	RAB14	chr9	protein_coding	RAB14, member RAS oncogene family	53212	sample1
27628	chr19	7972040	7972778	chr19_171691	37	-	739	18	7972326	intron:1.0;	ENSG00000066044.13	ELAVL1	chr19	protein_coding	ELAV like RNA binding protein 1	27628	sample1
5972	chr10	80515199	80515447	chr10_43497	22	+	249	22	80515300	intron:1.0;	ENSG00000108219.14	TSPAN14	chr10	protein_coding	tetraspanin 14	5972	sample1
38239	chr3	134559692	134559949	chr3_356960	4	+	258	4	134559801	intron:1.0;	ENSG00000182923.16	CEP63	chr3	protein_coding	centrosomal protein 63kDa	38239	sample1
18153	chr16	1731901	1734731	chr16_66923	206	+	2831	31	1734296	intron:1.0;	ENSG00000138834.12	MAPK8IP3	chr16	protein_coding	mitogen-activated protein kinase 8 interacting protein 3	18153	sample1
19550	chr16	89965836	89967685	chr16_82006	194	+	1850	28	89967184	three_prime_UTR:0.93;CDS:0.06;intron:0.01;	ENSG00000140995.16	DEF8	chr16	protein_coding	differentially expressed in FDCP 8 homolog (mouse)	19550	sample1
2979	chr1	2391290	2391661	chr1_417608	11	-	372	10	2391514	five_prime_UTR:0.35;CDS:0.2;intron:0.45;	ENSG00000116151.13	MORN1	chr1	protein_coding	MORN repeat containing 1	2979	sample1
23105	chr17	29566440	29567011	chr17_494089	14	-	572	7	29566683	five_prime_UTR:0.08;CDS:0.92;	ENSG00000168792.4	ABHD15	chr17	protein_coding	abhydrolase domain containing 15	23105	sample1
53494	chr9	133104831	133105713	chr9_663631	49	-	883	20	133105554	intron:1.0;	ENSG00000160271.14	RALGDS	chr9	protein_coding	ral guanine nucleotide dissociation stimulator	53494	sample1
1558	chr1	109100199	109100786	chr1_399208	226	+	588	101	109100323	noncoding_exon:0.72;	ENSG00000270066.3	SCARNA2	chr1	lincRNA	small Cajal body-specific RNA 2	1558	sample1
4981	chr1	204449849	204451687	chr1_443922	86	-	1839	17	204450442	CDS:0.09;intron:0.91;	ENSG00000133056.13	PIK3C2B	chr1	protein_coding	phosphatidylinositol-4-phosphate 3-kinase, catalytic subunit type 2 beta	4981	sample1
2319	chr1	203068452	203068628	chr1_409820	23	+	177	17	203068503	CDS:1.0;	ENSG00000143847.15	PPFIA4	chr1	protein_coding	protein tyrosine phosphatase, receptor type, f polypeptide (PTPRF), interacting protein (liprin), alpha 4	2319	sample1
18707	chr16	30720712	30721040	chr16_72919	70	+	329	40	30720836	CDS:0.81;intron:0.19;	ENSG00000080603.16	SRCAP	chr16	protein_coding	Snf2-related CREBBP activator protein	18707	sample1
39398	chr3	101676175	101676577	chr3_372748	17	-	403	14	101676304	intron:1.0;	ENSG00000066422.4	ZBTB11	chr3	protein_coding	zinc finger and BTB domain containing 11	39398	sample1
45389	chr6	13295995	13296285	chr6_236337	7	-	291	6	13296183	intergenic;	--	45389	sample1
5953	chr10	79309034	79310022	chr10_43279	40	+	989	18	79309806	intron:1.0;	ENSG00000108175.16	ZMIZ1	chr10	protein_coding	zinc finger, MIZ-type containing 1	5953	sample1
49899	chr8	128016540	128017096	chr8_676168	31	+	557	19	128016842	intron:1.0;	ENSG00000249859.7	PVT1	chr8	lincRNA	Pvt1 oncogene (non-protein coding)	49899	sample1
29901	chr2	108774250	108774586	chr2_595391	15	+	337	13	108774338	intron:1.0;	ENSG00000153201.15	RANBP2	chr2	protein_coding	RAN binding protein 2	29901	sample1
25171	chr19	3384590	3385350	chr19_146255	34	+	761	17	3384880	intron:1.0;	ENSG00000141905.17	NFIC	chr19	protein_coding	nuclear factor I/C (CCAAT-binding transcription factor)	25171	sample1
10711	chr12	6318469	6318877	chr12_267985	22	+	409	14	6318744	CDS:0.33;intron:0.67;	ENSG00000008323.15	PLEKHG6	chr12	protein_coding	pleckstrin homology domain containing, family G (with RhoGef domain) member 6	10711	sample1
31846	chr2	95121733	95121987	chr2_621015	9	-	255	8	95121840	five_prime_UTR:0.77;CDS:0.23;	ENSG00000144029.11	MRPS5	chr2	protein_coding	mitochondrial ribosomal protein S5	31846	sample1
43289	chr5	77760364	77760598	chr5_550320	8	-	235	8	77760451	intron:1.0;	ENSG00000171530.13	TBCA	chr5	protein_coding	tubulin folding cofactor A	43289	sample1
48452	chr7	66551070	66551402	chr7_334329	11	-	333	10	66551204	intergenic;	--	48452	sample1
2010	chr1	162367225	162367908	chr1_404880	16	+	684	7	162367476	three_prime_UTR:0.65;CDS:0.35;	ENSG00000198929.12	NOS1AP	chr1	protein_coding	nitric oxide synthase 1 (neuronal) adaptor protein	2010	sample1
34665	chr21	15729991	15730239	chr21_300350	6	+	249	6	15730092	five_prime_UTR:0.87;	ENSG00000155313.15	USP25	chr21	protein_coding	ubiquitin specific peptidase 25	34665	sample1
22040	chr17	75494505	75495791	chr17_482556	86	+	1287	19	75495006	CDS:0.42;intron:0.58;	ENSG00000177728.14	KIAA0195	chr17	protein_coding	KIAA0195	22040	sample1
38889	chr3	44450446	44451107	chr3_366011	23	-	662	9	44450513	CDS:0.34;intron:0.66;	ENSG00000185219.15	ZNF445	chr3	protein_coding	zinc finger protein 445	38889	sample1
27431	chr19	3610768	3611768	chr19_169540	96	-	1001	29	3611394	three_prime_UTR:1.0;	ENSG00000105298.13	CACTIN	chr19	protein_coding	cactin, spliceosome C complex subunit	27431	sample1
43808	chr5	177332471	177333465	chr5_557660	51	-	995	16	177333067	intron:1.0;	ENSG00000169223.14	LMAN2	chr5	protein_coding	lectin, mannose-binding 2	43808	sample1
53415	chr9	129021090	129021219	chr9_662362	94	-	130	71	129021199	CDS:1.0;	ENSG00000148341.17	SH3GLB2	chr9	protein_coding	SH3-domain GRB2-like endophilin B2	53415	sample1
6826	chr10	34643147	34643422	chr10_55699	11	-	276	10	34643298	intron:1.0;	ENSG00000148498.15	PARD3	chr10	protein_coding	par-3 family cell polarity regulator	6826	sample1
31097	chr2	241701488	241702261	chr2_611097	14	+	774	4	241701756	five_prime_UTR:0.03;CDS:0.05;intron:0.21;	ENSG00000168395.14	ING5	chr2	protein_coding	inhibitor of growth family, member 5	31097	sample1
43019	chr5	879793	879889	chr5_546270	48	-	97	47	879886	CDS:1.0;	ENSG00000028310.17	BRD9	chr5	protein_coding	bromodomain containing 9	43019	sample1
41081	chr4	2403428	2403784	chr4_573063	11	-	357	9	2403611	intron:1.0;	ENSG00000159733.13	ZFYVE28	chr4	protein_coding	zinc finger, FYVE domain containing 28	41081	sample1
14375	chr13	113203524	113204301	chr13_266005	27	-	778	15	113203710	intron:1.0;	ENSG00000126226.21	PCID2	chr13	protein_coding	PCI domain containing 2	14375	sample1
17796	chr15	76203507	76204193	chr15_115285	30	-	687	14	76203910	antisense:1;	ENSG00000169758.12	C15orf27	chr15	protein_coding	chromosome 15 open reading frame 27	17796	sample1
6278	chr10	113052898	113053203	chr10_47626	12	+	306	10	113053017	intron:1.0;	ENSG00000148737.15	TCF7L2	chr10	protein_coding	transcription factor 7-like 2 (T-cell specific, HMG-box)	6278	sample1
48655	chr7	99419609	99420149	chr7_336896	32	-	541	16	99419935	three_prime_UTR:0.66;CDS:0.34;	ENSG00000106246.17	PTCD1	chr7	protein_coding	pentatricopeptide repeat domain 1	48655	sample1
16366	chr14	104863523	104863800	chr14_143555	19	-	278	17	104863653	intergenic;	--	16366	sample1
38658	chr3	12906098	12906516	chr3_363062	15	-	419	11	12906368	intron:1.0;	ENSG00000144711.13	IQSEC1	chr3	protein_coding	IQ motif and Sec7 domain 1	38658	sample1
6416	chr10	126919534	126920205	chr10_49555	22	+	672	12	126919950	intron:1.0;	ENSG00000150760.12	DOCK1	chr10	protein_coding	dedicator of cytokinesis 1	6416	sample1
27079	chr19	57708698	57709242	chr19_166454	27	+	545	18	57708902	intron:1.0;	ENSG00000204519.10	ZNF551	chr19	protein_coding	zinc finger protein 551	27079	sample1
25828	chr19	19338844	19339086	chr19_153542	16	+	243	14	19338898	CDS:0.39;intron:0.61;	ENSG00000129933.20	MAU2	chr19	protein_coding	MAU2 sister chromatid cohesion factor	25828	sample1
23478	chr17	45270303	45270900	chr17_497942	28	-	598	11	45270548	CDS:0.25;intron:0.75;	ENSG00000006062.13	MAP3K14	chr17	protein_coding	mitogen-activated protein kinase kinase kinase 14	23478	sample1
16523	chr15	41284020	41284308	chr15_98243	11	+	289	9	41284159	noncoding_exon:0.31;intron:0.69;	ENSG00000247556.6	OIP5-AS1	chr15	processed_transcript	OIP5 antisense RNA 1	16523	sample1
52531	chr9	6008045	6008447	chr9_651411	11	-	403	8	6008161	intergenic;	--	52531	sample1
10373	chr11	95788807	95789210	chr11_32940	9	-	404	5	95789105	intron:1.0;	ENSG00000077458.12	FAM76B	chr11	protein_coding	family with sequence similarity 76, member B	10373	sample1
340	chr1	3295955	3296974	chr1_383113	37	+	1020	10	3296394	intron:1.0;	ENSG00000142611.16	PRDM16	chr1	protein_coding	PR domain containing 16	340	sample1
37795	chr3	50578738	50579035	chr3_350568	13	+	298	9	50578864	CDS:0.36;intron:0.64;	ENSG00000114735.9	HEMK1	chr3	protein_coding	HemK methyltransferase family member 1	37795	sample1
28664	chr19	46860959	46861155	chr19_182838	5	-	197	5	46861038	intergenic;	--	28664	sample1
27263	chr19	1167078	1169862	chr19_167967	152	-	2785	26	1167407	intron:1.0;	ENSG00000064932.15	SBNO2	chr19	protein_coding	strawberry notch homolog 2 (Drosophila)	27263	sample1
9745	chr11	62605514	62606301	chr11_25858	109	-	788	27	62605658	CDS:0.52;intron:0.48;	ENSG00000149499.11	EML3	chr11	protein_coding	echinoderm microtubule associated protein like 3	9745	sample1
51131	chr8	144875176	144875505	chr8_691432	5	-	330	4	144875362	intergenic;	--	51131	sample1
34281	chr20	44629466	44629927	chr20_525583	18	-	462	14	44629703	intron:1.0;	ENSG00000196839.12	ADA	chr20	protein_coding	adenosine deaminase	34281	sample1
53968	chrX	45042962	45043401	chrX_453807	23	+	440	18	45043179	intron:1.0;	ENSG00000147050.14	KDM6A	chrX	protein_coding	lysine (K)-specific demethylase 6A	53968	sample1
19937	chr16	4936090	4937178	chr16_85379	146	-	1089	55	4936843	five_prime_UTR:0.08;CDS:0.06;intron:0.82;	ENSG00000118898.15	PPL	chr16	protein_coding	periplakin	19937	sample1
14985	chr14	72947129	72947743	chr14_125457	36	+	615	15	72947420	CDS:0.08;intron:0.92;	ENSG00000119599.16	DCAF4	chr14	protein_coding	DDB1 and CUL4 associated factor 4	14985	sample1
20903	chr17	1471223	1471474	chr17_467734	4	+	252	4	1471327	antisense:1;	ENSG00000197879.14	MYO1C	chr17	protein_coding	myosin IC	20903	sample1
16888	chr15	73702254	73702453	chr15_103020	16	+	200	15	73702254	CDS:1.0;	ENSG00000103855.17	CD276	chr15	protein_coding	CD276 molecule	16888	sample1
36965	chr22	38504811	38505251	chr22_214308	48	-	441	43	38504933	intron:1.0;	ENSG00000100201.18	DDX17	chr22	protein_coding	DEAD (Asp-Glu-Ala-Asp) box helicase 17	36965	sample1
15497	chr14	23048831	23049448	chr14_132288	34	-	618	17	23049100	CDS:0.4;intron:0.6;	ENSG00000139880.19	CDH24	chr14	protein_coding	cadherin 24, type 2	15497	sample1
2950	chr1	1758730	1760983	chr1_417191	188	-	2254	25	1758873	CDS:0.14;intron:0.86;	ENSG00000008130.15	NADK	chr1	protein_coding	NAD kinase	2950	sample1
42823	chr5	171401405	171401792	chr5_543768	14	+	388	11	171401600	intron:1.0;	ENSG00000181163.13	NPM1	chr5	protein_coding	nucleophosmin (nucleolar phosphoprotein B23, numatrin)	42823	sample1
26392	chr19	44100758	44100940	chr19_159821	14	+	183	12	44100859	CDS:0.7;intron:0.3;	ENSG00000267680.5	ZNF224	chr19	protein_coding	zinc finger protein 224	26392	sample1
23648	chr17	58343648	58344410	chr17_499847	35	-	763	12	58343990	antisense:1;	ENSG00000265148.5	BZRAP1-AS1	chr17	antisense	BZRAP1 antisense RNA 1	23648	sample1
7496	chr10	124628319	124628990	chr10_64583	21	-	672	11	124628546	intron:1.0;	ENSG00000258539.1	RP11-12J10.3	chr10	protein_coding	--	7496	sample1
45070	chr6	158030931	158031687	chr6_232610	40	+	757	21	158031355	intron:1.0;	ENSG00000078269.13	SYNJ2	chr6	protein_coding	synaptojanin 2	45070	sample1
46292	chr6	149317835	149317949	chr6_247646	4	-	115	4	149317857	antisense:1;	ENSG00000055208.17	TAB2	chr6	protein_coding	TGF-beta activated kinase 1/MAP3K7 binding protein 2	46292	sample1
42312	chr5	95779143	95779902	chr5_536362	33	+	760	15	95779263	intron:1.0;	ENSG00000164292.12	RHOBTB3	chr5	protein_coding	Rho-related BTB domain containing 3	42312	sample1
37311	chr22	50772754	50773100	chr22_217742	11	-	347	7	50772941	three_prime_UTR:1.0;	ENSG00000079974.17	RABL2B	chr22	protein_coding	RAB, member of RAS oncogene family-like 2B	37311	sample1
53937	chrX	37701722	37702027	chrX_453277	7	+	306	6	37701880	intron:1.0;	ENSG00000250349.3	RP5-972B16.2	chrX	protein_coding	--	53937	sample1
22034	chr17	75489265	75489906	chr17_482550	52	+	642	18	75489636	CDS:0.3;intron:0.7;	ENSG00000177728.14	KIAA0195	chr17	protein_coding	KIAA0195	22034	sample1
12765	chr12	111446913	111448344	chr12_294024	98	-	1432	27	111448088	antisense:1;	ENSG00000111252.10	SH2B3	chr12	protein_coding	SH2B adaptor protein 3	12765	sample1
54230	chrX	108601884	108602036	chrX_457238	8	+	153	6	108601932	CDS:0.69;intron:0.31;	ENSG00000188153.12	COL4A5	chrX	protein_coding	collagen, type IV, alpha 5	54230	sample1
15613	chr14	33935673	33935911	chr14_133492	6	-	239	5	33935789	intron:1.0;	ENSG00000129521.13	EGLN3	chr14	protein_coding	egl-9 family hypoxia-inducible factor 3	15613	sample1
30550	chr2	218662882	218663087	chr2_605054	26	+	206	20	218662997	CDS:0.58;intron:0.42;	ENSG00000074582.12	BCS1L	chr2	protein_coding	BC1 (ubiquinol-cytochrome c reductase) synthesis-like	30550	sample1
26324	chr19	42358439	42359396	chr19_159264	81	+	958	18	42358771	CDS:0.33;intron:0.67;	ENSG00000105429.12	MEGF8	chr19	protein_coding	multiple EGF-like-domains 8	26324	sample1
37918	chr3	63989944	63990364	chr3_352688	16	+	421	11	63990175	CDS:0.45;intron:0.55;	ENSG00000163635.17	ATXN7	chr3	protein_coding	ataxin 7	37918	sample1
25578	chr19	13764870	13765175	chr19_150870	27	+	306	15	13765095	CDS:0.78;intron:0.22;	ENSG00000037757.13	MRI1	chr19	protein_coding	methylthioribose-1-phosphate isomerase 1	25578	sample1
25124	chr19	2333554	2335451	chr19_145777	75	+	1898	16	2334601	CDS:0.06;intron:0.94;	ENSG00000273734.1	LLfos-48D6.2	chr19	protein_coding	--	25124	sample1
10595	chr11	133955327	133956974	chr11_35934	107	-	1648	22	133955549	five_prime_UTR:0.13;CDS:0.04;intron:0.83;	ENSG00000080854.14	IGSF9B	chr11	protein_coding	immunoglobulin superfamily, member 9B	10595	sample1
19398	chr16	88678219	88678550	chr16_81040	6	+	332	5	88678344	intron:1.0;	ENSG00000260630.6	SNAI3-AS1	chr16	antisense	SNAI3 antisense RNA 1	19398	sample1
23260	chr17	40096442	40096850	chr17_495692	17	-	409	10	40096703	CDS:0.57;intron:0.43;	ENSG00000126368.5	NR1D1	chr17	protein_coding	nuclear receptor subfamily 1, group D, member 1	23260	sample1
13578	chr13	97992343	97992543	chr13_255054	8	+	201	8	97992434	intron:1.0;	ENSG00000065150.18	IPO5	chr13	protein_coding	importin 5	13578	sample1
49874	chr8	127917458	127918447	chr8_675964	53	+	990	18	127918301	intron:1.0;	ENSG00000249859.7	PVT1	chr8	lincRNA	Pvt1 oncogene (non-protein coding)	49874	sample1
17650	chr15	67197331	67197501	chr15_113552	3	-	171	3	67197364	intergenic;	--	17650	sample1
8633	chr11	70270716	70271362	chr11_11784	33	+	647	14	70270843	five_prime_UTR:0.31;intron:0.69;	ENSG00000131626.15	PPFIA1	chr11	protein_coding	protein tyrosine phosphatase, receptor type, f polypeptide (PTPRF), interacting protein (liprin), alpha 1	8633	sample1
36055	chr22	40403193	40403546	chr22_203657	6	+	354	5	40403326	intergenic;	--	36055	sample1
3827	chr1	44237448	44238090	chr1_428118	26	-	643	12	44237923	intron:1.0;	ENSG00000117419.14	ERI3	chr1	protein_coding	ERI1 exoribonuclease family member 3	3827	sample1
9435	chr11	16925015	16926336	chr11_21991	85	-	1322	37	16925605	intron:1.0;	ENSG00000166689.14	PLEKHA7	chr11	protein_coding	pleckstrin homology domain containing, family A member 7	9435	sample1
20141	chr16	28910657	28911414	chr16_88212	53	-	758	18	28910906	CDS:0.26;intron:0.74;	ENSG00000177548.12	RABEP2	chr16	protein_coding	rabaptin, RAB GTPase binding effector protein 2	20141	sample1
259	chr1	1627255	1627932	chr1_382405	76	+	678	29	1627295	CDS:0.45;intron:0.55;	ENSG00000197530.12	MIB2	chr1	protein_coding	mindbomb E3 ubiquitin protein ligase 2	259	sample1
36158	chr22	43152424	43152970	chr22_204722	31	+	547	16	43152554	intron:1.0;	ENSG00000100300.17	TSPO	chr22	protein_coding	translocator protein (18kDa)	36158	sample1
46431	chr6	169660980	169661884	chr6_249212	25	-	905	10	169661445	intron:1.0;	ENSG00000184465.15	WDR27	chr6	protein_coding	WD repeat domain 27	46431	sample1
20144	chr16	28925102	28925554	chr16_88236	40	-	453	19	28925102	five_prime_UTR:0.87;CDS:0.13;	ENSG00000177548.12	RABEP2	chr16	protein_coding	rabaptin, RAB GTPase binding effector protein 2	20144	sample1
30202	chr2	159223732	159224107	chr2_599938	16	+	376	12	159223960	intron:1.0;	ENSG00000115183.13	TANC1	chr2	protein_coding	tetratricopeptide repeat, ankyrin repeat and coiled-coil containing 1	30202	sample1
34310	chr20	45965405	45965774	chr20_525945	47	-	370	28	45965627	CDS:0.4;intron:0.6;	ENSG00000198026.7	ZNF335	chr20	protein_coding	zinc finger protein 335	34310	sample1
22703	chr17	4936088	4936632	chr17_489407	25	-	545	15	4936285	intergenic;	--	22703	sample1
7120	chr10	80200801	80201388	chr10_59684	45	-	588	18	80201167	intron:1.0;	ENSG00000122359.17	ANXA11	chr10	protein_coding	annexin A11	7120	sample1
20819	chr16	89393909	89394448	chr16_96244	49	-	540	29	89394169	intron:1.0;	ENSG00000167522.14	ANKRD11	chr16	protein_coding	ankyrin repeat domain 11	20819	sample1
49091	chr7	151242317	151242603	chr7_342547	19	-	287	11	151242594	CDS:0.43;intron:0.57;	ENSG00000082014.16	SMARCD3	chr7	protein_coding	SWI/SNF related, matrix associated, actin dependent regulator of chromatin, subfamily d, member 3	49091	sample1
43159	chr5	34192403	34192793	chr5_548267	6	-	391	5	34192510	intron:1.0;	ENSG00000215158.9	RP11-1023L17.1	chr5	transcribed_unprocessed_pseudogene	--	43159	sample1
36380	chr22	47734440	47734996	chr22_206967	31	+	557	17	47734833	intron:1.0;	ENSG00000224271.5	RP11-191L9.4	chr22	lincRNA	--	36380	sample1
32671	chr2	231453152	231453487	chr2_632081	12	-	336	9	231453264	antisense:1;	ENSG00000233538.1	AC017104.2	chr2	lincRNA	--	32671	sample1
42626	chr5	140643539	140643736	chr5_540836	18	+	198	16	140643671	CDS:0.57;intron:0.43;	ENSG00000113119.12	TMCO6	chr5	protein_coding	transmembrane and coiled-coil domains 6	42626	sample1
22948	chr17	17882864	17883139	chr17_492329	9	-	276	9	17882992	intron:1.0;	ENSG00000175662.17	TOM1L2	chr17	protein_coding	target of myb1-like 2 (chicken)	22948	sample1
35229	chr21	34797842	34798092	chr21_306609	8	-	251	8	34797947	intron:1.0;	ENSG00000159216.18	RUNX1	chr21	protein_coding	runt-related transcription factor 1	35229	sample1
11752	chr12	122137468	122137590	chr12_281583	14	+	123	12	122137468	CDS:1.0;	ENSG00000175727.13	MLXIP	chr12	protein_coding	MLX interacting protein	11752	sample1
34061	chr20	31716399	31718504	chr20_522662	128	-	2106	26	31718178	intron:1.0;	ENSG00000171552.12	BCL2L1	chr20	protein_coding	BCL2-like 1	34061	sample1
30918	chr2	235827785	235828145	chr2_609056	22	+	361	20	235827907	intron:1.0;	ENSG00000157985.17	AGAP1	chr2	protein_coding	ArfGAP with GTPase domain, ankyrin repeat and PH domain 1	30918	sample1
34171	chr20	35305215	35305916	chr20_523795	27	-	702	17	35305503	intron:1.0;	ENSG00000101019.21	UQCC1	chr20	protein_coding	ubiquinol-cytochrome c reductase complex assembly factor 1	34171	sample1
54338	chrX	150693412	150693676	chrX_458706	23	+	265	20	150693556	five_prime_UTR:0.45;CDS:0.55;	ENSG00000063601.16	MTMR1	chrX	protein_coding	myotubularin related protein 1	54338	sample1
51057	chr8	144326110	144326903	chr8_690996	90	-	794	46	144326563	five_prime_UTR:0.34;CDS:0.25;intron:0.41;	ENSG00000185000.9	DGAT1	chr8	protein_coding	diacylglycerol O-acyltransferase 1	51057	sample1
53586	chr9	136090686	136091698	chr9_664855	52	-	1013	20	136091009	intron:1.0;	ENSG00000148411.7	NACC2	chr9	protein_coding	NACC family member 2, BEN and BTB (POZ) domain containing	53586	sample1
44110	chr6	16129105	16129987	chr6_220325	30	+	883	10	16129244	five_prime_UTR:0.22;CDS:0.1;intron:0.66;	ENSG00000007944.14	MYLIP	chr6	protein_coding	myosin regulatory light chain interacting protein	44110	sample1
3357	chr1	19374334	19374897	chr1_421887	40	-	564	21	19374679	intron:1.0;	ENSG00000077549.17	CAPZB	chr1	protein_coding	capping protein (actin filament) muscle Z-line, beta	3357	sample1
28932	chr19	52618963	52619062	chr19_185404	5	-	100	5	52619047	CDS:1.0;	ENSG00000167766.18	ZNF83	chr19	protein_coding	zinc finger protein 83	28932	sample1
36180	chr22	44731537	44731979	chr22_205077	22	+	443	12	44731677	CDS:0.21;intron:0.79;	ENSG00000186654.20	PRR5	chr22	protein_coding	proline rich 5 (renal)	36180	sample1
17720	chr15	72757105	72757524	chr15_114427	11	-	420	7	72757249	intron:1.0;	ENSG00000159322.17	ADPGK	chr15	protein_coding	ADP-dependent glucokinase	17720	sample1
5213	chr1	226986238	226986825	chr1_447517	24	-	588	13	226986556	antisense:1;	ENSG00000163050.16	ADCK3	chr1	protein_coding	aarF domain containing kinase 3	5213	sample1
9316	chr11	6457295	6457608	chr11_20123	16	-	314	8	6457318	CDS:0.58;intron:0.42;	ENSG00000110171.18	TRIM3	chr11	protein_coding	tripartite motif containing 3	9316	sample1
45406	chr6	15496486	15496816	chr6_236682	16	-	331	15	15496669	antisense:1;	ENSG00000008083.13	JARID2	chr6	protein_coding	jumonji, AT rich interactive domain 2	45406	sample1
44010	chr6	4805529	4806291	chr6_218627	28	+	763	12	4805621	intron:1.0;	ENSG00000153046.17	CDYL	chr6	protein_coding	chromodomain protein, Y-like	44010	sample1
53620	chr9	136399108	136400203	chr9_665199	51	-	1096	13	136399824	intergenic;	--	53620	sample1
43843	chr5	178207213	178207682	chr5_557970	10	-	470	7	178207446	antisense:1;	ENSG00000197451.10	HNRNPAB	chr5	protein_coding	heterogeneous nuclear ribonucleoprotein A/B	43843	sample1
28678	chr19	47229926	47231961	chr19_183039	163	-	2036	45	47230813	five_prime_UTR:0.13;intron:0.87;	ENSG00000105327.15	BBC3	chr19	protein_coding	BCL2 binding component 3	28678	sample1
7834	chr11	10858620	10858799	chr11_2249	4	+	180	4	10858652	noncoding_exon:1.0;	ENSG00000247271.6	ZBED5-AS1	chr11	antisense	ZBED5 antisense RNA 1	7834	sample1
11269	chr12	57224877	57225162	chr12_275079	15	+	286	14	57225015	CDS:1.0;	ENSG00000182379.9	NXPH4	chr12	protein_coding	neurexophilin 4	11269	sample1
17136	chr15	90910846	90911764	chr15_106081	70	+	919	23	90911498	CDS:0.38;intron:0.62;	ENSG00000196547.14	MAN2A2	chr15	protein_coding	mannosidase, alpha, class 2A, member 2	17136	sample1
45419	chr6	16362353	16362710	chr6_236921	11	-	358	10	16362459	intron:1.0;	ENSG00000124788.17	ATXN1	chr6	protein_coding	ataxin 1	45419	sample1
24627	chr18	79735032	79735504	chr18_192503	11	+	473	9	79735357	intron:1.0;	ENSG00000060069.16	CTDP1	chr18	protein_coding	CTD (carboxy-terminal domain, RNA polymerase II, polypeptide A) phosphatase, subunit 1	24627	sample1
34508	chr20	62621432	62622161	chr20_528652	11	-	730	7	62621553	intergenic;	--	34508	sample1
40632	chr4	94606389	94606734	chr4_566959	13	+	346	12	94606488	intron:1.0;	ENSG00000163110.14	PDLIM5	chr4	protein_coding	PDZ and LIM domain 5	40632	sample1
26686	chr19	48868437	48868578	chr19_162984	3	+	142	3	48868440	antisense:1;	ENSG00000105559.11	PLEKHA4	chr19	protein_coding	pleckstrin homology domain containing, family A (phosphoinositide binding specific) member 4	26686	sample1
9209	chr11	1467758	1468596	chr11_19185	11	-	839	5	1467858	intergenic;	--	9209	sample1
28918	chr19	52048732	52049209	chr19_185254	25	-	478	13	52048846	five_prime_UTR:0.18;	ENSG00000256087.6	ZNF432	chr19	protein_coding	zinc finger protein 432	28918	sample1
32159	chr2	127055957	127056846	chr2_624526	34	-	890	12	127056694	intron:1.0;	ENSG00000136717.14	BIN1	chr2	protein_coding	bridging integrator 1	32159	sample1
10978	chr12	44037677	44038049	chr12_271552	10	+	373	7	44037838	intron:1.0;	ENSG00000139173.9	TMEM117	chr12	protein_coding	transmembrane protein 117	10978	sample1
48098	chr7	20168634	20168922	chr7_329794	11	-	289	9	20168779	intron:1.0;	ENSG00000183742.12	MACC1	chr7	protein_coding	metastasis associated in colon cancer 1	48098	sample1
23077	chr17	29093222	29093427	chr17_493870	20	-	206	16	29093332	CDS:0.51;intron:0.49;	ENSG00000196535.14	MYO18A	chr17	protein_coding	myosin XVIIIA	23077	sample1
16360	chr14	104794564	104795755	chr14_143516	239	-	1192	50	104795028	five_prime_UTR:0.23;intron:0.77;	ENSG00000142208.15	AKT1	chr14	protein_coding	v-akt murine thymoma viral oncogene homolog 1	16360	sample1
53563	chr9	135906919	135907429	chr9_664648	17	-	511	10	135907082	five_prime_UTR:0.14;CDS:0.31;intron:0.16;	ENSG00000130559.18	CAMSAP1	chr9	protein_coding	calmodulin regulated spectrin-associated protein 1	53563	sample1
37273	chr22	50299312	50307660	chr22_217539	1695	-	8349	79	50304414	five_prime_UTR:0.01;intron:0.99;	ENSG00000196576.14	PLXNB2	chr22	protein_coding	plexin B2	37273	sample1
47693	chr7	155780863	155781368	chr7_325212	66	+	506	41	155781156	three_prime_UTR:1.0;	ENSG00000184863.10	RBM33	chr7	protein_coding	RNA binding motif protein 33	47693	sample1
13606	chr13	99565397	99565664	chr13_255484	7	+	268	7	99565517	intergenic;	--	13606	sample1
40061	chr4	955408	956180	chr4_558965	33	+	773	13	955562	CDS:0.27;intron:0.73;	ENSG00000127419.16	TMEM175	chr4	protein_coding	transmembrane protein 175	40061	sample1
2405	chr1	206457266	206457778	chr1_410703	33	+	513	20	206457582	intron:1.0;	ENSG00000266028.7	SRGAP2	chr1	protein_coding	SLIT-ROBO Rho GTPase activating protein 2	2405	sample1
49251	chr8	11802793	11803222	chr8_667263	10	+	430	7	11802964	five_prime_UTR:0.58;CDS:0.23;intron:0.19;	ENSG00000079459.12	FDFT1	chr8	protein_coding	farnesyl-diphosphate farnesyltransferase 1	49251	sample1
14948	chr14	70908276	70908933	chr14_124787	23	+	658	10	70908515	intron:1.0;	ENSG00000100731.15	PCNX	chr14	protein_coding	pecanex homolog (Drosophila)	14948	sample1
14843	chr14	65633601	65634073	chr14_123517	19	+	473	12	65633839	intron:1.0;	ENSG00000033170.16	FUT8	chr14	protein_coding	fucosyltransferase 8 (alpha (1,6) fucosyltransferase)	14843	sample1
15209	chr14	102052543	102052839	chr14_129191	12	+	297	11	102052692	antisense:1;	ENSG00000258959.1	RP11-1017G21.4	chr14	antisense	--	15209	sample1
34520	chr20	62767673	62768758	chr20_528751	58	-	1086	20	62768628	intergenic;	--	34520	sample1
10246	chr11	75449452	75449610	chr11_31390	20	-	159	17	75449595	CDS:0.59;intron:0.41;	ENSG00000158555.14	GDPD5	chr11	protein_coding	glycerophosphodiester phosphodiesterase domain containing 5	10246	sample1
33737	chr20	63877698	63878403	chr20_518534	170	+	706	88	63877929	intron:1.0;	ENSG00000101150.17	TPD52L2	chr20	protein_coding	tumor protein D52-like 2	33737	sample1
45994	chr6	85497223	85497596	chr6_243466	6	-	374	4	85497360	intergenic;	--	45994	sample1
11287	chr12	57754957	57755885	chr12_275303	63	+	929	30	57755182	five_prime_UTR:0.46;CDS:0.38;	ENSG00000139266.5	2022-03-09	chr12	protein_coding	membrane-associated ring finger (C3HC4) 9	11287	sample1
22079	chr17	75758786	75759257	chr17_482932	10	+	472	5	75758849	antisense:1;	ENSG00000108479.11	GALK1	chr17	protein_coding	galactokinase 1	22079	sample1
47095	chr7	76980620	76980838	chr7_317270	8	+	219	8	76980691	noncoding_exon:1.0;	ENSG00000186704.9	DTX2P1	chr7	transcribed_unprocessed_pseudogene	DTX2 pseudogene 1	47095	sample1
45873	chr6	45232389	45232785	chr6_241790	6	-	397	4	45232532	intron:1.0;	ENSG00000196284.13	SUPT3H	chr6	protein_coding	suppressor of Ty 3 homolog (S. cerevisiae)	45873	sample1
23435	chr17	44199495	44200016	chr17_497394	53	-	522	30	44199631	intergenic;	--	23435	sample1
16486	chr15	40335557	40335700	chr15_97840	7	+	144	7	40335584	antisense:1;	ENSG00000188549.12	C15orf52	chr15	protein_coding	chromosome 15 open reading frame 52	16486	sample1
25031	chr19	1251241	1251799	chr19_144897	91	+	559	63	1251617	CDS:0.16;intron:0.84;	ENSG00000167470.12	MIDN	chr19	protein_coding	midnolin	25031	sample1
43602	chr5	140561295	140561449	chr5_554678	10	-	155	10	140561402	CDS:0.55;intron:0.45;	ENSG00000113108.17	APBB3	chr5	protein_coding	amyloid beta (A4) precursor protein-binding, family B, member 3	43602	sample1
36093	chr22	41335598	41336250	chr22_204034	37	+	653	25	41335993	intron:1.0;	ENSG00000100403.11	ZC3H7B	chr22	protein_coding	zinc finger CCCH-type containing 7B	36093	sample1
26824	chr19	50502157	50502407	chr19_164459	8	+	251	8	50502260	intergenic;	--	26824	sample1
16367	chr14	104863813	104864506	chr14_143556	46	-	694	19	104864181	intergenic;	--	16367	sample1
52174	chr9	129059302	129060650	chr9_646994	81	+	1349	25	129060561	CDS:0.07;intron:0.93;	ENSG00000148343.18	FAM73B	chr9	protein_coding	family with sequence similarity 73, member B	52174	sample1
50209	chr8	22106991	22107764	chr8_679578	20	-	774	11	22107208	three_prime_UTR:0.4;CDS:0.6;	ENSG00000275074.1	NUDT18	chr8	protein_coding	nudix (nucleoside diphosphate linked moiety X)-type motif 18	50209	sample1
49106	chr7	152118564	152118907	chr7_342701	4	-	344	3	152118760	antisense:1;	ENSG00000178234.12	GALNT11	chr7	protein_coding	polypeptide N-acetylgalactosaminyltransferase 11	49106	sample1
24500	chr18	48664446	48664551	chr18_190551	9	+	106	8	48664533	CDS:1.0;	ENSG00000134030.13	CTIF	chr18	protein_coding	CBP80/20-dependent translation initiation factor	24500	sample1
41341	chr4	48135825	48136084	chr4_577094	4	-	260	4	48135937	three_prime_UTR:1.0;	ENSG00000135605.12	TEC	chr4	protein_coding	tec protein tyrosine kinase	41341	sample1
7144	chr10	87356639	87357038	chr10_60015	10	-	400	6	87356906	antisense:1;	ENSG00000224914.2	LINC00863	chr10	lincRNA	long intergenic non-protein coding RNA 863	7144	sample1
32246	chr2	131489702	131490633	chr2_625539	53	-	932	15	131489850	intron:1.0;	ENSG00000173272.13	MZT2A	chr2	protein_coding	mitotic spindle organizing protein 2A	32246	sample1
2414	chr1	206477748	206478046	chr1_410732	13	+	299	9	206477857	CDS:0.37;intron:0.63;	ENSG00000263528.7	IKBKE	chr1	protein_coding	inhibitor of kappa light polypeptide gene enhancer in B-cells, kinase epsilon	2414	sample1
48341	chr7	47571528	47572081	chr7_332995	29	-	554	15	47571651	intron:1.0;	ENSG00000136205.16	TNS3	chr7	protein_coding	tensin 3	48341	sample1
11537	chr12	106496751	106496905	chr12_278884	5	+	155	5	106496758	CDS:1.0;	ENSG00000013503.9	POLR3B	chr12	protein_coding	polymerase (RNA) III (DNA directed) polypeptide B	11537	sample1
48996	chr7	140924565	140924924	chr7_341683	12	-	360	7	140924647	five_prime_UTR:0.17;CDS:0.38;	ENSG00000157764.12	BRAF	chr7	protein_coding	B-Raf proto-oncogene, serine/threonine kinase	48996	sample1
51475	chr9	83062323	83062859	chr9_639402	8	+	537	4	83062712	antisense:1;	ENSG00000165105.9	RASEF	chr9	protein_coding	RAS and EF-hand domain containing	51475	sample1
46846	chr7	44712438	44712675	chr7_314045	6	+	238	6	44712528	intergenic;	--	46846	sample1
26975	chr19	55258409	55258677	chr19_165628	13	+	269	10	55258549	antisense:1;	ENSG00000105063.18	PPP6R1	chr19	protein_coding	protein phosphatase 6, regulatory subunit 1	26975	sample1
48113	chr7	22116993	22117147	chr7_329965	4	-	155	4	22117004	intergenic;	--	48113	sample1
31716	chr2	72958625	72959513	chr2_619549	34	-	889	11	72958956	intron:1.0;	ENSG00000144040.12	SFXN5	chr2	protein_coding	sideroflexin 5	31716	sample1
10165	chr11	72690145	72692441	chr11_30418	92	-	2297	13	72692277	intron:1.0;	ENSG00000186635.14	ARAP1	chr11	protein_coding	ArfGAP with RhoGAP domain, ankyrin repeat and PH domain 1	10165	sample1
3370	chr1	19787025	19787099	chr1_422212	10	-	75	10	19787025	five_prime_UTR:1.0;	ENSG00000162542.13	TMCO4	chr1	protein_coding	transmembrane and coiled-coil domains 4	3370	sample1
24054	chr17	78822287	78822702	chr17_504416	23	-	416	19	78822555	intron:1.0;	ENSG00000055483.19	USP36	chr17	protein_coding	ubiquitin specific peptidase 36	24054	sample1
20480	chr16	69976348	69976633	chr16_92067	10	-	286	7	69976409	noncoding_exon:1.0;	ENSG00000196696.12	PDXDC2P	chr16	processed_transcript	pyridoxal-dependent decarboxylase domain containing 2, pseudogene	20480	sample1
39092	chr3	49716997	49717657	chr3_368374	17	-	661	9	49717510	three_prime_UTR:1.0;	ENSG00000176020.8	AMIGO3	chr3	protein_coding	adhesion molecule with Ig-like domain 3	39092	sample1
37771	chr3	50105030	50105321	chr3_350274	73	+	292	59	50105134	CDS:0.23;intron:0.77;	ENSG00000003756.16	RBM5	chr3	protein_coding	RNA binding motif protein 5	37771	sample1
9675	chr11	58579145	58579337	chr11_24952	4	-	193	4	58579190	antisense:1;	ENSG00000255073.8	ZFP91-CNTF	chr11	protein_coding	ZFP91-CNTF readthrough (NMD candidate)	9675	sample1
10469	chr11	117231957	117232606	chr11_34347	33	-	650	15	117232026	five_prime_UTR:0.77;intron:0.11;	ENSG00000160613.12	PCSK7	chr11	protein_coding	proprotein convertase subtilisin/kexin type 7	10469	sample1
52156	chr9	128807462	128808834	chr9_646741	55	+	1373	17	128808672	three_prime_UTR:0.7;CDS:0.05;intron:0.26;	ENSG00000107021.15	TBC1D13	chr9	protein_coding	TBC1 domain family, member 13	52156	sample1
37154	chr22	44022412	44022664	chr22_216297	6	-	253	6	44022517	antisense:1;	ENSG00000188677.14	PARVB	chr22	protein_coding	parvin, beta	37154	sample1
50585	chr8	94948444	94948742	chr8_684963	11	-	299	8	94948626	intron:1.0;	ENSG00000164938.13	TP53INP1	chr8	protein_coding	tumor protein p53 inducible nuclear protein 1	50585	sample1
14696	chr14	54782477	54782755	chr14_121391	16	+	279	15	54782608	intron:1.0;	ENSG00000020577.13	SAMD4A	chr14	protein_coding	sterile alpha motif domain containing 4A	14696	sample1
21000	chr17	4940720	4941058	chr17_468880	36	+	339	22	4940881	five_prime_UTR:0.56;CDS:0.25;intron:0.19;	ENSG00000108523.15	RNF167	chr17	protein_coding	ring finger protein 167	21000	sample1
8088	chr11	47233600	47234433	chr11_5825	56	+	834	24	47234211	intron:1.0;	ENSG00000134574.11	DDB2	chr11	protein_coding	damage-specific DNA binding protein 2, 48kDa	8088	sample1
41026	chr4	966747	968147	chr4_572286	254	-	1401	38	966751	CDS:0.5;intron:0.5;	ENSG00000145214.13	DGKQ	chr4	protein_coding	diacylglycerol kinase, theta 110kDa	41026	sample1
23465	chr17	45107044	45107861	chr17_497819	23	-	818	6	45107549	antisense:1;	ENSG00000136448.11	NMT1	chr17	protein_coding	N-myristoyltransferase 1	23465	sample1
19146	chr16	70475071	70475852	chr16_77938	29	+	782	12	70475425	CDS:0.34;intron:0.66;	ENSG00000157353.16	FUK	chr16	protein_coding	fucokinase	19146	sample1
34339	chr20	46689129	46689526	chr20_526124	11	-	398	7	46689379	five_prime_UTR:0.07;CDS:0.72;	ENSG00000172315.5	TP53RK	chr20	protein_coding	TP53 regulating kinase	34339	sample1
48164	chr7	27987201	27987745	chr7_330767	23	-	545	14	27987543	intron:1.0;	ENSG00000153814.11	JAZF1	chr7	protein_coding	JAZF zinc finger 1	48164	sample1
54643	chrX	53686269	53686368	chrX_462995	17	-	100	13	53686358	five_prime_UTR:1.0;	ENSG00000086758.15	HUWE1	chrX	protein_coding	HECT, UBA and WWE domain containing 1, E3 ubiquitin protein ligase	54643	sample1
51016	chr8	143837038	143837299	chr8_690600	111	-	262	45	143837168	CDS:0.72;intron:0.28;	ENSG00000185189.15	NRBP2	chr8	protein_coding	nuclear receptor binding protein 2	51016	sample1
29850	chr2	101870539	101870905	chr2_594671	29	+	367	23	101870769	intron:1.0;	ENSG00000071054.15	MAP4K4	chr2	protein_coding	mitogen-activated protein kinase kinase kinase kinase 4	29850	sample1
31033	chr2	240436729	240440453	chr2_610463	365	+	3725	36	240437308	intron:1.0;	ENSG00000063660.8	GPC1	chr2	protein_coding	glypican 1	31033	sample1
53751	chr9	137406384	137406631	chr9_666181	18	-	248	18	137406493	intron:1.0;	ENSG00000187609.15	EXD3	chr9	protein_coding	exonuclease 3'-5' domain containing 3	53751	sample1
23802	chr17	72121251	72121788	chr17_501897	12	-	538	8	72121506	intron:1.0;	ENSG00000234899.9	SOX9-AS1	chr17	processed_transcript	SOX9 antisense RNA 1	23802	sample1
6584	chr10	806262	806452	chr10_51923	11	-	191	11	806305	intergenic;	--	6584	sample1
27588	chr19	6736591	6736711	chr19_171288	16	-	121	13	6736689	CDS:1.0;	ENSG00000125734.13	GPR108	chr19	protein_coding	G protein-coupled receptor 108	27588	sample1
53348	chr9	127967551	127967964	chr9_661766	27	-	414	20	127967693	intron:1.0;	ENSG00000167106.11	FAM102A	chr9	protein_coding	family with sequence similarity 102, member A	53348	sample1
31562	chr2	55693668	55693823	chr2_617390	6	-	156	6	55693720	CDS:1.0;	ENSG00000138035.14	PNPT1	chr2	protein_coding	polyribonucleotide nucleotidyltransferase 1	31562	sample1
15910	chr14	68887776	68888226	chr14_137381	43	-	451	36	68888079	intron:1.0;	ENSG00000072110.13	ACTN1	chr14	protein_coding	actinin, alpha 1	15910	sample1
26536	chr19	46745915	46747209	chr19_161405	55	+	1295	15	46746652	five_prime_UTR:0.03;intron:0.86;	ENSG00000181027.10	FKRP	chr19	protein_coding	fukutin related protein	26536	sample1
21749	chr17	50657179	50658144	chr17_478205	62	+	966	16	50657951	CDS:0.07;intron:0.93;	ENSG00000108846.15	ABCC3	chr17	protein_coding	ATP-binding cassette, sub-family C (CFTR/MRP), member 3	21749	sample1
21254	chr17	20156364	20156998	chr17_472095	18	+	635	6	20156466	intron:1.0;	ENSG00000128487.16	SPECC1	chr17	protein_coding	sperm antigen with calponin homology and coiled-coil domains 1	21254	sample1
11885	chr12	132067278	132067620	chr12_283209	18	+	343	15	132067365	CDS:0.37;intron:0.63;	ENSG00000183495.13	EP400	chr12	protein_coding	E1A binding protein p400	11885	sample1
34054	chr20	31702147	31702945	chr20_522638	65	-	799	34	31702355	intron:1.0;	ENSG00000171552.12	BCL2L1	chr20	protein_coding	BCL2-like 1	34054	sample1
27360	chr19	2038285	2039378	chr19_168728	80	-	1094	26	2038714	three_prime_UTR:1.0;	ENSG00000099875.14	MKNK2	chr19	protein_coding	MAP kinase interacting serine/threonine kinase 2	27360	sample1
44288	chr6	31762421	31762671	chr6_222191	10	+	251	9	31762497	three_prime_UTR:0.56;CDS:0.44;	ENSG00000204410.14	MSH5	chr6	protein_coding	mutS homolog 5	44288	sample1
54788	chrX	115894124	115894625	chrX_465200	13	-	502	7	115894254	intergenic;	--	54788	sample1
46380	chr6	166338692	166339147	chr6_248761	25	-	456	15	166338883	intron:1.0;	ENSG00000198818.9	SFT2D1	chr6	protein_coding	SFT2 domain containing 1	46380	sample1
4115	chr1	85259088	85259653	chr1_432570	18	-	566	8	85259357	five_prime_UTR:0.02;CDS:0.49;intron:0.48;	ENSG00000162642.13	C1orf52	chr1	protein_coding	chromosome 1 open reading frame 52	4115	sample1
1260	chr1	46280994	46281433	chr1_394532	17	+	440	14	46281286	antisense:1;	ENSG00000132128.16	LRRC41	chr1	protein_coding	leucine rich repeat containing 41	1260	sample1
36260	chr22	46106049	46106993	chr22_205705	136	+	945	46	46106718	intron:1.0;	ENSG00000197182.12	MIRLET7BHG	chr22	lincRNA	MIRLET7B host gene	36260	sample1
14741	chr14	58245115	58245416	chr14_122013	7	+	302	6	58245253	intron:1.0;	ENSG00000100567.12	PSMA3	chr14	protein_coding	proteasome (prosome, macropain) subunit, alpha type, 3	14741	sample1
26156	chr19	38628588	38628917	chr19_157453	22	+	330	18	38628770	intron:1.0;	ENSG00000178982.9	EIF3K	chr19	protein_coding	eukaryotic translation initiation factor 3, subunit K	26156	sample1
27160	chr19	58553866	58554416	chr19_167192	17	+	551	14	58554286	antisense:1;	ENSG00000130724.8	CHMP2A	chr19	protein_coding	charged multivesicular body protein 2A	27160	sample1
14707	chr14	55271388	55272281	chr14_121487	35	+	894	15	55271511	five_prime_UTR:0.31;intron:0.69;	ENSG00000178974.9	FBXO34	chr14	protein_coding	F-box protein 34	14707	sample1
21089	chr17	8461811	8462247	chr17_469908	15	+	437	11	8462017	intron:1.0;	ENSG00000166579.15	NDEL1	chr17	protein_coding	nudE neurodevelopment protein 1-like 1	21089	sample1
54903	chrX	153784391	153785351	chrX_466848	42	-	961	15	153784702	antisense:1;	ENSG00000184343.10	SRPK3	chrX	protein_coding	SRSF protein kinase 3	54903	sample1
42488	chr5	132830144	132830357	chr5_538918	3	+	214	3	132830210	antisense:1;	ENSG00000164403.14	SHROOM1	chr5	protein_coding	shroom family member 1	42488	sample1
7510	chr10	124674460	124675106	chr10_64678	20	-	647	11	124674540	intron:1.0;	ENSG00000258539.1	RP11-12J10.3	chr10	protein_coding	--	7510	sample1
51247	chr9	20684289	20684567	chr9_636016	6	+	279	6	20684420	intron:1.0;	ENSG00000188352.12	FOCAD	chr9	protein_coding	focadhesin	51247	sample1
1205	chr1	44640184	44640826	chr1_393962	25	+	643	12	44640679	intron:1.0;	ENSG00000187147.17	RNF220	chr1	protein_coding	ring finger protein 220	1205	sample1
33086	chr20	21242565	21242882	chr20_509790	10	+	318	7	21242668	intron:1.0;	ENSG00000088970.15	KIZ	chr20	protein_coding	kizuna centrosomal protein	33086	sample1
3404	chr1	21754555	21755046	chr1_422982	18	-	492	11	21754878	intron:1.0;	ENSG00000090686.15	USP48	chr1	protein_coding	ubiquitin specific peptidase 48	3404	sample1
35975	chr22	37917378	37917829	chr22_202728	53	+	452	42	37917792	CDS:0.2;intron:0.8;	ENSG00000100139.13	MICALL1	chr22	protein_coding	MICAL-like 1	35975	sample1
24286	chr18	2708352	2708525	chr18_187607	6	+	174	6	2708395	intron:1.0;	ENSG00000101596.14	SMCHD1	chr18	protein_coding	structural maintenance of chromosomes flexible hinge domain containing 1	24286	sample1
51708	chr9	100392844	100393178	chr9_641932	5	+	335	3	100392904	intergenic;	--	51708	sample1
32224	chr2	130156011	130156430	chr2_625330	50	-	420	23	130156034	CDS:0.24;intron:0.76;	ENSG00000136699.19	SMPD4	chr2	protein_coding	sphingomyelin phosphodiesterase 4, neutral membrane (neutral sphingomyelinase-3)	32224	sample1
52524	chr9	4740555	4741242	chr9_651281	39	-	688	19	4740857	five_prime_UTR:0.23;CDS:0.22;intron:0.55;	ENSG00000147853.16	AK3	chr9	protein_coding	adenylate kinase 3	52524	sample1
36534	chr22	19030931	19031191	chr22_208780	7	-	261	7	19031044	antisense:1;	ENSG00000237517.8	DGCR5	chr22	antisense	DiGeorge syndrome critical region gene 5 (non-protein coding)	36534	sample1
50743	chr8	130132308	130132651	chr8_687823	6	-	344	5	130132504	intron:1.0;	ENSG00000153317.14	ASAP1	chr8	protein_coding	ArfGAP with SH3 domain, ankyrin repeat and PH domain 1	50743	sample1
31764	chr2	74474499	74474847	chr2_620063	23	-	349	19	74474705	three_prime_UTR:0.13;CDS:0.74;intron:0.13;	ENSG00000135637.13	CCDC142	chr2	protein_coding	coiled-coil domain containing 142	31764	sample1
13108	chr12	124391792	124394258	chr12_298175	140	-	2467	20	124393173	intron:1.0;	ENSG00000196498.13	NCOR2	chr12	protein_coding	nuclear receptor corepressor 2	13108	sample1
43891	chr5	180252965	180253442	chr5_558412	36	-	478	20	180253165	intron:1.0;	ENSG00000050748.17	MAPK9	chr5	protein_coding	mitogen-activated protein kinase 9	43891	sample1
13935	chr13	27620119	27620686	chr13_259394	11	-	568	6	27620235	five_prime_UTR:0.05;intron:0.45;	ENSG00000139517.7	LNX2	chr13	protein_coding	ligand of numb-protein X 2	13935	sample1
2587	chr1	226954230	226955163	chr1_413138	52	+	934	26	226954994	intron:1.0;	ENSG00000163050.16	ADCK3	chr1	protein_coding	aarF domain containing kinase 3	2587	sample1
23043	chr17	28613261	28614196	chr17_493487	55	-	936	17	28613638	five_prime_UTR:0.02;CDS:0.34;intron:0.62;	ENSG00000258472.8	RP11-192H23.4	chr17	protein_coding	--	23043	sample1
48710	chr7	100693544	100694224	chr7_337390	41	-	681	19	100694109	intergenic;	--	48710	sample1
18286	chr16	3028000	3028531	chr16_67853	12	+	532	7	3028251	antisense:1;	ENSG00000162069.14	CCDC64B	chr16	protein_coding	coiled-coil domain containing 64B	18286	sample1
12435	chr12	56299686	56300510	chr12_289585	47	-	825	22	56300075	five_prime_UTR:0.23;CDS:0.05;intron:0.72;	ENSG00000144785.8	RP11-977G19.10	chr12	protein_coding	--	12435	sample1
25199	chr19	3721725	3721910	chr19_146570	14	+	186	12	3721834	five_prime_UTR:0.84;CDS:0.1;intron:0.06;	ENSG00000105289.14	TJP3	chr19	protein_coding	tight junction protein 3	25199	sample1
51040	chr8	144052168	144053650	chr8_690764	150	-	1483	29	144053298	CDS:0.52;intron:0.48;	ENSG00000178814.15	OPLAH	chr8	protein_coding	5-oxoprolinase (ATP-hydrolysing)	51040	sample1
30382	chr2	197706818	197707125	chr2_602648	10	+	308	8	197706978	intron:1.0;	ENSG00000222017.1	AC011997.1	chr2	antisense	--	30382	sample1
47897	chr7	2140019	2140840	chr7_327551	39	-	822	24	2140665	intron:1.0;	ENSG00000002822.15	MAD1L1	chr7	protein_coding	MAD1 mitotic arrest deficient-like 1 (yeast)	47897	sample1
33094	chr20	21337406	21337621	chr20_509847	12	+	216	12	21337512	intron:1.0;	ENSG00000088930.7	XRN2	chr20	protein_coding	5'-3' exoribonuclease 2	33094	sample1
36183	chr22	44752568	44753377	chr22_205092	51	+	810	17	44752626	intron:1.0;	ENSG00000248405.9	PRR5-ARHGAP8	chr22	protein_coding	PRR5-ARHGAP8 readthrough	36183	sample1
784	chr1	25557556	25557873	chr1_388636	18	+	318	17	25557691	intron:1.0;	ENSG00000157978.11	LDLRAP1	chr1	protein_coding	low density lipoprotein receptor adaptor protein 1	784	sample1
19803	chr16	2972934	2973333	chr16_84185	73	-	400	39	2973182	three_prime_UTR:0.05;CDS:0.57;intron:0.38;	ENSG00000127564.16	PKMYT1	chr16	protein_coding	protein kinase, membrane associated tyrosine/threonine 1	19803	sample1
39943	chr3	195257523	195257853	chr3_380741	12	-	331	11	195257648	intron:1.0;	ENSG00000173950.15	XXYLT1	chr3	protein_coding	xyloside xylosyltransferase 1	39943	sample1
26060	chr19	36159947	36160189	chr19_156107	11	+	243	11	36160049	intergenic;	--	26060	sample1
10172	chr11	72704151	72704974	chr11_30440	49	-	824	16	72704225	CDS:0.22;intron:0.78;	ENSG00000186635.14	ARAP1	chr11	protein_coding	ArfGAP with RhoGAP domain, ankyrin repeat and PH domain 1	10172	sample1
15516	chr14	23300624	23301226	chr14_132418	23	-	603	10	23300764	three_prime_UTR:0.18;intron:0.82;	ENSG00000235194.8	PPP1R3E	chr14	protein_coding	protein phosphatase 1, regulatory subunit 3E	15516	sample1
4793	chr1	179867873	179868167	chr1_441417	12	-	295	11	179867969	intron:1.0;	ENSG00000169905.12	TOR1AIP2	chr1	protein_coding	torsin A interacting protein 2	4793	sample1
51410	chr9	68705635	68705868	chr9_638085	6	+	234	5	68705738	five_prime_UTR:0.55;intron:0.45;	ENSG00000107242.17	PIP5K1B	chr9	protein_coding	phosphatidylinositol-4-phosphate 5-kinase, type I, beta	51410	sample1
15338	chr14	104717085	104717468	chr14_130685	58	+	384	43	104717305	intron:1.0;	ENSG00000203485.12	INF2	chr14	protein_coding	inverted formin, FH2 and WH2 domain containing	15338	sample1
52735	chr9	38010628	38010955	chr9_653830	26	-	328	20	38010774	intron:1.0;	ENSG00000255872.3	RP11-613M10.9	chr9	protein_coding	--	52735	sample1
11873	chr12	132025583	132025927	chr12_283126	36	+	345	26	132025780	CDS:0.46;intron:0.54;	ENSG00000183495.13	EP400	chr12	protein_coding	E1A binding protein p400	11873	sample1
52363	chr9	136546214	136548325	chr9_649664	132	+	2112	21	136546653	noncoding_exon:0.2;intron:0.8;	ENSG00000237886.1	LINC01573	chr9	antisense	long intergenic non-protein coding RNA 1573	52363	sample1
18556	chr16	22477815	22478146	chr16_71107	8	+	332	6	22477958	intron:1.0;	ENSG00000237296.9	SMG1P1	chr16	transcribed_unprocessed_pseudogene	SMG1 pseudogene 1	18556	sample1
3745	chr1	39869464	39870046	chr1_427229	19	-	583	10	39869606	intron:1.0;	ENSG00000043514.15	TRIT1	chr1	protein_coding	tRNA isopentenyltransferase 1	3745	sample1
15395	chr14	105384878	105390013	chr14_131128	647	+	5136	50	105388901	CDS:0.04;intron:0.96;	ENSG00000179364.13	PACS2	chr14	protein_coding	phosphofurin acidic cluster sorting protein 2	15395	sample1
52455	chr9	137728799	137729280	chr9_650582	25	+	482	13	137728928	intron:1.0;	ENSG00000181090.17	EHMT1	chr9	protein_coding	euchromatic histone-lysine N-methyltransferase 1	52455	sample1
7375	chr10	104048032	104048337	chr10_62759	13	-	306	10	104048068	CDS:0.12;intron:0.88;	ENSG00000065618.16	COL17A1	chr10	protein_coding	collagen, type XVII, alpha 1	7375	sample1
16952	chr15	75368196	75368639	chr15_103555	13	+	444	8	75368292	noncoding_exon:1.0;	ENSG00000260274.1	RP11-817O13.8	chr15	lincRNA	--	16952	sample1
34533	chr20	62861023	62861675	chr20_528834	34	-	653	14	62861224	five_prime_UTR:0.01;CDS:0.99;	ENSG00000101190.12	TCFL5	chr20	protein_coding	transcription factor-like 5 (basic helix-loop-helix)	34533	sample1
48705	chr7	100687443	100688349	chr7_337377	281	-	907	78	100687529	five_prime_UTR:0.12;CDS:0.41;intron:0.47;	ENSG00000146830.9	GIGYF1	chr7	protein_coding	GRB10 interacting GYF protein 1	48705	sample1
46879	chr7	55059850	55060106	chr7_314547	10	+	257	10	55059959	intron:1.0;	ENSG00000146648.15	EGFR	chr7	protein_coding	epidermal growth factor receptor	46879	sample1
29881	chr2	108543156	108543377	chr2_595179	8	+	222	8	108543230	intron:1.0;	ENSG00000169756.16	LIMS1	chr2	protein_coding	LIM and senescent cell antigen-like domains 1	29881	sample1
33623	chr20	62163417	62163714	chr20_517269	43	+	298	34	62163589	CDS:0.56;intron:0.44;	ENSG00000184402.14	SS18L1	chr20	protein_coding	synovial sarcoma translocation gene on chromosome 18-like 1	33623	sample1
18348	chr16	4454810	4454924	chr16_68336	11	+	115	11	4454810	three_prime_UTR:0.09;CDS:0.91;	ENSG00000103423.13	DNAJA3	chr16	protein_coding	DnaJ (Hsp40) homolog, subfamily A, member 3	18348	sample1
8064	chr11	46353340	46354132	chr11_5540	41	+	793	14	46354000	intron:1.0;	ENSG00000149091.15	DGKZ	chr11	protein_coding	diacylglycerol kinase, zeta	8064	sample1
46897	chr7	55181842	55182189	chr7_314721	23	+	348	20	55181962	intron:1.0;	ENSG00000146648.15	EGFR	chr7	protein_coding	epidermal growth factor receptor	46897	sample1
9126	chr11	428087	428826	chr11_18525	174	-	740	42	428524	CDS:0.57;intron:0.43;	ENSG00000185101.12	ANO9	chr11	protein_coding	anoctamin 9	9126	sample1
20041	chr16	21506798	21507041	chr16_86869	18	-	244	18	21506894	intron:1.0;	ENSG00000180747.15	SMG1P3	chr16	transcribed_unprocessed_pseudogene	SMG1 pseudogene 3	20041	sample1
40730	chr4	119455046	119455285	chr4_568137	9	+	240	9	119455181	noncoding_exon:0.36;intron:0.64;	ENSG00000245958.6	RP11-33B1.1	chr4	transcribed_unprocessed_pseudogene	--	40730	sample1
17607	chr15	64187148	64187455	chr15_112943	6	-	308	5	64187199	intron:1.0;	ENSG00000169118.15	CSNK1G1	chr15	protein_coding	casein kinase 1, gamma 1	17607	sample1
27134	chr19	58385464	58386248	chr19_167017	18	+	785	8	58386033	intergenic;	--	27134	sample1
27178	chr19	289569	291417	chr19_167313	223	-	1849	39	290892	five_prime_UTR:0.11;CDS:0.09;intron:0.8;	ENSG00000141934.9	PPAP2C	chr19	protein_coding	phosphatidic acid phosphatase type 2C	27178	sample1
21449	chr17	36601575	36602352	chr17_474681	32	+	778	13	36601713	five_prime_UTR:0.3;CDS:0.7;	ENSG00000278619.4	MRM1	chr17	protein_coding	mitochondrial rRNA methyltransferase 1 homolog (S. cerevisiae)	21449	sample1
1237	chr1	45803550	45804072	chr1_394255	38	+	523	20	45803742	five_prime_UTR:0.54;CDS:0.34;	ENSG00000086015.20	MAST2	chr1	protein_coding	microtubule associated serine/threonine kinase 2	1237	sample1
20804	chr16	89297334	89298275	chr16_96071	84	-	942	23	89297679	intron:1.0;	ENSG00000167522.14	ANKRD11	chr16	protein_coding	ankyrin repeat domain 11	20804	sample1
28630	chr19	45818775	45820352	chr19_182367	173	-	1578	47	45819099	three_prime_UTR:0.91;intron:0.09;	ENSG00000125755.18	SYMPK	chr19	protein_coding	symplekin	28630	sample1
24832	chr18	50285702	50286287	chr18_195662	44	-	586	17	50286109	CDS:0.71;intron:0.29;	ENSG00000154832.14	CXXC1	chr18	protein_coding	CXXC finger protein 1	24832	sample1
28109	chr19	19567064	19567673	chr19_176425	18	-	610	10	19567200	intron:1.0;	ENSG00000105717.13	PBX4	chr19	protein_coding	pre-B-cell leukemia homeobox 4	28109	sample1
30986	chr2	238020787	238021126	chr2_609984	10	+	340	8	238020979	intron:1.0;	ENSG00000184182.18	UBE2F	chr2	protein_coding	ubiquitin-conjugating enzyme E2F (putative)	30986	sample1
621	chr1	16969729	16969934	chr1_386616	21	+	206	14	16969807	CDS:0.73;intron:0.27;	ENSG00000058453.16	CROCC	chr1	protein_coding	ciliary rootlet coiled-coil, rootletin	621	sample1
3719	chr1	37807683	37808194	chr1_426853	20	-	512	14	37808047	five_prime_UTR:0.01;CDS:0.76;intron:0.21;	ENSG00000197982.13	C1orf122	chr1	protein_coding	chromosome 1 open reading frame 122	3719	sample1
9039	chr11	124622856	124623314	chr11_17353	31	+	459	16	124623137	five_prime_UTR:0.45;CDS:0.33;intron:0.18;	ENSG00000154144.12	TBRG1	chr11	protein_coding	transforming growth factor beta regulator 1	9039	sample1
9109	chr11	284283	284506	chr11_18445	4	-	224	4	284359	antisense:1;	ENSG00000174885.12	NLRP6	chr11	protein_coding	NLR family, pyrin domain containing 6	9109	sample1
31492	chr2	47068114	47068410	chr2_616610	9	-	297	8	47068280	intergenic;	--	31492	sample1
1139	chr1	43432242	43432439	chr1_393344	15	+	198	13	43432420	CDS:0.85;intron:0.15;	ENSG00000198198.13	SZT2	chr1	protein_coding	seizure threshold 2 homolog (mouse)	1139	sample1
51550	chr9	93035725	93036093	chr9_640199	15	+	369	11	93035946	three_prime_UTR:1.0;	ENSG00000127084.17	FGD3	chr9	protein_coding	FYVE, RhoGEF and PH domain containing 3	51550	sample1
16983	chr15	78889993	78890187	chr15_104002	4	+	195	4	78890040	intron:1.0;	ENSG00000185787.14	MORF4L1	chr15	protein_coding	mortality factor 4 like 1	16983	sample1
19180	chr16	72959749	72960018	chr16_78333	6	+	270	3	72959774	antisense:1;	ENSG00000140836.14	ZFHX3	chr16	protein_coding	zinc finger homeobox 3	19180	sample1
52029	chr9	127192233	127192677	chr9_645588	35	+	445	21	127192495	intron:1.0;	ENSG00000136828.18	RALGPS1	chr9	protein_coding	Ral GEF with PH domain and SH3 binding motif 1	52029	sample1
45843	chr6	43539482	43539712	chr6_241406	10	-	231	10	43539565	intron:1.0;	ENSG00000124571.17	XPO5	chr6	protein_coding	exportin 5	45843	sample1
1534	chr1	99969983	99970296	chr1_398778	16	+	314	15	99970088	five_prime_UTR:0.57;intron:0.43;	ENSG00000117620.12	SLC35A3	chr1	protein_coding	solute carrier family 35 (UDP-N-acetylglucosamine (UDP-GlcNAc) transporter), member A3	1534	sample1
21683	chr17	47699141	47699495	chr17_477441	18	+	355	13	47699453	CDS:0.5;intron:0.5;	ENSG00000198933.9	TBKBP1	chr17	protein_coding	TBK1 binding protein 1	21683	sample1
20194	chr16	30009898	30010180	chr16_88536	13	-	283	13	30010033	CDS:0.78;intron:0.22;	ENSG00000149927.17	DOC2A	chr16	protein_coding	double C2-like domains, alpha	20194	sample1
43977	chr6	3063946	3064413	chr6_218287	18	+	468	9	3064058	intergenic;	--	43977	sample1
37838	chr3	52481479	52482137	chr3_351260	52	+	659	30	52481721	three_prime_UTR:0.66;intron:0.34;	ENSG00000010322.15	NISCH	chr3	protein_coding	nischarin	37838	sample1
34613	chr20	63978244	63979307	chr20_529649	45	-	1064	13	63979116	intron:1.0;	ENSG00000196700.7	ZNF512B	chr20	protein_coding	zinc finger protein 512B	34613	sample1
50963	chr8	143569440	143569840	chr8_690457	64	-	401	35	143569575	five_prime_UTR:0.2;CDS:0.8;	ENSG00000204839.8	MROH6	chr8	protein_coding	maestro heat-like repeat family member 6	50963	sample1
7581	chr10	132395754	132396100	chr10_65587	11	-	347	9	132395953	intergenic;	--	7581	sample1
25981	chr19	35042975	35044120	chr19_155402	50	+	1146	12	35043554	intron:1.0;	ENSG00000105707.13	HPN	chr19	protein_coding	hepsin	25981	sample1
22563	chr17	1712322	1713049	chr17_487869	26	-	728	8	1712556	noncoding_exon:1.0;	ENSG00000186594.12	MIR22HG	chr17	lincRNA	MIR22 host gene	22563	sample1
230	chr1	1387953	1388032	chr1_382187	11	+	80	11	1387971	antisense:1;	ENSG00000221978.11	CCNL2	chr1	protein_coding	cyclin L2	230	sample1
45521	chr6	29613242	29613485	chr6_238348	35	-	244	20	29613442	CDS:1.0;	ENSG00000204681.10	GABBR1	chr6	protein_coding	gamma-aminobutyric acid (GABA) B receptor, 1	45521	sample1
9541	chr11	34343819	34344174	chr11_23406	12	-	356	10	34343946	intron:1.0;	ENSG00000166016.5	ABTB2	chr11	protein_coding	ankyrin repeat and BTB (POZ) domain containing 2	9541	sample1
12848	chr12	113822107	113822717	chr12_294847	32	-	611	16	113822465	three_prime_UTR:1.0;	ENSG00000122965.10	RBM19	chr12	protein_coding	RNA binding motif protein 19	12848	sample1
34983	chr21	45100585	45101437	chr21_303928	42	+	853	19	45100723	intron:1.0;	ENSG00000197381.15	ADARB1	chr21	protein_coding	adenosine deaminase, RNA-specific, B1	34983	sample1
31316	chr2	25339895	25341086	chr2_614070	41	-	1192	11	25340161	intron:1.0;	ENSG00000119772.16	DNMT3A	chr2	protein_coding	DNA (cytosine-5-)-methyltransferase 3 alpha	31316	sample1
43936	chr6	1618017	1618623	chr6_217940	20	+	607	11	1618191	intergenic;	--	43936	sample1
34926	chr21	44034718	44035372	chr21_303505	36	+	655	21	44034834	intron:1.0;	ENSG00000160218.12	TRAPPC10	chr21	protein_coding	trafficking protein particle complex 10	34926	sample1
15367	chr14	104898240	104898471	chr14_130834	5	+	232	5	104898375	intergenic;	--	15367	sample1
4558	chr1	155749705	155750054	chr1_438368	13	-	350	12	155749907	three_prime_UTR:1.0;	ENSG00000116580.18	GON4L	chr1	protein_coding	gon-4-like (C. elegans)	4558	sample1
16826	chr15	67166642	67166865	chr15_102156	12	+	224	10	67166783	CDS:0.34;intron:0.66;	ENSG00000166949.15	SMAD3	chr15	protein_coding	SMAD family member 3	16826	sample1
21318	chr17	28662227	28662771	chr17_472911	30	+	545	12	28662624	five_prime_UTR:0.21;intron:0.79;	ENSG00000109111.14	SUPT6H	chr17	protein_coding	suppressor of Ty 6 homolog (S. cerevisiae)	21318	sample1
6909	chr10	47502073	47502328	chr10_56507	9	-	256	9	47502181	three_prime_UTR:0.31;CDS:0.69;	ENSG00000204172.11	AGAP9	chr10	protein_coding	ArfGAP with GTPase domain, ankyrin repeat and PH domain 9	6909	sample1
43517	chr5	134003842	134004832	chr5_553426	55	-	991	12	134003984	five_prime_UTR:0.19;intron:0.81;	ENSG00000213585.10	VDAC1	chr5	protein_coding	voltage-dependent anion channel 1	43517	sample1
51829	chr9	114026225	114026646	chr9_643481	17	+	422	13	114026499	intron:1.0;	ENSG00000157657.14	ZNF618	chr9	protein_coding	zinc finger protein 618	51829	sample1
8135	chr11	58623998	58624151	chr11_6622	5	+	154	5	58624081	three_prime_UTR:0.77;intron:0.23;	ENSG00000255073.8	ZFP91-CNTF	chr11	protein_coding	ZFP91-CNTF readthrough (NMD candidate)	8135	sample1
39957	chr3	195884811	195885068	chr3_380916	57	-	258	27	195884893	CDS:0.86;intron:0.14;	ENSG00000061938.16	TNK2	chr3	protein_coding	tyrosine kinase, non-receptor, 2	39957	sample1
4265	chr1	113718358	113718927	chr1_434916	22	-	570	10	113718530	intron:1.0;	ENSG00000116793.15	PHTF1	chr1	protein_coding	putative homeodomain transcription factor 1	4265	sample1
31078	chr2	241558745	241561126	chr2_610958	218	+	2382	31	241558942	five_prime_UTR:0.12;CDS:0.09;intron:0.79;	ENSG00000176720.4	BOK	chr2	protein_coding	BCL2-related ovarian killer	31078	sample1
35854	chr22	31616538	31616877	chr22_201554	27	+	340	18	31616762	CDS:0.39;intron:0.61;	ENSG00000198089.14	SFI1	chr22	protein_coding	Sfi1 homolog, spindle assembly associated (yeast)	35854	sample1
37261	chr22	50233165	50233615	chr22_217454	78	-	451	37	50233349	CDS:0.47;intron:0.53;	ENSG00000128159.11	TUBGCP6	chr22	protein_coding	tubulin, gamma complex associated protein 6	37261	sample1
11454	chr12	95217839	95218222	chr12_277761	21	+	384	15	95218043	five_prime_UTR:0.03;CDS:0.09;intron:0.88;	ENSG00000028203.17	VEZT	chr12	protein_coding	vezatin, adherens junctions transmembrane protein	11454	sample1
5007	chr1	205440026	205441031	chr1_444245	79	-	1006	24	205440381	intron:1.0;	ENSG00000186007.9	LEMD1	chr1	protein_coding	LEM domain containing 1	5007	sample1
49053	chr7	149605637	149606137	chr7_342275	16	-	501	11	149605962	intron:1.0;	ENSG00000133624.13	ZNF767P	chr7	transcribed_unprocessed_pseudogene	zinc finger family member 767, pseudogene	49053	sample1
11171	chr12	53503814	53504354	chr12_274015	22	+	541	14	53504227	intron:1.0;	ENSG00000139546.10	TARBP2	chr12	protein_coding	TAR (HIV-1) RNA binding protein 2	11171	sample1
50541	chr8	80687246	80687458	chr8_684345	11	-	213	10	80687332	CDS:1.0;	ENSG00000164684.13	ZNF704	chr8	protein_coding	zinc finger protein 704	50541	sample1
24642	chr18	80119772	80120179	chr18_192625	17	+	408	11	80119875	intron:1.0;	ENSG00000101544.8	ADNP2	chr18	protein_coding	ADNP homeobox 2	24642	sample1
43539	chr5	135027810	135028540	chr5_553690	61	-	731	23	135028391	three_prime_UTR:1.0;	ENSG00000069011.15	PITX1	chr5	protein_coding	paired-like homeodomain 1	43539	sample1
18230	chr16	2517982	2518661	chr16_67457	33	+	680	14	2518389	intron:1.0;	ENSG00000260272.1	RP11-20I23.1	chr16	protein_coding	--	18230	sample1
53209	chr9	120792947	120793344	chr9_659914	19	-	398	14	120793148	five_prime_UTR:0.27;intron:0.73;	ENSG00000119402.16	FBXW2	chr9	protein_coding	F-box and WD repeat domain containing 2	53209	sample1
52233	chr9	130612002	130612294	chr9_647726	14	+	293	13	130612131	intron:1.0;	ENSG00000107164.15	FUBP3	chr9	protein_coding	far upstream element (FUSE) binding protein 3	52233	sample1
44019	chr6	4948293	4949025	chr6_218776	18	+	733	8	4948552	intron:1.0;	ENSG00000153046.17	CDYL	chr6	protein_coding	chromodomain protein, Y-like	44019	sample1
36202	chr22	44846709	44847263	chr22_205266	46	+	555	28	44846919	intron:1.0;	ENSG00000248405.9	PRR5-ARHGAP8	chr22	protein_coding	PRR5-ARHGAP8 readthrough	36202	sample1
47765	chr7	569452	570082	chr7_326093	15	-	631	10	569807	intron:1.0;	ENSG00000188191.14	PRKAR1B	chr7	protein_coding	protein kinase, cAMP-dependent, regulatory, type I, beta	47765	sample1
874	chr1	28498810	28499065	chr1_389786	9	+	256	7	28498937	three_prime_UTR:1.0;	ENSG00000204138.12	PHACTR4	chr1	protein_coding	phosphatase and actin regulator 4	874	sample1
11772	chr12	122862475	122862863	chr12_281829	49	+	389	28	122862610	three_prime_UTR:1.0;	ENSG00000130787.13	HIP1R	chr12	protein_coding	huntingtin interacting protein 1 related	11772	sample1
38635	chr3	11560319	11560570	chr3_362748	8	-	252	8	11560422	intron:1.0;	ENSG00000144560.13	VGLL4	chr3	protein_coding	vestigial-like family member 4	38635	sample1
34333	chr20	46388982	46389220	chr20_526088	12	-	239	11	46389080	CDS:0.76;intron:0.24;	ENSG00000062598.17	ELMO2	chr20	protein_coding	engulfment and cell motility 2	34333	sample1
26942	chr19	54458102	54458232	chr19_165481	194	+	131	138	54458102	CDS:1.0;	ENSG00000167615.16	LENG8	chr19	protein_coding	leukocyte receptor cluster (LRC) member 8	26942	sample1
26428	chr19	44993955	44994225	chr19_160332	4	+	271	4	44994078	intergenic;	--	26428	sample1
32827	chr2	240558383	240558901	chr2_633924	23	-	519	12	240558525	intron:1.0;	ENSG00000144504.15	ANKMY1	chr2	protein_coding	ankyrin repeat and MYND domain containing 1	32827	sample1
43396	chr5	102755714	102755984	chr5_551686	6	-	271	6	102755837	antisense:1;	ENSG00000145730.20	PAM	chr5	protein_coding	peptidylglycine alpha-amidating monooxygenase	43396	sample1
14811	chr14	64504175	64504586	chr14_123177	23	+	412	15	64504321	five_prime_UTR:0.03;intron:0.97;	ENSG00000126804.13	ZBTB1	chr14	protein_coding	zinc finger and BTB domain containing 1	14811	sample1
41247	chr4	17511682	17511893	chr4_575189	5	-	212	5	17511745	intron:1.0;	ENSG00000151552.11	QDPR	chr4	protein_coding	quinoid dihydropteridine reductase	41247	sample1
33667	chr20	62669641	62670187	chr20_517823	35	+	547	23	62669831	intron:1.0;	ENSG00000101187.15	SLCO4A1	chr20	protein_coding	solute carrier organic anion transporter family, member 4A1	33667	sample1
25244	chr19	4504630	4504952	chr19_147036	9	+	323	7	4504758	antisense:1;	ENSG00000167676.4	PLIN4	chr19	protein_coding	perilipin 4	25244	sample1
44692	chr6	73451707	73451903	chr6_226743	3	+	197	3	73451756	antisense:1;	ENSG00000164430.15	MB21D1	chr6	protein_coding	Mab-21 domain containing 1	44692	sample1
36691	chr22	21980588	21980889	chr22_210455	18	-	302	17	21980720	intron:1.0;	ENSG00000100038.19	TOP3B	chr22	protein_coding	topoisomerase (DNA) III beta	36691	sample1
49468	chr8	30553528	30553722	chr8_669993	12	+	195	12	30553600	intron:1.0;	ENSG00000157110.15	RBPMS	chr8	protein_coding	RNA binding protein with multiple splicing	49468	sample1
29708	chr2	74834882	74835414	chr2_592466	15	+	533	10	74835044	five_prime_UTR:0.32;intron:0.68;	ENSG00000159399.9	HK2	chr2	protein_coding	hexokinase 2	29708	sample1
43621	chr5	141618409	141619018	chr5_554927	58	-	610	40	141618847	five_prime_UTR:0.17;CDS:0.19;intron:0.64;	ENSG00000131504.15	DIAPH1	chr5	protein_coding	diaphanous-related formin 1	43621	sample1
9871	chr11	64910806	64911335	chr11_27059	54	-	530	17	64910926	CDS:0.73;intron:0.27;	ENSG00000110046.12	ATG2A	chr11	protein_coding	autophagy related 2A	9871	sample1
39554	chr3	125595090	125595617	chr3_374846	14	-	528	10	125595438	intergenic;	--	39554	sample1
14035	chr13	44986906	44987195	chr13_260948	6	-	290	6	44987048	intron:1.0;	ENSG00000083635.7	NUFIP1	chr13	protein_coding	nuclear fragile X mental retardation protein interacting protein 1	14035	sample1
9917	chr11	65598250	65598628	chr11_27386	35	-	379	18	65598572	three_prime_UTR:0.11;CDS:0.89;	ENSG00000173327.7	MAP3K11	chr11	protein_coding	mitogen-activated protein kinase kinase kinase 11	9917	sample1
52349	chr9	136109984	136110525	chr9_649392	18	+	542	11	136110081	intergenic;	--	52349	sample1
14857	chr14	66591857	66592894	chr14_123640	20	+	1038	6	66592413	intron:1.0;	ENSG00000171723.15	GPHN	chr14	protein_coding	gephyrin	14857	sample1
34079	chr20	32455724	32456032	chr20_522803	17	-	309	14	32455885	intron:1.0;	ENSG00000197183.12	NOL4L	chr20	protein_coding	nucleolar protein 4-like	34079	sample1
37743	chr3	49691031	49691303	chr3_349993	24	+	273	23	49691204	five_prime_UTR:0.13;CDS:0.3;intron:0.57;	ENSG00000164068.15	RNF123	chr3	protein_coding	ring finger protein 123	37743	sample1
43631	chr5	141649171	141649308	chr5_554978	47	-	138	36	141649202	CDS:1.0;	ENSG00000197948.10	FCHSD1	chr5	protein_coding	FCH and double SH3 domains 1	43631	sample1
23244	chr17	39673050	39673454	chr17_495478	19	-	405	10	39673263	CDS:0.51;intron:0.49;	ENSG00000161395.12	PGAP3	chr17	protein_coding	post-GPI attachment to proteins 3	23244	sample1
47037	chr7	74289491	74289734	chr7_316368	25	+	244	21	74289682	five_prime_UTR:1.0;	ENSG00000106665.15	CLIP2	chr7	protein_coding	CAP-GLY domain containing linker protein 2	47037	sample1
7366	chr10	103192595	103193261	chr10_62623	17	-	667	7	103192930	five_prime_UTR:0.04;intron:0.96;	ENSG00000076685.18	NT5C2	chr10	protein_coding	5'-nucleotidase, cytosolic II	7366	sample1
35882	chr22	32474794	32475115	chr22_201767	11	+	322	10	32474968	five_prime_UTR:0.65;CDS:0.35;	ENSG00000100225.17	FBXO7	chr22	protein_coding	F-box protein 7	35882	sample1
31987	chr2	105395757	105396024	chr2_622527	10	-	268	10	105395883	intron:1.0;	ENSG00000115641.18	FHL2	chr2	protein_coding	four and a half LIM domains 2	31987	sample1
37281	chr22	50444634	50444815	chr22_217612	4	-	182	4	50444674	antisense:1;	ENSG00000100239.15	PPP6R2	chr22	protein_coding	protein phosphatase 6, regulatory subunit 2	37281	sample1
42944	chr5	179732855	179733529	chr5_545569	28	+	675	10	179732991	five_prime_UTR:0.38;CDS:0.47;intron:0.15;	ENSG00000161021.11	MAML1	chr5	protein_coding	mastermind-like 1 (Drosophila)	42944	sample1
7713	chr11	1012841	1013491	chr11_632	21	+	651	11	1012941	antisense:1;	ENSG00000184956.15	MUC6	chr11	protein_coding	mucin 6, oligomeric mucus/gel-forming	7713	sample1
38445	chr3	184193364	184193518	chr3_360144	15	+	155	11	184193403	intron:1.0;	ENSG00000145191.11	EIF2B5	chr3	protein_coding	eukaryotic translation initiation factor 2B, subunit 5 epsilon, 82kDa	38445	sample1
40921	chr4	173205852	173206185	chr4_570809	12	+	334	9	173205984	intron:1.0;	ENSG00000109586.11	GALNT7	chr4	protein_coding	polypeptide N-acetylgalactosaminyltransferase 7	40921	sample1
27727	chr19	10921535	10921736	chr19_172714	4	-	202	4	10921589	antisense:1;	ENSG00000142453.11	CARM1	chr19	protein_coding	coactivator-associated arginine methyltransferase 1	27727	sample1
40584	chr4	78866668	78867223	chr4_566021	34	+	556	18	78867077	intron:1.0;	ENSG00000138756.17	BMP2K	chr4	protein_coding	BMP2 inducible kinase	40584	sample1
12812	chr12	112308752	112308891	chr12_294561	9	-	140	8	112308762	CDS:1.0;	ENSG00000173064.10	HECTD4	chr12	protein_coding	HECT domain containing E3 ubiquitin protein ligase 4	12812	sample1
26946	chr19	54462819	54463709	chr19_165484	19	+	891	8	54462999	antisense:1;	ENSG00000275183.1	LENG9	chr19	protein_coding	leukocyte receptor cluster (LRC) member 9	26946	sample1
3065	chr1	5927555	5927802	chr1_418236	20	-	248	14	5927649	CDS:0.56;intron:0.44;	ENSG00000131697.17	NPHP4	chr1	protein_coding	nephronophthisis 4	3065	sample1
33643	chr20	62298845	62299272	chr20_517505	12	+	428	9	62298972	intergenic;	--	33643	sample1
13249	chr13	23578702	23579817	chr13_249940	25	+	1116	8	23579042	five_prime_UTR:0.15;intron:0.85;	ENSG00000127863.15	TNFRSF19	chr13	protein_coding	tumor necrosis factor receptor superfamily, member 19	13249	sample1
26414	chr19	44808435	44809693	chr19_160108	74	+	1259	18	44808883	five_prime_UTR:0.05;CDS:0.07;intron:0.39;	ENSG00000187244.10	BCAM	chr19	protein_coding	basal cell adhesion molecule (Lutheran blood group)	26414	sample1
43156	chr5	34174739	34175016	chr5_548250	6	-	278	6	34174869	intron:1.0;	ENSG00000215158.9	RP11-1023L17.1	chr5	transcribed_unprocessed_pseudogene	--	43156	sample1
12107	chr12	26989864	26990128	chr12_285858	14	-	265	13	26989981	intron:1.0;	ENSG00000064115.10	TM7SF3	chr12	protein_coding	transmembrane 7 superfamily member 3	12107	sample1
23044	chr17	28614224	28615246	chr17_493488	126	-	1023	41	28614902	three_prime_UTR:0.61;CDS:0.18;	ENSG00000007202.14	KIAA0100	chr17	protein_coding	KIAA0100	23044	sample1
15446	chr14	20386042	20386195	chr14_131431	31	-	154	19	20386193	CDS:0.79;intron:0.21;	ENSG00000129566.12	TEP1	chr14	protein_coding	telomerase-associated protein 1	15446	sample1
45624	chr6	31888598	31888747	chr6_238866	38	-	150	22	31888598	CDS:1.0;	ENSG00000204371.11	EHMT2	chr6	protein_coding	euchromatic histone-lysine N-methyltransferase 2	45624	sample1
790	chr1	26180452	26181108	chr1_388770	80	+	657	26	26180554	CDS:0.52;intron:0.48;	ENSG00000142675.17	CNKSR1	chr1	protein_coding	connector enhancer of kinase suppressor of Ras 1	790	sample1
39771	chr3	170181423	170181718	chr3_378283	7	-	296	6	170181575	five_prime_UTR:0.06;CDS:0.05;intron:0.89;	ENSG00000173889.15	PHC3	chr3	protein_coding	polyhomeotic homolog 3 (Drosophila)	39771	sample1
47038	chr7	74317479	74317964	chr7_316398	35	+	486	19	74317482	five_prime_UTR:0.14;CDS:0.25;intron:0.61;	ENSG00000106665.15	CLIP2	chr7	protein_coding	CAP-GLY domain containing linker protein 2	47038	sample1
9906	chr11	65539547	65540153	chr11_27330	97	-	607	32	65539870	CDS:0.63;intron:0.37;	ENSG00000168056.14	LTBP3	chr11	protein_coding	latent transforming growth factor beta binding protein 3	9906	sample1
45587	chr6	31662114	31662710	chr6_238736	23	-	597	12	31662499	three_prime_UTR:0.25;CDS:0.75;	ENSG00000204438.10	GPANK1	chr6	protein_coding	G patch domain and ankyrin repeats 1	45587	sample1
41704	chr4	151176816	151176975	chr4_582352	10	-	160	9	151176934	five_prime_UTR:0.87;intron:0.13;	ENSG00000109686.16	SH3D19	chr4	protein_coding	SH3 domain containing 19	41704	sample1
9383	chr11	10807665	10808957	chr11_21020	286	-	1293	96	10808400	five_prime_UTR:0.43;intron:0.57;	ENSG00000110321.15	EIF4G2	chr11	protein_coding	eukaryotic translation initiation factor 4 gamma, 2	9383	sample1
1001	chr1	33497647	33497825	chr1_391343	3	+	179	3	33497722	intergenic;	--	1001	sample1
23319	chr17	42117245	42117854	chr17_496333	82	-	610	33	42117811	CDS:0.57;intron:0.43;	ENSG00000108773.10	KAT2A	chr17	protein_coding	K(lysine) acetyltransferase 2A	23319	sample1
18683	chr16	30086256	30086803	chr16_72667	14	+	548	7	30086378	antisense:1;	ENSG00000149922.10	TBX6	chr16	protein_coding	T-box 6	18683	sample1
21207	chr17	18238890	18239390	chr17_471569	27	+	501	17	18239131	intron:1.0;	ENSG00000131899.10	LLGL1	chr17	protein_coding	lethal giant larvae homolog 1 (Drosophila)	21207	sample1
6589	chr10	821221	821689	chr10_51953	21	-	469	14	821376	intron:1.0;	ENSG00000107929.14	LARP4B	chr10	protein_coding	La ribonucleoprotein domain family, member 4B	6589	sample1
13852	chr13	19863636	19863872	chr13_258151	5	-	237	5	19863725	antisense:1;	ENSG00000275964.1	RP11-61K9.3	chr13	lincRNA	--	13852	sample1
34142	chr20	34861293	34861562	chr20_523525	13	-	270	8	34861444	CDS:0.44;intron:0.56;	ENSG00000131067.16	GGT7	chr20	protein_coding	gamma-glutamyltransferase 7	34142	sample1
40040	chr4	713957	714489	chr4_558766	29	+	533	14	714224	intron:1.0;	ENSG00000185619.17	PCGF3	chr4	protein_coding	polycomb group ring finger 3	40040	sample1
38997	chr3	48566659	48566737	chr3_367471	13	-	79	13	48566659	CDS:1.0;	ENSG00000114270.15	COL7A1	chr3	protein_coding	collagen, type VII, alpha 1	38997	sample1
3811	chr1	43450303	43451611	chr1_427892	78	-	1309	18	43451278	three_prime_UTR:0.19;CDS:0.21;intron:0.06;	ENSG00000178922.16	HYI	chr1	protein_coding	hydroxypyruvate isomerase (putative)	3811	sample1
4480	chr1	153942714	153943508	chr1_437449	171	-	795	77	153943098	CDS:0.32;intron:0.68;	ENSG00000198837.9	DENND4B	chr1	protein_coding	DENN/MADD domain containing 4B	4480	sample1
38222	chr3	130970144	130970393	chr3_356678	7	+	250	7	130970273	intron:1.0;	ENSG00000017260.19	ATP2C1	chr3	protein_coding	ATPase, Ca++ transporting, type 2C, member 1	38222	sample1
6520	chr10	132396717	132397023	chr10_51078	8	+	307	7	132396836	intergenic;	--	6520	sample1
13723	chr13	112708646	112709153	chr13_256733	28	+	508	19	112709009	intron:1.0;	ENSG00000068650.18	ATP11A	chr13	protein_coding	ATPase, class VI, type 11A	13723	sample1
53799	chrM	11073	14488	chrM_467474	583	-	3416	67	12791	CDS:0.1;	ENSG00000198695.2	MT-ND6	chrM	protein_coding	mitochondrially encoded NADH dehydrogenase 6	53799	sample1
50062	chr8	144392703	144393234	chr8_677781	30	+	532	16	144392984	three_prime_UTR:0.3;CDS:0.42;intron:0.28;	ENSG00000173137.11	ADCK5	chr8	protein_coding	aarF domain containing kinase 5	50062	sample1
40491	chr4	55420916	55421188	chr4_564413	16	+	273	15	55421047	intron:1.0;	ENSG00000134851.12	TMEM165	chr4	protein_coding	transmembrane protein 165	40491	sample1
31142	chr2	3280151	3281291	chr2_611523	41	-	1141	15	3280340	intron:1.0;	ENSG00000032389.12	TSSC1	chr2	protein_coding	tumor suppressing subtransferable candidate 1	31142	sample1
15765	chr14	54147271	54147729	chr14_135601	28	-	459	20	54147467	intergenic;	--	15765	sample1
7550	chr10	125141194	125141605	chr10_65139	21	-	412	17	125141458	intron:1.0;	ENSG00000175029.16	CTBP2	chr10	protein_coding	C-terminal binding protein 2	7550	sample1
40178	chr4	2900717	2901321	chr4_560245	19	+	605	10	2901055	intron:1.0;	ENSG00000087274.16	ADD1	chr4	protein_coding	adducin 1 (alpha)	40178	sample1
43900	chr5	180802276	180803192	chr5_558512	34	-	917	11	180802679	five_prime_UTR:0.22;intron:0.78;	ENSG00000131446.15	MGAT1	chr5	protein_coding	mannosyl (alpha-1,3-)-glycoprotein beta-1,2-N-acetylglucosaminyltransferase	43900	sample1
2301	chr1	203043930	203044164	chr1_409765	30	+	235	25	203044032	CDS:0.71;intron:0.29;	ENSG00000143847.15	PPFIA4	chr1	protein_coding	protein tyrosine phosphatase, receptor type, f polypeptide (PTPRF), interacting protein (liprin), alpha 4	2301	sample1
26447	chr19	45115909	45116825	chr19_160507	62	+	917	22	45116539	intergenic;	--	26447	sample1
52485	chr9	14544	14909	chr9_650801	15	-	366	11	14687	three_prime_UTR:0.72;CDS:0.28;	ENSG00000181404.15	WASH1	chr9	protein_coding	WAS protein family homolog 1	52485	sample1
25094	chr19	1925590	1925929	chr19_145400	33	+	340	31	1925738	three_prime_UTR:1.0;	ENSG00000227500.9	SCAMP4	chr19	protein_coding	secretory carrier membrane protein 4	25094	sample1
52790	chr9	72364142	72365197	chr9_654397	68	-	1056	23	72364932	five_prime_UTR:0.63;intron:0.37;	ENSG00000107372.12	ZFAND5	chr9	protein_coding	zinc finger, AN1-type domain 5	52790	sample1
14348	chr13	112524807	112525126	chr13_265686	13	-	320	12	112524979	intron:1.0;	ENSG00000126216.12	TUBGCP3	chr13	protein_coding	tubulin, gamma complex associated protein 3	14348	sample1
33913	chr20	13528432	13528511	chr20_520804	15	-	80	12	13528497	CDS:1.0;	ENSG00000089123.15	TASP1	chr20	protein_coding	taspase, threonine aspartase, 1	33913	sample1
6172	chr10	102381094	102381499	chr10_46191	26	+	406	14	102381253	CDS:0.32;intron:0.68;	ENSG00000107862.4	GBF1	chr10	protein_coding	golgi brefeldin A resistant guanine nucleotide exchange factor 1	6172	sample1
22890	chr17	16044378	16044979	chr17_491509	37	-	602	28	16044574	intron:1.0;	ENSG00000141027.20	NCOR1	chr17	protein_coding	nuclear receptor corepressor 1	22890	sample1
46539	chr7	2643411	2646014	chr7_310107	349	+	2604	40	2644821	intron:1.0;	ENSG00000136295.14	TTYH3	chr7	protein_coding	tweety family member 3	46539	sample1
41025	chr4	965056	966646	chr4_572285	186	-	1591	39	966521	CDS:0.23;intron:0.77;	ENSG00000145214.13	DGKQ	chr4	protein_coding	diacylglycerol kinase, theta 110kDa	41025	sample1
24869	chr18	68693160	68693410	chr18_196201	8	-	251	8	68693263	intron:1.0;	ENSG00000166479.9	TMX3	chr18	protein_coding	thioredoxin-related transmembrane protein 3	24869	sample1
35843	chr22	31496546	31496637	chr22_201448	5	+	92	5	31496611	intergenic;	--	35843	sample1
34246	chr20	38434237	38434682	chr20_524878	67	-	446	35	38434569	noncoding_exon:0.28;intron:0.72;	ENSG00000196756.11	SNHG17	chr20	processed_transcript	small nucleolar RNA host gene 17	34246	sample1
20456	chr16	67831575	67831612	chr16_91700	45	-	38	43	67831607	CDS:1.0;	ENSG00000102901.12	CENPT	chr16	protein_coding	centromere protein T	20456	sample1
46935	chr7	65373989	65374324	chr7_315198	8	+	336	6	65374102	five_prime_UTR:0.02;CDS:0.01;intron:0.97;	ENSG00000146757.13	ZNF92	chr7	protein_coding	zinc finger protein 92	46935	sample1
8317	chr11	65045396	65045631	chr11_8517	4	+	236	4	65045484	antisense:1;	ENSG00000168060.14	NAALADL1	chr11	protein_coding	N-acetylated alpha-linked acidic dipeptidase-like 1	8317	sample1
15743	chr14	53955898	53956368	chr14_135341	26	-	471	14	53956125	intron:1.0;	ENSG00000125378.15	BMP4	chr14	protein_coding	bone morphogenetic protein 4	15743	sample1
18837	chr16	50597157	50597411	chr16_74291	25	+	255	25	50597269	intron:1.0;	ENSG00000140807.5	NKD1	chr16	protein_coding	naked cuticle homolog 1 (Drosophila)	18837	sample1
2747	chr1	236543090	236543327	chr1_415086	5	+	238	5	236543180	intron:1.0;	ENSG00000116977.18	LGALS8	chr1	protein_coding	lectin, galactoside-binding, soluble, 8	2747	sample1
5011	chr1	205445034	205445919	chr1_444252	47	-	886	27	205445434	intron:1.0;	ENSG00000186007.9	LEMD1	chr1	protein_coding	LEM domain containing 1	5011	sample1
29297	chr2	26776371	26776769	chr2_586441	19	+	399	10	26776371	CDS:0.28;intron:0.72;	ENSG00000213699.8	SLC35F6	chr2	protein_coding	solute carrier family 35, member F6	29297	sample1
5625	chr10	23439357	23439808	chr10_38236	10	+	452	6	23439661	CDS:0.78;	ENSG00000165312.6	OTUD1	chr10	protein_coding	OTU deubiquitinase 1	5625	sample1
10133	chr11	71251193	71252636	chr11_30004	45	-	1444	15	71252460	intergenic;	--	10133	sample1
37699	chr3	47824859	47825419	chr3_349413	29	+	561	18	47825194	five_prime_UTR:0.02;CDS:0.37;intron:0.61;	ENSG00000132153.14	DHX30	chr3	protein_coding	DEAH (Asp-Glu-Ala-His) box helicase 30	37699	sample1
16054	chr14	77376773	77377094	chr14_139218	17	-	322	16	77376958	five_prime_UTR:0.13;CDS:0.37;intron:0.5;	ENSG00000100580.7	TMED8	chr14	protein_coding	transmembrane emp24 protein transport domain containing 8	16054	sample1
32434	chr2	182950773	182951095	chr2_628331	8	-	323	6	182950948	intron:1.0;	ENSG00000061676.14	NCKAP1	chr2	protein_coding	NCK-associated protein 1	32434	sample1
53288	chr9	124899328	124899478	chr9_660958	11	-	151	9	124899399	CDS:1.0;	ENSG00000136935.13	GOLGA1	chr9	protein_coding	golgin A1	53288	sample1
36684	chr22	21956492	21956761	chr22_210404	6	-	270	6	21956614	antisense:1;	ENSG00000224086.5	LL22NC03-86G7.1	chr22	antisense	--	36684	sample1
43985	chr6	3157728	3158042	chr6_218393	6	+	315	5	3157828	intergenic;	--	43985	sample1
9910	chr11	65546269	65547122	chr11_27341	74	-	854	32	65546525	five_prime_UTR:0.23;CDS:0.29;intron:0.48;	ENSG00000168056.14	LTBP3	chr11	protein_coding	latent transforming growth factor beta binding protein 3	9910	sample1
38399	chr3	174441101	174441402	chr3_359459	6	+	302	5	174441207	intergenic;	--	38399	sample1
47474	chr7	128948688	128949082	chr7_322208	9	+	395	6	128948829	three_prime_UTR:0.67;CDS:0.33;	ENSG00000128604.18	IRF5	chr7	protein_coding	interferon regulatory factor 5	47474	sample1
30062	chr2	131515222	131515624	chr2_597596	59	+	403	43	131515478	noncoding_exon:0.06;intron:0.94;	ENSG00000152117.17	AC093838.4	chr2	transcribed_processed_pseudogene	--	30062	sample1
10386	chr11	102425585	102425837	chr11_33174	10	-	253	10	102425690	intron:1.0;	ENSG00000152558.14	TMEM123	chr11	protein_coding	transmembrane protein 123	10386	sample1
43857	chr5	178730063	178730547	chr5_558072	23	-	485	16	178730386	intron:1.0;	ENSG00000169131.10	ZNF354A	chr5	protein_coding	zinc finger protein 354A	43857	sample1
29003	chr19	54455966	54456245	chr19_186024	14	-	280	11	54456077	antisense:1;	ENSG00000167615.16	LENG8	chr19	protein_coding	leukocyte receptor cluster (LRC) member 8	29003	sample1
30383	chr2	199911338	199911771	chr2_602670	10	+	434	6	199911494	five_prime_UTR:0.23;CDS:0.77;	ENSG00000178074.5	C2orf69	chr2	protein_coding	chromosome 2 open reading frame 69	30383	sample1
26187	chr19	39347379	39347829	chr19_157826	53	+	451	43	39347522	intron:1.0;	ENSG00000179134.14	SAMD4B	chr19	protein_coding	sterile alpha motif domain containing 4B	26187	sample1
39129	chr3	50110378	50110463	chr3_368583	64	-	86	48	50110378	antisense:1;	ENSG00000003756.16	RBM5	chr3	protein_coding	RNA binding motif protein 5	39129	sample1
5635	chr10	24952131	24952320	chr10_38346	4	+	190	4	24952173	antisense:1;	ENSG00000099256.18	PRTFDC1	chr10	protein_coding	phosphoribosyl transferase domain containing 1	5635	sample1
36953	chr22	38126725	38127164	chr22_213980	19	-	440	14	38126998	intron:1.0;	ENSG00000184381.18	PLA2G6	chr22	protein_coding	phospholipase A2, group VI (cytosolic, calcium-independent)	36953	sample1
54796	chrX	115905895	115906352	chrX_465220	13	-	458	8	115906039	intergenic;	--	54796	sample1
47782	chr7	897475	899583	chr7_326402	162	-	2109	28	898810	three_prime_UTR:0.48;CDS:0.16;intron:0.16;	ENSG00000105963.13	ADAP1	chr7	protein_coding	ArfGAP with dual PH domains 1	47782	sample1
18741	chr16	31043002	31043366	chr16_73222	5	+	365	3	31043120	noncoding_exon:0.26;intron:0.34;	ENSG00000260911.2	RP11-196G11.2	chr16	lincRNA	--	18741	sample1
22139	chr17	77351405	77352081	chr17_483559	67	+	677	27	77351867	intron:1.0;	ENSG00000184640.17	SEPT9	chr17	protein_coding	septin 9	22139	sample1
21759	chr17	50679636	50679899	chr17_478253	20	+	264	15	50679822	CDS:0.39;intron:0.61;	ENSG00000108846.15	ABCC3	chr17	protein_coding	ATP-binding cassette, sub-family C (CFTR/MRP), member 3	21759	sample1
49535	chr8	42293442	42293678	chr8_671036	26	+	237	23	42293489	CDS:0.3;intron:0.7;	ENSG00000104365.13	IKBKB	chr8	protein_coding	inhibitor of kappa light polypeptide gene enhancer in B-cells, kinase beta	49535	sample1
43195	chr5	43312915	43313137	chr5_548811	6	-	223	6	43312990	intron:1.0;	ENSG00000112972.14	HMGCS1	chr5	protein_coding	3-hydroxy-3-methylglutaryl-CoA synthase 1 (soluble)	43195	sample1
54928	chrX	154025241	154025682	chrX_467046	15	-	442	10	154025386	three_prime_UTR:1.0;	ENSG00000169057.19	MECP2	chrX	protein_coding	methyl CpG binding protein 2	54928	sample1
6109	chr10	97759000	97759470	chr10_45355	19	+	471	13	97759243	three_prime_UTR:0.36;CDS:0.14;intron:0.5;	ENSG00000155256.17	ZFYVE27	chr10	protein_coding	zinc finger, FYVE domain containing 27	6109	sample1
45395	chr6	13486637	13487773	chr6_236481	62	-	1137	24	13487262	five_prime_UTR:0.68;CDS:0.22;	ENSG00000237786.1	GFOD1-AS1	chr6	antisense	GFOD1 antisense RNA 1	45395	sample1
49868	chr8	127897363	127898284	chr8_675924	49	+	922	22	127897533	intron:1.0;	ENSG00000249859.7	PVT1	chr8	lincRNA	Pvt1 oncogene (non-protein coding)	49868	sample1
17752	chr15	74838223	74838352	chr15_114846	31	-	130	23	74838305	CDS:0.61;intron:0.39;	ENSG00000140474.12	ULK3	chr15	protein_coding	unc-51 like kinase 3	17752	sample1
54872	chrX	149538074	149538172	chrX_466514	18	-	99	13	149538114	noncoding_exon:0.59;intron:0.41;	ENSG00000241769.7	LINC00893	chrX	antisense	long intergenic non-protein coding RNA 893	54872	sample1
1162	chr1	43599277	43600740	chr1_393527	144	+	1464	27	43600527	intron:1.0;	ENSG00000142949.16	PTPRF	chr1	protein_coding	protein tyrosine phosphatase, receptor type, F	1162	sample1
3828	chr1	44238279	44238885	chr1_428119	19	-	607	11	44238603	intron:1.0;	ENSG00000117419.14	ERI3	chr1	protein_coding	ERI1 exoribonuclease family member 3	3828	sample1
40697	chr4	109527498	109527812	chr4_567712	10	+	315	7	109527678	intron:1.0;	ENSG00000138802.11	SEC24B	chr4	protein_coding	SEC24 family member B	40697	sample1
15550	chr14	24207688	24208272	chr14_132661	27	-	585	18	24208016	intron:1.0;	ENSG00000254692.1	RP11-468E2.1	chr14	protein_coding	--	15550	sample1
30510	chr2	210002656	210003285	chr2_604255	20	+	630	10	210002919	five_prime_UTR:0.01;CDS:0.19;intron:0.8;	ENSG00000197713.14	RPE	chr2	protein_coding	ribulose-5-phosphate-3-epimerase	30510	sample1
25147	chr19	2823548	2823827	chr19_145983	6	+	280	5	2823680	intron:1.0;	ENSG00000172006.11	ZNF554	chr19	protein_coding	zinc finger protein 554	25147	sample1
7130	chr10	86465145	86465527	chr10_59859	10	-	383	7	86465209	intron:1.0;	ENSG00000062650.17	WAPAL	chr10	protein_coding	wings apart-like homolog (Drosophila)	7130	sample1
28452	chr19	41168765	41169080	chr19_180303	11	-	316	8	41168944	intergenic;	--	28452	sample1
51364	chr9	36325462	36325770	chr9_637507	5	+	309	3	36325526	intergenic;	--	51364	sample1
53318	chr9	127503598	127503827	chr9_661434	5	-	230	5	127503685	intergenic;	--	53318	sample1
54696	chrX	74205436	74205739	chrX_463914	12	-	304	8	74205555	intron:1.0;	ENSG00000230590.7	FTX	chrX	lincRNA	FTX transcript, XIST regulator (non-protein coding)	54696	sample1
39980	chr3	196357161	196357423	chr3_381150	8	-	263	7	196357276	intron:1.0;	ENSG00000163960.11	UBXN7	chr3	protein_coding	UBX domain protein 7	39980	sample1
2005	chr1	162355186	162355434	chr1_404863	24	+	249	16	162355327	CDS:0.67;intron:0.33;	ENSG00000198929.12	NOS1AP	chr1	protein_coding	nitric oxide synthase 1 (neuronal) adaptor protein	2005	sample1
49469	chr8	30555561	30555879	chr8_669997	11	+	319	9	30555702	intron:1.0;	ENSG00000157110.15	RBPMS	chr8	protein_coding	RNA binding protein with multiple splicing	49469	sample1
24160	chr17	81538318	81539536	chr17_505611	49	-	1219	14	81539059	intergenic;	--	24160	sample1
3165	chr1	9823189	9823963	chr1_419716	30	-	775	16	9823658	five_prime_UTR:0.3;CDS:0.12;intron:0.59;	ENSG00000171603.16	CLSTN1	chr1	protein_coding	calsyntenin 1	3165	sample1
31148	chr2	3296757	3297354	chr2_611547	21	-	598	11	3296866	intron:1.0;	ENSG00000032389.12	TSSC1	chr2	protein_coding	tumor suppressing subtransferable candidate 1	31148	sample1
4532	chr1	155207318	155208263	chr1_437966	37	-	946	12	155207527	five_prime_UTR:0.11;CDS:0.08;intron:0.51;	ENSG00000169231.13	THBS3	chr1	protein_coding	thrombospondin 3	4532	sample1
15826	chr14	58293783	58294060	chr14_136231	13	-	278	12	58293913	intergenic;	--	15826	sample1
12506	chr12	57752122	57752298	chr12_290363	15	-	177	15	57752174	five_prime_UTR:0.7;intron:0.3;	ENSG00000135446.16	CDK4	chr12	protein_coding	cyclin-dependent kinase 4	12506	sample1
10170	chr11	72702164	72702468	chr11_30436	15	-	305	14	72702352	intron:1.0;	ENSG00000186635.14	ARAP1	chr11	protein_coding	ArfGAP with RhoGAP domain, ankyrin repeat and PH domain 1	10170	sample1
15001	chr14	73208291	73208636	chr14_125656	9	+	346	8	73208489	intron:1.0;	ENSG00000080815.18	PSEN1	chr14	protein_coding	presenilin 1	15001	sample1
27466	chr19	4043990	4044218	chr19_169864	8	-	229	7	4044062	intergenic;	--	27466	sample1
18735	chr16	30958230	30958881	chr16_73134	61	+	652	29	30958716	five_prime_UTR:0.02;CDS:0.23;intron:0.75;	ENSG00000099381.16	SETD1A	chr16	protein_coding	SET domain containing 1A	18735	sample1
23087	chr17	29115350	29115960	chr17_493922	57	-	611	20	29115670	CDS:0.44;intron:0.56;	ENSG00000196535.14	MYO18A	chr17	protein_coding	myosin XVIIIA	23087	sample1
28021	chr19	17323502	17325386	chr19_175493	157	-	1885	39	17325194	three_prime_UTR:0.01;CDS:0.55;intron:0.44;	ENSG00000074855.10	ANO8	chr19	protein_coding	anoctamin 8	28021	sample1
44020	chr6	4949134	4949555	chr6_218777	15	+	422	9	4949263	intron:1.0;	ENSG00000153046.17	CDYL	chr6	protein_coding	chromodomain protein, Y-like	44020	sample1
31288	chr2	24359899	24360163	chr2_613686	5	-	265	5	24360016	intron:1.0;	ENSG00000198399.14	ITSN2	chr2	protein_coding	intersectin 2	31288	sample1
5723	chr10	45443399	45443537	chr10_39552	6	+	139	6	45443506	CDS:0.88;intron:0.12;	ENSG00000012779.10	ALOX5	chr10	protein_coding	arachidonate 5-lipoxygenase	5723	sample1
16533	chr15	41501634	41501851	chr15_98433	15	+	218	12	41501781	CDS:1.0;	ENSG00000137825.10	ITPKA	chr15	protein_coding	inositol-trisphosphate 3-kinase A	16533	sample1
19734	chr16	2087075	2087425	chr16_83575	9	-	351	8	2087278	antisense:1;	ENSG00000103197.16	TSC2	chr16	protein_coding	tuberous sclerosis 2	19734	sample1
19739	chr16	2096856	2097544	chr16_83592	97	-	689	36	2097189	CDS:0.41;intron:0.59;	ENSG00000008710.17	PKD1	chr16	protein_coding	polycystic kidney disease 1 (autosomal dominant)	19739	sample1
4764	chr1	175163386	175163673	chr1_440915	11	-	288	10	175163567	intron:1.0;	ENSG00000235750.9	KIAA0040	chr1	protein_coding	KIAA0040	4764	sample1
47286	chr7	101091460	101092944	chr7_319495	173	+	1485	39	101092432	three_prime_UTR:1.0;	ENSG00000169871.12	TRIM56	chr7	protein_coding	tripartite motif containing 56	47286	sample1
23324	chr17	42192227	42192742	chr17_496404	22	-	516	12	42192345	CDS:0.97;intron:0.03;	ENSG00000167925.15	GHDC	chr17	protein_coding	GH3 domain containing	23324	sample1
18110	chr16	1317967	1318761	chr16_66564	73	+	795	37	1318195	intron:1.0;	ENSG00000103275.18	UBE2I	chr16	protein_coding	ubiquitin-conjugating enzyme E2I	18110	sample1
19530	chr16	89900634	89901428	chr16_81913	160	+	795	63	89901185	CDS:0.2;intron:0.8;	ENSG00000141002.18	TCF25	chr16	protein_coding	transcription factor 25 (basic helix-loop-helix)	19530	sample1
36997	chr22	39242620	39243228	chr22_214569	26	-	609	12	39242752	intron:1.0;	ENSG00000100311.16	PDGFB	chr22	protein_coding	platelet-derived growth factor beta polypeptide	36997	sample1
27351	chr19	1998151	1999473	chr19_168670	66	-	1323	15	1998794	intron:1.0;	ENSG00000133243.8	BTBD2	chr19	protein_coding	BTB (POZ) domain containing 2	27351	sample1
35336	chr21	41837768	41838153	chr21_307635	17	-	386	10	41837968	CDS:0.34;intron:0.66;	ENSG00000141956.13	PRDM15	chr21	protein_coding	PR domain containing 15	35336	sample1
44102	chr6	15503359	15503570	chr6_220261	9	+	212	9	15503442	intron:1.0;	ENSG00000008083.13	JARID2	chr6	protein_coding	jumonji, AT rich interactive domain 2	44102	sample1
23751	chr17	64562770	64562966	chr17_501185	7	-	197	5	64562861	CDS:1.0;	ENSG00000108854.15	SMURF2	chr17	protein_coding	SMAD specific E3 ubiquitin protein ligase 2	23751	sample1
5188	chr1	225870974	225871147	chr1_447146	51	-	174	49	225871075	CDS:0.22;intron:0.78;	ENSG00000196187.11	TMEM63A	chr1	protein_coding	transmembrane protein 63A	5188	sample1
47895	chr7	2136924	2138185	chr7_327548	65	-	1262	19	2137534	intron:1.0;	ENSG00000002822.15	MAD1L1	chr7	protein_coding	MAD1 mitotic arrest deficient-like 1 (yeast)	47895	sample1
28206	chr19	33176476	33176841	chr19_177585	8	-	366	5	33176611	intergenic;	--	28206	sample1
26998	chr19	55406873	55406962	chr19_165744	9	+	90	9	55406959	antisense:1;	ENSG00000108106.13	UBE2S	chr19	protein_coding	ubiquitin-conjugating enzyme E2S	26998	sample1
50039	chr8	144240959	144241517	chr8_677633	109	+	559	52	144241092	CDS:0.44;intron:0.56;	ENSG00000179832.17	MROH1	chr8	protein_coding	maestro heat-like repeat family member 1	50039	sample1
18273	chr16	2936506	2937447	chr16_67753	75	+	942	20	2936892	CDS:0.28;intron:0.72;	ENSG00000059122.16	FLYWCH1	chr16	protein_coding	FLYWCH-type zinc finger 1	18273	sample1
18748	chr16	31113155	31113449	chr16_73271	7	+	295	5	31113303	intergenic;	--	18748	sample1
48751	chr7	104207832	104207990	chr7_337904	5	-	159	5	104207859	five_prime_UTR:0.54;CDS:0.46;	ENSG00000164815.10	ORC5	chr7	protein_coding	origin recognition complex, subunit 5	48751	sample1
18123	chr16	1495221	1496413	chr16_66687	139	+	1193	39	1495404	CDS:0.23;intron:0.77;	ENSG00000100726.14	TELO2	chr16	protein_coding	telomere maintenance 2	18123	sample1
37738	chr3	49478198	49478431	chr3_349861	15	+	234	10	49478250	intron:1.0;	ENSG00000173402.11	DAG1	chr3	protein_coding	dystroglycan 1 (dystrophin-associated glycoprotein 1)	37738	sample1
32182	chr2	127787855	127788363	chr2_624920	21	-	509	12	127787994	intron:1.0;	ENSG00000136709.11	WDR33	chr2	protein_coding	WD repeat domain 33	32182	sample1
42899	chr5	177426700	177427782	chr5_545100	54	+	1083	17	177426895	five_prime_UTR:0.13;CDS:0.05;intron:0.82;	ENSG00000198055.10	GRK6	chr5	protein_coding	G protein-coupled receptor kinase 6	42899	sample1
42510	chr5	134779813	134780099	chr5_539341	9	+	287	8	134779952	intron:1.0;	ENSG00000145833.15	DDX46	chr5	protein_coding	DEAD (Asp-Glu-Ala-Asp) box polypeptide 46	42510	sample1
23656	chr17	58368864	58369716	chr17_499891	68	-	853	29	58369391	intron:1.0;	ENSG00000108375.12	RNF43	chr17	protein_coding	ring finger protein 43	23656	sample1
52789	chr9	71910403	71911192	chr9_654369	31	-	790	12	71911041	five_prime_UTR:0.38;intron:0.29;	ENSG00000107362.13	ABHD17B	chr9	protein_coding	abhydrolase domain containing 17B	52789	sample1
23868	chr17	73088656	73088775	chr17_502541	12	-	120	10	73088694	five_prime_UTR:0.09;CDS:0.91;	ENSG00000133195.11	SLC39A11	chr17	protein_coding	solute carrier family 39, member 11	23868	sample1
11842	chr12	131732813	131733378	chr12_282791	25	+	566	13	131733113	intron:1.0;	ENSG00000061936.9	SFSWAP	chr12	protein_coding	splicing factor, suppressor of white-apricot family	11842	sample1
44478	chr6	38161111	38161330	chr6_224095	7	+	220	7	38161183	intergenic;	--	44478	sample1
18708	chr16	30722962	30723327	chr16_72923	52	+	366	28	30723100	CDS:0.73;intron:0.27;	ENSG00000080603.16	SRCAP	chr16	protein_coding	Snf2-related CREBBP activator protein	18708	sample1
24644	chr18	228037	228314	chr18_192686	8	-	278	7	228100	intron:1.0;	ENSG00000079134.11	THOC1	chr18	protein_coding	THO complex 1	24644	sample1
50959	chr8	143507514	143508025	chr8_690439	33	-	512	17	143507878	CDS:0.3;intron:0.7;	ENSG00000014164.6	ZC3H3	chr8	protein_coding	zinc finger CCCH-type containing 3	50959	sample1
46442	chr6	169690666	169690894	chr6_249252	8	-	229	8	169690763	intron:1.0;	ENSG00000184465.15	WDR27	chr6	protein_coding	WD repeat domain 27	46442	sample1
21193	chr17	17836434	17836717	chr17_471380	6	+	284	6	17836570	antisense:1;	ENSG00000072310.16	SREBF1	chr17	protein_coding	sterol regulatory element binding transcription factor 1	21193	sample1
12536	chr12	66160686	66161105	chr12_290793	20	-	420	15	66160962	intron:1.0;	ENSG00000228144.2	RP11-745O10.4	chr12	protein_coding	--	12536	sample1
12337	chr12	53158326	53158684	chr12_288615	19	-	359	13	53158650	three_prime_UTR:0.51;CDS:0.49;	ENSG00000139631.18	CSAD	chr12	protein_coding	cysteine sulfinic acid decarboxylase	12337	sample1
34885	chr21	43659576	43660191	chr21_303025	28	+	616	12	43659711	five_prime_UTR:0.14;CDS:0.21;intron:0.65;	ENSG00000160208.12	RRP1B	chr21	protein_coding	ribosomal RNA processing 1B	34885	sample1
12649	chr12	100166374	100166645	chr12_292724	16	-	272	13	100166502	noncoding_exon:1.0;	ENSG00000238105.7	GOLGA2P5	chr12	transcribed_unprocessed_pseudogene	golgin A2 pseudogene 5	12649	sample1
19807	chr16	2979374	2980864	chr16_84192	290	-	1491	72	2980305	five_prime_UTR:0.36;CDS:0.01;intron:0.42;	ENSG00000127564.16	PKMYT1	chr16	protein_coding	protein kinase, membrane associated tyrosine/threonine 1	19807	sample1
293	chr1	2096233	2097311	chr1_382580	40	+	1079	14	2096571	intron:1.0;	ENSG00000067606.15	PRKCZ	chr1	protein_coding	protein kinase C, zeta	293	sample1
23555	chr17	48597557	48598196	chr17_498567	62	-	640	32	48597817	intergenic;	--	23555	sample1
16679	chr15	51923327	51923667	chr15_99933	8	+	341	7	51923442	intergenic;	--	16679	sample1
3772	chr1	42182306	42182849	chr1_427599	18	-	544	10	42182614	intron:1.0;	ENSG00000198815.8	FOXJ3	chr1	protein_coding	forkhead box J3	3772	sample1
9660	chr11	57312345	57314117	chr11_24803	178	-	1773	31	57312809	CDS:0.77;intron:0.23;	ENSG00000149115.13	TNKS1BP1	chr11	protein_coding	tankyrase 1 binding protein 1, 182kDa	9660	sample1
32017	chr2	108313988	108314814	chr2_622868	22	-	827	9	108314215	intergenic;	--	32017	sample1
11750	chr12	122133099	122133601	chr12_281579	31	+	503	18	122133455	five_prime_UTR:0.49;CDS:0.51;	ENSG00000175727.13	MLXIP	chr12	protein_coding	MLX interacting protein	11750	sample1
26158	chr19	38662867	38663618	chr19_157509	60	+	752	37	38663369	intron:1.0;	ENSG00000130402.11	ACTN4	chr19	protein_coding	actinin, alpha 4	26158	sample1
28968	chr19	53085787	53086730	chr19_185748	69	-	944	21	53085952	five_prime_UTR:0.05;CDS:0.02;intron:0.94;	ENSG00000170949.17	ZNF160	chr19	protein_coding	zinc finger protein 160	28968	sample1
23200	chr17	37516653	37516894	chr17_495092	8	-	242	8	37516747	three_prime_UTR:1.0;	ENSG00000275066.4	SYNRG	chr17	protein_coding	synergin, gamma	23200	sample1
8629	chr11	70134567	70135003	chr11_11677	16	+	437	13	70134645	intron:1.0;	ENSG00000131620.17	ANO1	chr11	protein_coding	anoctamin 1, calcium activated chloride channel	8629	sample1
52679	chr9	35739475	35739941	chr9_653319	30	-	467	20	35739730	CDS:0.37;intron:0.63;	ENSG00000070610.14	GBA2	chr9	protein_coding	glucosidase, beta (bile acid) 2	52679	sample1
2315	chr1	203056763	203057209	chr1_409795	25	+	447	13	203056793	CDS:0.37;intron:0.63;	ENSG00000143847.15	PPFIA4	chr1	protein_coding	protein tyrosine phosphatase, receptor type, f polypeptide (PTPRF), interacting protein (liprin), alpha 4	2315	sample1
3760	chr1	41109987	41110225	chr1_427429	8	-	239	7	41110067	intron:1.0;	ENSG00000010803.16	SCMH1	chr1	protein_coding	sex comb on midleg homolog 1 (Drosophila)	3760	sample1
37914	chr3	63913003	63913225	chr3_352631	9	+	223	8	63913156	CDS:0.31;intron:0.69;	ENSG00000163635.17	ATXN7	chr3	protein_coding	ataxin 7	37914	sample1
26938	chr19	54456324	54456465	chr19_165477	287	+	142	168	54456462	CDS:1.0;	ENSG00000167615.16	LENG8	chr19	protein_coding	leukocyte receptor cluster (LRC) member 8	26938	sample1
6114	chr10	98152386	98153151	chr10_45403	22	+	766	8	98152633	intron:1.0;	ENSG00000166024.13	R3HCC1L	chr10	protein_coding	R3H domain and coiled-coil containing 1-like	6114	sample1
21750	chr17	50658167	50659757	chr17_478206	95	+	1591	27	50659356	CDS:0.15;intron:0.85;	ENSG00000108846.15	ABCC3	chr17	protein_coding	ATP-binding cassette, sub-family C (CFTR/MRP), member 3	21750	sample1
239	chr1	1450369	1450758	chr1_382235	24	+	390	15	1450493	five_prime_UTR:0.81;CDS:0.19;	ENSG00000215915.9	ATAD3C	chr1	protein_coding	ATPase family, AAA domain containing 3C	239	sample1
30407	chr2	201137157	201138417	chr2_602964	60	+	1261	14	201138074	three_prime_UTR:1.0;	ENSG00000003402.19	CFLAR	chr2	protein_coding	CASP8 and FADD-like apoptosis regulator	30407	sample1
23827	chr17	72536175	72536542	chr17_502257	19	-	368	13	72536391	intron:1.0;	ENSG00000227036.6	LINC00511	chr17	lincRNA	long intergenic non-protein coding RNA 511	23827	sample1
49291	chr8	22010611	22010897	chr8_667894	3	+	287	3	22010750	intergenic;	--	49291	sample1
41990	chr5	14711129	14711296	chr5_531566	4	+	168	4	14711148	antisense:1;	ENSG00000154122.12	ANKH	chr5	protein_coding	ANKH inorganic pyrophosphate transport regulator	41990	sample1
619	chr1	16960757	16961130	chr1_386607	22	+	374	13	16960975	CDS:1.0;	ENSG00000058453.16	CROCC	chr1	protein_coding	ciliary rootlet coiled-coil, rootletin	619	sample1
37958	chr3	97843194	97843261	chr3_353350	4	+	68	4	97843194	CDS:1.0;	ENSG00000080200.9	CRYBG3	chr3	protein_coding	beta-gamma crystallin domain containing 3	37958	sample1
43576	chr5	138944431	138945341	chr5_554268	44	-	911	13	138945218	intergenic;	--	43576	sample1
29214	chr2	10335261	10335498	chr2_585197	10	+	238	10	10335370	intron:1.0;	ENSG00000115756.12	HPCAL1	chr2	protein_coding	hippocalcin-like 1	29214	sample1
13627	chr13	100544887	100545073	chr13_255845	4	+	187	4	100544926	antisense:1;	ENSG00000224356.5	RP11-151A6.4	chr13	sense_intronic	--	13627	sample1
26712	chr19	49117642	49118283	chr19_163234	26	+	642	16	49117854	CDS:0.26;intron:0.74;	ENSG00000104863.11	LIN7B	chr19	protein_coding	lin-7 homolog B (C. elegans)	26712	sample1
50413	chr8	51898367	51899126	chr8_682393	19	-	760	10	51898859	five_prime_UTR:0.02;CDS:0.24;intron:0.74;	ENSG00000168300.13	PCMTD1	chr8	protein_coding	protein-L-isoaspartate (D-aspartate) O-methyltransferase domain containing 1	50413	sample1
3594	chr1	31665345	31665935	chr1_425444	48	-	591	23	31665928	CDS:0.15;intron:0.85;	ENSG00000084636.17	COL16A1	chr1	protein_coding	collagen, type XVI, alpha 1	3594	sample1
15525	chr14	23951579	23951863	chr14_132505	4	-	285	4	23951716	intron:1.0;	ENSG00000215256.3	DHRS4-AS1	chr14	antisense	DHRS4 antisense RNA 1	15525	sample1
19666	chr16	1351692	1351869	chr16_83031	27	-	178	27	1351722	five_prime_UTR:0.37;CDS:0.63;	ENSG00000007520.3	TSR3	chr16	protein_coding	TSR3, 20S rRNA accumulation, homolog (S. cerevisiae)	19666	sample1
25545	chr19	12893436	12893832	chr19_150447	18	+	397	12	12893537	CDS:0.43;intron:0.57;	ENSG00000105607.12	GCDH	chr19	protein_coding	glutaryl-CoA dehydrogenase	25545	sample1
1657	chr1	113390515	113391349	chr1_400172	55	+	835	21	113391179	five_prime_UTR:0.34;CDS:0.38;	ENSG00000081026.18	MAGI3	chr1	protein_coding	membrane associated guanylate kinase, WW and PDZ domain containing 3	1657	sample1
44995	chr6	150865697	150867067	chr6_231351	73	+	1371	18	150865849	five_prime_UTR:0.11;CDS:0.19;intron:0.7;	ENSG00000120254.15	MTHFD1L	chr6	protein_coding	methylenetetrahydrofolate dehydrogenase (NADP+ dependent) 1-like	44995	sample1
47457	chr7	128654593	128654845	chr7_322055	12	+	253	12	128654698	noncoding_exon:0.51;	ENSG00000243679.1	RP11-274B21.3	chr7	processed_pseudogene	--	47457	sample1
5259	chr1	228398480	228399864	chr1_447987	128	-	1385	28	228399225	intron:1.0;	ENSG00000154370.13	TRIM11	chr1	protein_coding	tripartite motif containing 11	5259	sample1
38778	chr3	31666327	31666672	chr3_364436	9	-	346	7	31666525	intron:1.0;	ENSG00000144645.13	OSBPL10	chr3	protein_coding	oxysterol binding protein-like 10	38778	sample1
11266	chr12	57204311	57204554	chr12_275050	18	+	244	13	57204432	CDS:0.49;intron:0.51;	ENSG00000123384.13	LRP1	chr12	protein_coding	low density lipoprotein receptor-related protein 1	11266	sample1
47734	chr7	158856584	158856750	chr7_325813	10	+	167	10	158856657	five_prime_UTR:0.91;CDS:0.09;	ENSG00000126870.15	WDR60	chr7	protein_coding	WD repeat domain 60	47734	sample1
24188	chr17	81884382	81885324	chr17_505931	68	-	943	21	81884630	intergenic;	--	24188	sample1
41015	chr4	893376	893595	chr4_572210	47	-	220	34	893439	CDS:0.52;intron:0.48;	ENSG00000178950.16	GAK	chr4	protein_coding	cyclin G associated kinase	41015	sample1
4220	chr1	108963047	108963487	chr1_434260	15	-	441	9	108963178	five_prime_UTR:0.02;CDS:0.26;intron:0.71;	ENSG00000121940.15	CLCC1	chr1	protein_coding	chloride channel CLIC-like 1	4220	sample1
38296	chr3	149970125	149970357	chr3_357883	4	+	233	4	149970210	antisense:1;	ENSG00000070087.13	PFN2	chr3	protein_coding	profilin 2	38296	sample1
22908	chr17	16819466	16819628	chr17_491826	14	-	163	9	16819489	noncoding_exon:1.0;	ENSG00000226145.7	KRT16P6	chr17	transcribed_unprocessed_pseudogene	keratin 16 pseudogene 6	22908	sample1
8170	chr11	61366759	61367171	chr11_7006	18	+	413	10	61367024	three_prime_UTR:1.0;	ENSG00000149483.11	TMEM138	chr11	protein_coding	transmembrane protein 138	8170	sample1
21035	chr17	7384159	7384412	chr17_469364	14	+	254	11	7384248	CDS:0.37;intron:0.63;	ENSG00000174292.12	TNK1	chr17	protein_coding	tyrosine kinase, non-receptor, 1	21035	sample1
8475	chr11	66857965	66859427	chr11_10053	146	+	1463	49	66858978	CDS:0.77;intron:0.23;	ENSG00000173621.8	LRFN4	chr11	protein_coding	leucine rich repeat and fibronectin type III domain containing 4	8475	sample1
36957	chr22	38222745	38224269	chr22_214033	76	-	1525	15	38223483	intron:1.0;	ENSG00000198792.12	TMEM184B	chr22	protein_coding	transmembrane protein 184B	36957	sample1
12131	chr12	32878988	32879032	chr12_286303	19	-	45	19	32879031	CDS:1.0;	ENSG00000057294.13	PKP2	chr12	protein_coding	plakophilin 2	12131	sample1
19147	chr16	70478046	70478459	chr16_77942	33	+	414	16	70478428	CDS:0.46;intron:0.54;	ENSG00000157353.16	FUK	chr16	protein_coding	fucokinase	19147	sample1
27553	chr19	5951307	5951649	chr19_170880	14	-	343	13	5951502	CDS:0.6;intron:0.4;	ENSG00000031823.14	RANBP3	chr19	protein_coding	RAN binding protein 3	27553	sample1
52969	chr9	96566922	96567505	chr9_657023	25	-	584	13	96567358	five_prime_UTR:0.57;intron:0.43;	ENSG00000081377.16	CDC14B	chr9	protein_coding	cell division cycle 14B	52969	sample1
53455	chr9	131594724	131595159	chr9_662881	18	-	436	12	131594826	intron:1.0;	ENSG00000107263.18	RAPGEF1	chr9	protein_coding	Rap guanine nucleotide exchange factor (GEF) 1	53455	sample1
18998	chr16	67201938	67203474	chr16_76072	189	+	1537	25	67202654	CDS:0.53;intron:0.47;	ENSG00000102890.14	ELMO3	chr16	protein_coding	engulfment and cell motility 3	18998	sample1
1805	chr1	151292524	151292882	chr1_402144	6	+	359	5	151292668	antisense:1;	ENSG00000143393.16	PI4KB	chr1	protein_coding	phosphatidylinositol 4-kinase, catalytic, beta	1805	sample1
39555	chr3	125903804	125904351	chr3_374862	9	-	548	4	125904222	intron:1.0;	ENSG00000241288.7	RP11-379B18.5	chr3	processed_transcript	--	39555	sample1
16608	chr15	43371114	43371732	chr15_98943	29	+	619	12	43371246	five_prime_UTR:0.39;CDS:0.13;intron:0.49;	ENSG00000137822.12	TUBGCP4	chr15	protein_coding	tubulin, gamma complex associated protein 4	16608	sample1
6930	chr10	56361195	56361268	chr10_56915	38	-	74	38	56361195	five_prime_UTR:0.44;CDS:0.56;	ENSG00000122952.16	ZWINT	chr10	protein_coding	ZW10 interacting kinetochore protein	6930	sample1
48264	chr7	44398669	44398974	chr7_332133	12	-	306	10	44398827	intron:1.0;	ENSG00000015676.17	NUDCD3	chr7	protein_coding	NudC domain containing 3	48264	sample1
44872	chr6	132817859	132818124	chr6_229374	7	+	266	6	132818007	intergenic;	--	44872	sample1
28946	chr19	52783273	52784070	chr19_185529	40	-	798	18	52783854	intron:1.0;	ENSG00000189190.8	ZNF600	chr19	protein_coding	zinc finger protein 600	28946	sample1
39132	chr3	50113949	50114099	chr3_368587	46	-	151	25	50113949	antisense:1;	ENSG00000003756.16	RBM5	chr3	protein_coding	RNA binding motif protein 5	39132	sample1
30830	chr2	234999843	235000258	chr2_608344	32	+	416	23	235000128	intron:1.0;	ENSG00000130147.15	SH3BP4	chr2	protein_coding	SH3-domain binding protein 4	30830	sample1
23042	chr17	28612965	28613146	chr17_493486	14	-	182	12	28613116	intron:1.0;	ENSG00000258472.8	RP11-192H23.4	chr17	protein_coding	--	23042	sample1
34594	chr20	63859184	63859652	chr20_529558	21	-	469	14	63859505	intergenic;	--	34594	sample1
20125	chr16	28595881	28596223	chr16_88080	14	-	343	13	28595991	five_prime_UTR:0.86;CDS:0.14;	ENSG00000197165.10	SULT1A2	chr16	protein_coding	sulfotransferase family, cytosolic, 1A, phenol-preferring, member 2	20125	sample1
26397	chr19	44237537	44237735	chr19_159896	5	+	199	5	44237588	antisense:1;	ENSG00000159917.14	ZNF235	chr19	protein_coding	zinc finger protein 235	26397	sample1
1459	chr1	87097837	87097935	chr1_397733	6	+	99	6	87097889	CDS:1.0;	ENSG00000153936.16	HS2ST1	chr1	protein_coding	heparan sulfate 2-O-sulfotransferase 1	1459	sample1
18460	chr16	12061527	12061646	chr16_69666	10	+	120	8	12061621	CDS:1.0;	ENSG00000048471.13	SNX29	chr16	protein_coding	sorting nexin 29	18460	sample1
19465	chr16	89538358	89539102	chr16_81523	48	+	745	18	89538741	intron:1.0;	ENSG00000197912.13	SPG7	chr16	protein_coding	spastic paraplegia 7 (pure and complicated autosomal recessive)	19465	sample1
53142	chr9	114289241	114289379	chr9_659202	8	-	139	8	114289243	antisense:1;	ENSG00000196739.14	COL27A1	chr9	protein_coding	collagen, type XXVII, alpha 1	53142	sample1
7195	chr10	95249498	95250113	chr10_60804	28	-	616	16	95249904	intron:1.0;	ENSG00000107438.8	PDLIM1	chr10	protein_coding	PDZ and LIM domain 1	7195	sample1
15751	chr14	54066276	54066625	chr14_135474	13	-	350	10	54066478	intergenic;	--	15751	sample1
9621	chr11	47172670	47173618	chr11_24263	81	-	949	23	47173098	CDS:0.06;intron:0.94;	ENSG00000149182.14	ARFGAP2	chr11	protein_coding	ADP-ribosylation factor GTPase activating protein 2	9621	sample1
14961	chr14	71320906	71321233	chr14_124964	10	+	328	8	71321121	intergenic;	--	14961	sample1
30642	chr2	219799387	219799614	chr2_605701	12	+	228	11	219799467	intergenic;	--	30642	sample1
25333	chr19	6828423	6828734	chr19_147963	17	+	312	11	6828453	CDS:0.49;intron:0.51;	ENSG00000141968.7	VAV1	chr19	protein_coding	vav 1 guanine nucleotide exchange factor	25333	sample1
8294	chr11	64778169	64778734	chr11_8398	11	+	566	5	64778278	antisense:1;	ENSG00000168066.20	SF1	chr11	protein_coding	splicing factor 1	8294	sample1
12054	chr12	12724483	12724806	chr12_285212	8	-	324	7	12724530	intergenic;	--	12054	sample1
25187	chr19	3539360	3539738	chr19_146485	21	+	379	14	3539493	intron:1.0;	ENSG00000183397.5	C19orf71	chr19	protein_coding	chromosome 19 open reading frame 71	25187	sample1
45233	chr6	1685818	1686340	chr6_234549	12	-	523	8	1686088	intron:1.0;	ENSG00000112699.10	GMDS	chr6	protein_coding	GDP-mannose 4,6-dehydratase	45233	sample1
22075	chr17	75705059	75705542	chr17_482868	15	+	484	11	75705395	intron:1.0;	ENSG00000161526.14	SAP30BP	chr17	protein_coding	SAP30 binding protein	22075	sample1
44282	chr6	31672487	31673349	chr6_222151	27	+	863	12	31673202	three_prime_UTR:1.0;	ENSG00000263020.5	CSNK2B-LY6G5B-1181	chr6	protein_coding	--	44282	sample1
46502	chr7	1503902	1504001	chr7_309637	6	+	100	6	1503925	antisense:1;	ENSG00000164880.15	INTS1	chr7	protein_coding	integrator complex subunit 1	46502	sample1
12242	chr12	49039648	49041693	chr12_287569	271	-	2046	56	49039785	CDS:0.91;intron:0.09;	ENSG00000167548.14	KMT2D	chr12	protein_coding	lysine (K)-specific methyltransferase 2D	12242	sample1
13341	chr13	39038409	39038667	chr13_251338	8	+	259	8	39038520	five_prime_UTR:0.89;CDS:0.11;	ENSG00000188811.12	NHLRC3	chr13	protein_coding	NHL repeat containing 3	13341	sample1
41116	chr4	3497058	3497365	chr4_573346	9	-	308	7	3497201	antisense:1;	ENSG00000175920.15	DOK7	chr4	protein_coding	docking protein 7	41116	sample1
19748	chr16	2154506	2155344	chr16_83689	49	-	839	24	2155202	noncoding_exon:0.39;intron:0.26;	ENSG00000260260.1	SNHG19	chr16	lincRNA	small nucleolar RNA host gene 19	19748	sample1
29075	chr19	56118951	56120993	chr19_186667	209	-	2043	51	56120410	intron:1.0;	ENSG00000142409.5	ZNF787	chr19	protein_coding	zinc finger protein 787	29075	sample1
30634	chr2	219777498	219777873	chr2_605663	11	+	376	9	219777653	intergenic;	--	30634	sample1
29105	chr19	58002395	58002732	chr19_187066	12	-	338	7	58002432	five_prime_UTR:1.0;	ENSG00000166704.11	ZNF606	chr19	protein_coding	zinc finger protein 606	29105	sample1
17902	chr15	85764802	85765179	chr15_116616	10	-	378	9	85764939	intron:1.0;	ENSG00000183655.12	KLHL25	chr15	protein_coding	kelch-like family member 25	17902	sample1
26186	chr19	39342407	39343753	chr19_157817	135	+	1347	36	39342933	five_prime_UTR:0.1;intron:0.87;	ENSG00000179134.14	SAMD4B	chr19	protein_coding	sterile alpha motif domain containing 4B	26186	sample1
20445	chr16	67728389	67728758	chr16_91589	18	-	370	12	67728404	CDS:0.57;intron:0.43;	ENSG00000141084.10	RANBP10	chr16	protein_coding	RAN binding protein 10	20445	sample1
52648	chr9	34637474	34637862	chr9_653047	26	-	389	15	34637546	five_prime_UTR:0.47;CDS:0.39;	ENSG00000147955.16	SIGMAR1	chr9	protein_coding	sigma non-opioid intracellular receptor 1	52648	sample1
37201	chr22	46537057	46537619	chr22_216896	27	-	563	16	46537264	CDS:0.2;	ENSG00000075275.16	CELSR1	chr22	protein_coding	cadherin, EGF LAG seven-pass G-type receptor 1	37201	sample1
26713	chr19	49119407	49119848	chr19_163237	52	+	442	30	49119631	five_prime_UTR:0.71;intron:0.29;	ENSG00000177380.13	PPFIA3	chr19	protein_coding	protein tyrosine phosphatase, receptor type, f polypeptide (PTPRF), interacting protein (liprin), alpha 3	26713	sample1
35563	chr22	20061529	20062433	chr22_197691	50	+	905	16	20061773	CDS:0.17;intron:0.83;	ENSG00000183597.15	TANGO2	chr22	protein_coding	transport and golgi organization 2 homolog (Drosophila)	35563	sample1
26511	chr19	46016545	46016833	chr19_161114	31	+	289	22	46016693	CDS:0.49;intron:0.51;	ENSG00000104983.8	CCDC61	chr19	protein_coding	coiled-coil domain containing 61	26511	sample1
2769	chr1	244837624	244837898	chr1_415538	8	+	275	7	244837751	intron:1.0;	ENSG00000203667.9	COX20	chr1	protein_coding	COX20 cytochrome c oxidase assembly factor	2769	sample1
44063	chr6	11093855	11094495	chr6_219738	30	+	641	11	11094185	five_prime_UTR:0.44;CDS:0.12;intron:0.17;	ENSG00000224531.5	SMIM13	chr6	protein_coding	small integral membrane protein 13	44063	sample1
10860	chr12	19306322	19306689	chr12_269738	17	+	368	10	19306448	intron:1.0;	ENSG00000052126.14	PLEKHA5	chr12	protein_coding	pleckstrin homology domain containing, family A member 5	10860	sample1
52971	chr9	96618445	96618729	chr9_657083	9	-	285	9	96618582	intron:1.0;	ENSG00000081377.16	CDC14B	chr9	protein_coding	cell division cycle 14B	52971	sample1
43067	chr5	4524607	4524849	chr5_546576	4	-	243	4	4524702	intron:1.0;	ENSG00000248973.1	RP11-445O3.2	chr5	lincRNA	--	43067	sample1
52617	chr9	33936075	33936277	chr9_652639	9	-	203	9	33936130	intron:1.0;	ENSG00000137073.20	UBAP2	chr9	protein_coding	ubiquitin associated protein 2	52617	sample1
53009	chr9	98203287	98203408	chr9_657437	21	-	122	15	98203287	CDS:1.0;	ENSG00000095383.19	TBC1D2	chr9	protein_coding	TBC1 domain family, member 2	53009	sample1
24833	chr18	50286481	50286973	chr18_195663	45	-	493	19	50286799	CDS:0.45;intron:0.55;	ENSG00000154832.14	CXXC1	chr18	protein_coding	CXXC finger protein 1	24833	sample1
3896	chr1	47434398	47434774	chr1_429030	8	-	377	6	47434504	noncoding_exon:0.65;	ENSG00000237424.1	FOXD2-AS1	chr1	antisense	FOXD2 antisense RNA 1 (head to head)	3896	sample1
14427	chr14	21078341	21078488	chr14_118390	11	+	148	11	21078385	CDS:0.79;intron:0.21;	ENSG00000165801.9	ARHGEF40	chr14	protein_coding	Rho guanine nucleotide exchange factor (GEF) 40	14427	sample1
52930	chr9	93529355	93529531	chr9_656423	3	-	177	3	93529412	antisense:1;	ENSG00000048828.16	FAM120A	chr9	protein_coding	family with sequence similarity 120A	52930	sample1
21300	chr17	27597764	27598168	chr17_472663	11	+	405	8	27598022	intron:1.0;	ENSG00000141068.13	KSR1	chr17	protein_coding	kinase suppressor of ras 1	21300	sample1
21752	chr17	50661740	50663075	chr17_478213	65	+	1336	15	50662141	intron:1.0;	ENSG00000108846.15	ABCC3	chr17	protein_coding	ATP-binding cassette, sub-family C (CFTR/MRP), member 3	21752	sample1
20776	chr16	88766474	88769103	chr16_95844	246	-	2630	44	88768198	intron:1.0;	ENSG00000103335.19	PIEZO1	chr16	protein_coding	piezo-type mechanosensitive ion channel component 1	20776	sample1
49883	chr8	127949562	127950043	chr8_676032	18	+	482	13	127949896	intron:1.0;	ENSG00000249859.7	PVT1	chr8	lincRNA	Pvt1 oncogene (non-protein coding)	49883	sample1
2625	chr1	228182770	228182985	chr1_413539	7	+	216	7	228182838	intergenic;	--	2625	sample1
49593	chr8	47737779	47738031	chr8_671759	3	+	253	3	47737888	antisense:1;	ENSG00000221869.4	CEBPD	chr8	protein_coding	CCAAT/enhancer binding protein (C/EBP), delta	49593	sample1
22448	chr17	82868130	82868469	chr17_486723	14	+	340	12	82868263	intron:1.0;	ENSG00000141556.20	TBCD	chr17	protein_coding	tubulin folding cofactor D	22448	sample1
46381	chr6	166382147	166382526	chr6_248775	11	-	380	8	166382279	intron:1.0;	ENSG00000060762.18	MPC1	chr6	protein_coding	mitochondrial pyruvate carrier 1	46381	sample1
27929	chr19	14565547	14565997	chr19_174383	8	-	451	4	14565768	antisense:1;	ENSG00000099797.11	TECR	chr19	protein_coding	trans-2,3-enoyl-CoA reductase	27929	sample1
4835	chr1	183635116	183635765	chr1_441935	69	-	650	32	183635620	five_prime_UTR:0.15;CDS:0.22;intron:0.62;	ENSG00000162704.15	ARPC5	chr1	protein_coding	actin related protein 2/3 complex, subunit 5, 16kDa	4835	sample1
38998	chr3	48566906	48567023	chr3_367472	13	-	118	11	48566906	CDS:1.0;	ENSG00000114270.15	COL7A1	chr3	protein_coding	collagen, type VII, alpha 1	38998	sample1
17510	chr15	52245452	52245842	chr15_111248	23	-	391	17	52245707	CDS:0.03;intron:0.97;	ENSG00000128833.12	MYO5C	chr15	protein_coding	myosin VC	17510	sample1
10592	chr11	133935060	133935916	chr11_35893	43	-	857	25	133935662	CDS:0.17;intron:0.83;	ENSG00000080854.14	IGSF9B	chr11	protein_coding	immunoglobulin superfamily, member 9B	10592	sample1
36578	chr22	19854001	19854887	chr22_209407	67	-	887	25	19854668	five_prime_UTR:0.5;intron:0.5;	ENSG00000185838.13	GNB1L	chr22	protein_coding	guanine nucleotide binding protein (G protein), beta polypeptide 1-like	36578	sample1
48446	chr7	66525413	66525581	chr7_334279	4	-	169	4	66525434	antisense:1;	ENSG00000234500.1	GS1-124K5.10	chr7	unprocessed_pseudogene	--	48446	sample1
29030	chr19	55224265	55224826	chr19_186212	15	-	562	8	55224382	intergenic;	--	29030	sample1
3276	chr1	16624080	16624771	chr1_421049	104	-	692	54	16624371	noncoding_exon:0.28;intron:0.72;	ENSG00000282056.1	CROCCP2	chr1	transcribed_unprocessed_pseudogene	ciliary rootlet coiled-coil, rootletin pseudogene 2	3276	sample1
29645	chr2	69936923	69937171	chr2_591517	6	+	249	5	69937024	intron:1.0;	ENSG00000059728.10	MXD1	chr2	protein_coding	MAX dimerization protein 1	29645	sample1
36775	chr22	27899320	27899715	chr22_211290	13	-	396	10	27899466	intron:1.0;	ENSG00000180957.17	PITPNB	chr22	protein_coding	phosphatidylinositol transfer protein, beta	36775	sample1
16229	chr14	99534399	99534890	chr14_142187	35	-	492	18	99534566	intron:1.0;	ENSG00000205476.8	CCDC85C	chr14	protein_coding	coiled-coil domain containing 85C	16229	sample1
39532	chr3	125075830	125076552	chr3_374547	18	-	723	6	125076185	intergenic;	--	39532	sample1
9248	chr11	2688299	2688761	chr11_19538	26	-	463	17	2688530	noncoding_exon:1.0;	ENSG00000269821.1	KCNQ1OT1	chr11	antisense	KCNQ1 opposite strand/antisense transcript 1 (non-protein coding)	9248	sample1
4005	chr1	54337044	54337416	chr1_430691	12	-	373	8	54337269	intron:1.0;	ENSG00000157216.15	SSBP3	chr1	protein_coding	single stranded DNA binding protein 3	4005	sample1
4643	chr1	156675703	156677387	chr1_439140	305	-	1685	69	156676953	five_prime_UTR:0.07;CDS:0.46;intron:0.46;	ENSG00000132688.10	NES	chr1	protein_coding	nestin	4643	sample1
45590	chr6	31688722	31688786	chr6_238754	7	-	65	6	31688722	CDS:1.0;	ENSG00000204427.11	ABHD16A	chr6	protein_coding	abhydrolase domain containing 16A	45590	sample1
41206	chr4	10090303	10091256	chr4_574590	94	-	954	32	10091043	intron:1.0;	ENSG00000071127.16	WDR1	chr4	protein_coding	WD repeat domain 1	41206	sample1
11903	chr12	132151708	132151820	chr12_283300	15	+	113	14	132151745	CDS:0.74;intron:0.26;	ENSG00000184967.6	NOC4L	chr12	protein_coding	nucleolar complex associated 4 homolog (S. cerevisiae)	11903	sample1
20623	chr16	81006188	81006821	chr16_94171	19	-	634	11	81006498	five_prime_UTR:0.14;intron:0.86;	ENSG00000103121.8	CMC2	chr16	protein_coding	C-x(9)-C motif containing 2	20623	sample1
25125	chr19	2340044	2340255	chr19_145782	19	+	212	16	2340088	three_prime_UTR:0.46;intron:0.54;	ENSG00000273734.1	LLfos-48D6.2	chr19	protein_coding	--	25125	sample1
33425	chr20	45406508	45407930	chr20_514954	54	+	1423	16	45407394	intron:1.0;	ENSG00000254806.5	SYS1-DBNDD2	chr20	protein_coding	SYS1-DBNDD2 readthrough (NMD candidate)	33425	sample1
8024	chr11	44077081	44077310	chr11_5107	10	+	230	9	44077204	CDS:0.14;intron:0.86;	ENSG00000110455.13	ACCS	chr11	protein_coding	1-aminocyclopropane-1-carboxylate synthase homolog (Arabidopsis)(non-functional)	8024	sample1
42503	chr5	134525696	134526011	chr5_539136	26	+	316	17	134525938	five_prime_UTR:1.0;	ENSG00000043143.20	JADE2	chr5	protein_coding	jade family PHD finger 2	42503	sample1
1731	chr1	146989573	146989710	chr1_401196	13	+	138	13	146989573	CDS:1.0;	ENSG00000268043.7	NBPF12	chr1	protein_coding	neuroblastoma breakpoint family, member 12	1731	sample1
23529	chr17	47450568	47450718	chr17_498228	4	-	151	4	47450606	noncoding_exon:1.0;	ENSG00000228782.7	CTD-2026D20.3	chr17	transcribed_unprocessed_pseudogene	--	23529	sample1
43987	chr6	3261936	3262295	chr6_218418	15	+	360	11	3262125	intron:1.0;	ENSG00000180822.11	PSMG4	chr6	protein_coding	proteasome (prosome, macropain) assembly chaperone 4	43987	sample1
3139	chr1	8817159	8817454	chr1_419430	26	-	296	25	8817313	five_prime_UTR:1.0;	ENSG00000142599.17	RERE	chr1	protein_coding	arginine-glutamic acid dipeptide (RE) repeats	3139	sample1
34084	chr20	32472303	32473193	chr20_522839	40	-	891	18	32472826	intron:1.0;	ENSG00000197183.12	NOL4L	chr20	protein_coding	nucleolar protein 4-like	34084	sample1
17615	chr15	64375222	64375670	chr15_113058	19	-	449	12	64375523	intron:1.0;	ENSG00000166803.10	KIAA0101	chr15	protein_coding	KIAA0101	17615	sample1
35349	chr21	42836723	42838705	chr21_307873	200	-	1983	43	42837953	intergenic;	--	35349	sample1
13519	chr13	75854368	75854723	chr13_254179	8	+	356	6	75854491	intron:1.0;	ENSG00000136153.19	LMO7	chr13	protein_coding	LIM domain 7	13519	sample1
33870	chr20	4898020	4898405	chr20_520071	12	-	386	8	4898258	intron:1.0;	ENSG00000089057.14	SLC23A2	chr20	protein_coding	solute carrier family 23 (ascorbic acid transporter), member 2	33870	sample1
39690	chr3	138834363	138834858	chr3_376915	21	-	496	17	138834711	five_prime_UTR:0.12;intron:0.67;	ENSG00000051382.8	PIK3CB	chr3	protein_coding	phosphatidylinositol-4,5-bisphosphate 3-kinase, catalytic subunit beta	39690	sample1
29098	chr19	57915230	57915516	chr19_187030	10	-	287	10	57915372	intron:1.0;	ENSG00000269476.1	CTD-2583A14.9	chr19	protein_coding	--	29098	sample1
8326	chr11	65127562	65128512	chr11_8585	15	+	951	4	65128367	antisense:1;	ENSG00000162298.16	SYVN1	chr11	protein_coding	synovial apoptosis inhibitor 1, synoviolin	8326	sample1
29016	chr19	55085904	55087108	chr19_186078	49	-	1205	10	55086169	antisense:1;	ENSG00000131037.14	EPS8L1	chr19	protein_coding	EPS8-like 1	29016	sample1
37021	chr22	40414908	40415677	chr22_214701	71	-	770	27	40415035	intron:1.0;	ENSG00000196588.14	MKL1	chr22	protein_coding	megakaryoblastic leukemia (translocation) 1	37021	sample1
13813	chr13	113597321	113598262	chr13_257671	111	+	942	42	113597548	intron:1.0;	ENSG00000198176.12	TFDP1	chr13	protein_coding	transcription factor Dp-1	13813	sample1
27605	chr19	7619089	7619482	chr19_171528	8	-	394	5	7619159	intergenic;	--	27605	sample1
52748	chr9	38058010	38058883	chr9_653923	48	-	874	14	38058326	intron:1.0;	ENSG00000255872.3	RP11-613M10.9	chr9	protein_coding	--	52748	sample1
46122	chr6	109449195	109450191	chr6_245349	121	-	997	39	109450059	CDS:0.33;intron:0.67;	ENSG00000135596.17	MICAL1	chr6	protein_coding	microtubule associated monooxygenase, calponin and LIM domain containing 1	46122	sample1
26367	chr19	43619540	43619874	chr19_159661	7	+	335	5	43619727	antisense:1;	ENSG00000131116.11	ZNF428	chr19	protein_coding	zinc finger protein 428	26367	sample1
37827	chr3	52292577	52293262	chr3_351080	36	+	686	15	52292987	three_prime_UTR:0.19;CDS:0.81;	ENSG00000168237.17	GLYCTK	chr3	protein_coding	glycerate kinase	37827	sample1
29502	chr2	47042857	47043885	chr2_589565	48	+	1029	15	47043529	intron:1.0;	ENSG00000068724.15	TTC7A	chr2	protein_coding	tetratricopeptide repeat domain 7A	29502	sample1
8653	chr11	70491589	70492757	chr11_12059	88	+	1169	21	70491829	antisense:1;	ENSG00000162105.16	SHANK2	chr11	protein_coding	SH3 and multiple ankyrin repeat domains 2	8653	sample1
50215	chr8	22127036	22127498	chr8_679616	29	-	463	13	22127162	CDS:1.0;	ENSG00000168453.14	HR	chr8	protein_coding	hair growth associated	50215	sample1
20507	chr16	70661943	70662743	chr16_92386	55	-	801	28	70662410	three_prime_UTR:1.0;	ENSG00000132613.14	MTSS1L	chr16	protein_coding	metastasis suppressor 1-like	20507	sample1
46824	chr7	43620761	43620970	chr7_313725	10	+	210	10	43620831	intron:1.0;	ENSG00000164543.5	STK17A	chr7	protein_coding	serine/threonine kinase 17a	46824	sample1
19362	chr16	88020485	88020888	chr16_80616	15	+	404	11	88020741	intron:1.0;	ENSG00000172530.19	BANP	chr16	protein_coding	BTG3 associated nuclear protein	19362	sample1
22412	chr17	82436608	82437885	chr17_486312	102	+	1278	27	82436833	CDS:0.21;intron:0.79;	ENSG00000169660.15	HEXDC	chr17	protein_coding	hexosaminidase (glycosyl hydrolase family 20, catalytic domain) containing	22412	sample1
51869	chr9	114265394	114265475	chr9_643729	26	+	82	23	114265459	CDS:0.67;intron:0.33;	ENSG00000196739.14	COL27A1	chr9	protein_coding	collagen, type XXVII, alpha 1	51869	sample1
36283	chr22	46337770	46338177	chr22_205899	39	+	408	22	46337792	CDS:0.41;intron:0.59;	ENSG00000100416.12	TRMU	chr22	protein_coding	tRNA 5-methylaminomethyl-2-thiouridylate methyltransferase	36283	sample1
12809	chr12	112243352	112243519	chr12_294485	15	-	168	9	112243352	CDS:1.0;	ENSG00000173064.10	HECTD4	chr12	protein_coding	HECT domain containing E3 ubiquitin protein ligase 4	12809	sample1
9044	chr11	124878481	124878839	chr11_17391	12	+	359	8	124878606	CDS:0.59;intron:0.41;	ENSG00000154134.14	ROBO3	chr11	protein_coding	roundabout, axon guidance receptor, homolog 3 (Drosophila)	9044	sample1
50991	chr8	143791990	143792133	chr8_690549	143	-	144	90	143792068	CDS:1.0;	ENSG00000180900.16	SCRIB	chr8	protein_coding	scribbled planar cell polarity protein	50991	sample1
30773	chr2	232338005	232338224	chr2_607684	9	+	220	9	232338119	intron:1.0;	ENSG00000144535.19	DIS3L2	chr2	protein_coding	DIS3 like 3'-5' exoribonuclease 2	30773	sample1
52560	chr9	21559003	21559959	chr9_651947	138	-	957	50	21559358	noncoding_exon:0.19;intron:0.51;	ENSG00000171889.3	MIR31HG	chr9	sense_overlapping	MIR31 host gene	52560	sample1
15378	chr14	105184421	105184726	chr14_130968	6	+	306	5	105184493	intergenic;	--	15378	sample1
13786	chr13	113232432	113233068	chr13_257375	93	+	637	61	113232824	intron:1.0;	ENSG00000139842.14	CUL4A	chr13	protein_coding	cullin 4A	13786	sample1
33536	chr20	56392679	56392921	chr20_516439	9	+	243	9	56392791	five_prime_UTR:0.14;intron:0.86;	ENSG00000101138.11	CSTF1	chr20	protein_coding	cleavage stimulation factor, 3' pre-RNA, subunit 1, 50kDa	33536	sample1
29195	chr2	10142138	10142631	chr2_585002	32	+	494	20	10142465	noncoding_exon:0.25;intron:0.75;	ENSG00000163009.8	C2orf48	chr2	lincRNA	chromosome 2 open reading frame 48	29195	sample1
22834	chr17	8238030	8238300	chr17_490680	22	-	271	13	8238171	CDS:0.79;intron:0.21;	ENSG00000178971.13	CTC1	chr17	protein_coding	CTS telomere maintenance complex component 1	22834	sample1
31571	chr2	58227238	58227961	chr2_617472	45	-	724	21	58227514	intron:1.0;	ENSG00000115392.11	FANCL	chr2	protein_coding	Fanconi anemia, complementation group L	31571	sample1
35394	chr21	44333595	44334098	chr21_308181	16	-	504	12	44333896	intron:1.0;	ENSG00000160226.15	C21orf2	chr21	protein_coding	chromosome 21 open reading frame 2	35394	sample1
21391	chr17	31130629	31131169	chr17_473775	13	+	541	7	31130830	intron:1.0;	ENSG00000196712.16	NF1	chr17	protein_coding	neurofibromin 1	21391	sample1
37686	chr3	47380996	47381180	chr3_349325	25	+	185	25	47381097	five_prime_UTR:0.42;CDS:0.46;	ENSG00000076201.14	PTPN23	chr3	protein_coding	protein tyrosine phosphatase, non-receptor type 23	37686	sample1
43132	chr5	32099255	32099656	chr5_547965	5	-	402	4	32099516	antisense:1;	ENSG00000133401.15	PDZD2	chr5	protein_coding	PDZ domain containing 2	43132	sample1
13700	chr13	111272531	111273031	chr13_256571	28	+	501	18	111272891	intron:1.0;	ENSG00000102606.17	ARHGEF7	chr13	protein_coding	Rho guanine nucleotide exchange factor (GEF) 7	13700	sample1
33621	chr20	62160590	62162215	chr20_517266	128	+	1626	36	62161150	five_prime_UTR:0.01;CDS:0.09;intron:0.9;	ENSG00000184402.14	SS18L1	chr20	protein_coding	synovial sarcoma translocation gene on chromosome 18-like 1	33621	sample1
33545	chr20	57265637	57265872	chr20_516560	4	+	236	4	57265725	antisense:1;	ENSG00000101144.12	BMP7	chr20	protein_coding	bone morphogenetic protein 7	33545	sample1
45456	chr6	17659336	17659631	chr6_237501	17	-	296	16	17659479	intron:1.0;	ENSG00000124789.11	NUP153	chr6	protein_coding	nucleoporin 153kDa	45456	sample1
48719	chr7	101092579	101092899	chr7_337525	5	-	321	4	101092751	antisense:1;	ENSG00000169871.12	TRIM56	chr7	protein_coding	tripartite motif containing 56	48719	sample1
704	chr1	22052716	22053534	chr1_387569	53	+	819	17	22053372	five_prime_UTR:0.19;intron:0.81;	ENSG00000070831.15	CDC42	chr1	protein_coding	cell division cycle 42	704	sample1
52350	chr9	136110987	136111356	chr9_649394	8	+	370	7	136111132	intergenic;	--	52350	sample1
35083	chr21	46566356	46566683	chr21_304796	41	+	328	26	46566563	CDS:0.38;intron:0.62;	ENSG00000160305.17	DIP2A	chr21	protein_coding	DIP2 disco-interacting protein 2 homolog A (Drosophila)	35083	sample1
36231	chr22	45763024	45763569	chr22_205522	23	+	546	11	45763296	intron:1.0;	ENSG00000130638.15	ATXN10	chr22	protein_coding	ataxin 10	36231	sample1
3606	chr1	31682787	31683002	chr1_425474	24	-	216	22	31682999	CDS:0.32;intron:0.68;	ENSG00000084636.17	COL16A1	chr1	protein_coding	collagen, type XVI, alpha 1	3606	sample1
26241	chr19	40809156	40810162	chr19_158555	31	+	1007	8	40809524	intron:1.0;	ENSG00000268797.1	CTC-490E21.12	chr19	protein_coding	--	26241	sample1
27330	chr19	1815253	1815626	chr19_168511	57	-	374	45	1815479	three_prime_UTR:1.0;	ENSG00000079313.11	REXO1	chr19	protein_coding	REX1, RNA exonuclease 1 homolog (S. cerevisiae)	27330	sample1
1408	chr1	66929918	66930845	chr1_396834	28	+	928	11	66930698	five_prime_UTR:0.16;CDS:0.01;intron:0.83;	ENSG00000198160.14	MIER1	chr1	protein_coding	mesoderm induction early response 1, transcriptional regulator	1408	sample1
22046	chr17	75516431	75517072	chr17_482583	48	+	642	17	75517039	five_prime_UTR:0.06;CDS:0.44;intron:0.35;	ENSG00000182173.12	TSEN54	chr17	protein_coding	TSEN54 tRNA splicing endonuclease subunit	22046	sample1
18785	chr16	46907036	46907524	chr16_73627	13	+	489	11	46907170	intron:1.0;	ENSG00000166123.13	GPT2	chr16	protein_coding	glutamic pyruvate transaminase (alanine aminotransferase) 2	18785	sample1
4342	chr1	145773585	145773788	chr1_435831	7	-	204	7	145773668	intron:1.0;	ENSG00000265491.4	RNF115	chr1	protein_coding	ring finger protein 115	4342	sample1
32166	chr2	127292673	127292846	chr2_624674	19	-	174	15	127292841	CDS:1.0;	ENSG00000163161.12	ERCC3	chr2	protein_coding	excision repair cross-complementation group 3	32166	sample1
32824	chr2	240553915	240554347	chr2_633915	23	-	433	19	240554200	intron:1.0;	ENSG00000144504.15	ANKMY1	chr2	protein_coding	ankyrin repeat and MYND domain containing 1	32824	sample1
41111	chr4	3493606	3494436	chr4_573338	19	-	831	8	3493813	antisense:1;	ENSG00000175920.15	DOK7	chr4	protein_coding	docking protein 7	41111	sample1
33301	chr20	37193864	37194248	chr20_513036	14	+	385	11	37194101	intron:1.0;	ENSG00000118705.16	RPN2	chr20	protein_coding	ribophorin II	33301	sample1
7702	chr11	842685	843133	chr11_538	16	+	449	8	843017	five_prime_UTR:0.49;intron:0.24;	ENSG00000214063.10	TSPAN4	chr11	protein_coding	tetraspanin 4	7702	sample1
33071	chr20	20017412	20018224	chr20_509618	35	+	813	17	20017546	five_prime_UTR:0.71;CDS:0.07;intron:0.23;	ENSG00000173418.11	NAA20	chr20	protein_coding	N(alpha)-acetyltransferase 20, NatB catalytic subunit	33071	sample1
32095	chr2	112584049	112584329	chr2_623560	4	-	281	3	112584182	antisense:1;	ENSG00000125611.15	CHCHD5	chr2	protein_coding	coiled-coil-helix-coiled-coil-helix domain containing 5	32095	sample1
27247	chr19	1113534	1113704	chr19_167934	77	-	171	42	1113534	CDS:1.0;	ENSG00000064932.15	SBNO2	chr19	protein_coding	strawberry notch homolog 2 (Drosophila)	27247	sample1
24351	chr18	12015389	12015717	chr18_188469	8	+	329	7	12015519	intron:1.0;	ENSG00000141401.11	IMPA2	chr18	protein_coding	inositol(myo)-1(or 4)-monophosphatase 2	24351	sample1
22337	chr17	81528613	81529736	chr17_485691	38	+	1124	15	81528754	CDS:0.66;intron:0.34;	ENSG00000186765.11	FSCN2	chr17	protein_coding	fascin actin-bundling protein 2, retinal	22337	sample1
5598	chr10	17687212	17687417	chr10_37895	6	+	206	6	17687270	intron:1.0;	ENSG00000136738.14	STAM	chr10	protein_coding	signal transducing adaptor molecule (SH3 domain and ITAM motif) 1	5598	sample1
24088	chr17	79935171	79935663	chr17_504793	24	-	493	18	79935317	three_prime_UTR:1.0;	ENSG00000167291.15	TBC1D16	chr17	protein_coding	TBC1 domain family, member 16	24088	sample1
29335	chr2	27629045	27629169	chr2_586813	4	+	125	4	27629106	intron:1.0;	ENSG00000259080.1	RP11-158I13.2	chr2	processed_transcript	--	29335	sample1
19261	chr16	81492801	81493386	chr16_79171	42	+	586	22	81493043	intron:1.0;	ENSG00000153815.16	CMIP	chr16	protein_coding	c-Maf inducing protein	19261	sample1
1370	chr1	63774000	63774828	chr1_396422	37	+	829	15	63774129	five_prime_UTR:0.48;CDS:0.11;intron:0.39;	ENSG00000185483.11	ROR1	chr1	protein_coding	receptor tyrosine kinase-like orphan receptor 1	1370	sample1
26209	chr19	39539645	39540170	chr19_158085	9	+	526	5	39539837	antisense:1;	ENSG00000176396.9	EID2	chr19	protein_coding	EP300 interacting inhibitor of differentiation 2	26209	sample1
4584	chr1	156051088	156051327	chr1_438673	25	-	240	23	156051185	CDS:0.91;intron:0.09;	ENSG00000160803.7	UBQLN4	chr1	protein_coding	ubiquilin 4	4584	sample1
28695	chr19	47495597	47496816	chr19_183176	69	-	1220	19	47496138	intron:1.0;	ENSG00000105402.7	NAPA	chr19	protein_coding	N-ethylmaleimide-sensitive factor attachment protein, alpha	28695	sample1
3216	chr1	11793983	11795348	chr1_420396	51	-	1366	12	11794079	CDS:0.49;intron:0.51;	ENSG00000177000.10	MTHFR	chr1	protein_coding	methylenetetrahydrofolate reductase (NAD(P)H)	3216	sample1
53659	chr9	136718608	136719902	chr9_665570	34	-	1295	9	136719717	antisense:1;	ENSG00000165716.9	FAM69B	chr9	protein_coding	family with sequence similarity 69, member B	53659	sample1
30819	chr2	233479727	233479944	chr2_608147	6	+	218	6	233479797	antisense:1;	ENSG00000085982.13	USP40	chr2	protein_coding	ubiquitin specific peptidase 40	30819	sample1
34192	chr20	35698480	35698702	chr20_524074	7	-	223	7	35698589	CDS:0.5;intron:0.5;	ENSG00000244005.12	NFS1	chr20	protein_coding	NFS1 cysteine desulfurase	34192	sample1
48100	chr7	20188080	20188430	chr7_329813	12	-	351	8	20188210	intron:1.0;	ENSG00000183742.12	MACC1	chr7	protein_coding	metastasis associated in colon cancer 1	48100	sample1
11046	chr12	49325500	49326419	chr12_272411	89	+	920	23	49325753	CDS:0.41;intron:0.59;	ENSG00000135451.12	TROAP	chr12	protein_coding	trophinin associated protein	11046	sample1
38438	chr3	184156580	184156971	chr3_360074	17	+	392	11	184156763	intron:1.0;	ENSG00000145191.11	EIF2B5	chr3	protein_coding	eukaryotic translation initiation factor 2B, subunit 5 epsilon, 82kDa	38438	sample1
23084	chr17	29111762	29111863	chr17_493913	16	-	102	16	29111832	CDS:1.0;	ENSG00000196535.14	MYO18A	chr17	protein_coding	myosin XVIIIA	23084	sample1
618	chr1	16958548	16958771	chr1_386606	15	+	224	10	16958582	CDS:0.75;intron:0.25;	ENSG00000058453.16	CROCC	chr1	protein_coding	ciliary rootlet coiled-coil, rootletin	618	sample1
49114	chr7	152152704	152153074	chr7_342751	14	-	371	10	152152837	CDS:0.68;intron:0.32;	ENSG00000055609.17	KMT2C	chr7	protein_coding	lysine (K)-specific methyltransferase 2C	49114	sample1
19468	chr16	89544316	89544799	chr16_81534	85	+	484	35	89544461	CDS:0.26;intron:0.74;	ENSG00000197912.13	SPG7	chr16	protein_coding	spastic paraplegia 7 (pure and complicated autosomal recessive)	19468	sample1
35254	chr21	34854400	34854848	chr21_306710	21	-	449	13	34854517	intron:1.0;	ENSG00000159216.18	RUNX1	chr21	protein_coding	runt-related transcription factor 1	35254	sample1
22070	chr17	75626406	75626784	chr17_482760	9	+	379	5	75626659	CDS:0.21;	ENSG00000266714.6	MYO15B	chr17	protein_coding	myosin XVB	22070	sample1
18832	chr16	50555003	50556674	chr16_74210	116	+	1672	30	50556448	intron:1.0;	ENSG00000140807.5	NKD1	chr16	protein_coding	naked cuticle homolog 1 (Drosophila)	18832	sample1
27252	chr19	1119010	1119164	chr19_167939	51	-	155	32	1119158	CDS:1.0;	ENSG00000064932.15	SBNO2	chr19	protein_coding	strawberry notch homolog 2 (Drosophila)	27252	sample1
18088	chr16	665379	667771	chr16_66275	471	+	2393	61	666546	intron:1.0;	ENSG00000102854.14	MSLN	chr16	protein_coding	mesothelin	18088	sample1
43502	chr5	132759057	132759746	chr5_553139	25	-	690	11	132759166	intron:1.0;	ENSG00000164402.13	SEPT8	chr5	protein_coding	septin 8	43502	sample1
48143	chr7	24923183	24923606	chr7_330454	17	-	424	9	24923269	intron:1.0;	ENSG00000070882.12	OSBPL3	chr7	protein_coding	oxysterol binding protein-like 3	48143	sample1
54089	chrX	69616820	69617013	chrX_455487	4	+	194	4	69616866	three_prime_UTR:1.0;	ENSG00000158813.17	EDA	chrX	protein_coding	ectodysplasin A	54089	sample1
54360	chrX	153728196	153728687	chrX_459062	22	+	492	14	153728395	intron:1.0;	ENSG00000101986.11	ABCD1	chrX	protein_coding	ATP-binding cassette, sub-family D (ALD), member 1	54360	sample1
53767	chr9	137477827	137478593	chr9_666271	18	-	767	7	137478033	CDS:0.16;intron:0.84;	ENSG00000130653.15	PNPLA7	chr9	protein_coding	patatin-like phospholipase domain containing 7	53767	sample1
47644	chr7	151135278	151136502	chr7_324766	105	+	1225	27	151135636	intron:1.0;	ENSG00000133612.18	AGAP3	chr7	protein_coding	ArfGAP with GTPase domain, ankyrin repeat and PH domain 3	47644	sample1
23902	chr17	75144908	75145161	chr17_502873	16	-	254	16	75145032	intron:1.0;	ENSG00000189159.15	HN1	chr17	protein_coding	hematological and neurological expressed 1	23902	sample1
51838	chr9	114183021	114183181	chr9_643562	51	+	161	45	114183065	CDS:0.34;intron:0.66;	ENSG00000196739.14	COL27A1	chr9	protein_coding	collagen, type XXVII, alpha 1	51838	sample1
2955	chr1	1815914	1816239	chr1_417295	14	-	326	11	1816113	intron:1.0;	ENSG00000078369.17	GNB1	chr1	protein_coding	guanine nucleotide binding protein (G protein), beta polypeptide 1	2955	sample1
32811	chr2	240430056	240431055	chr2_633760	42	-	1000	11	240430805	intergenic;	--	32811	sample1
12620	chr12	93569983	93570561	chr12_292234	18	-	579	8	93570227	intron:1.0;	ENSG00000246985.7	SOCS2-AS1	chr12	processed_transcript	SOCS2 antisense RNA 1	12620	sample1
27973	chr19	15430636	15431925	chr19_174820	68	-	1290	18	15431011	five_prime_UTR:0.02;CDS:0.11;intron:0.87;	ENSG00000011451.17	WIZ	chr19	protein_coding	widely interspaced zinc finger motifs	27973	sample1
8086	chr11	47214801	47215947	chr11_5790	93	+	1147	39	47215262	five_prime_UTR:0.17;CDS:0.11;intron:0.6;	ENSG00000134574.11	DDB2	chr11	protein_coding	damage-specific DNA binding protein 2, 48kDa	8086	sample1
17669	chr15	68820166	68820596	chr15_113813	18	-	431	11	68820406	intron:1.0;	ENSG00000140350.15	ANP32A	chr15	protein_coding	acidic (leucine-rich) nuclear phosphoprotein 32 family, member A	17669	sample1
25758	chr19	18128697	18128951	chr19_152755	11	+	255	10	18128865	CDS:0.34;intron:0.66;	ENSG00000099308.10	MAST3	chr19	protein_coding	microtubule associated serine/threonine kinase 3	25758	sample1
36631	chr22	20491730	20492043	chr22_209852	12	-	314	10	20491914	intron:1.0;	ENSG00000099910.16	KLHL22	chr22	protein_coding	kelch-like family member 22	36631	sample1
32958	chr20	3924270	3924542	chr20_507816	18	+	273	18	3924395	three_prime_UTR:1.0;	ENSG00000125779.21	PANK2	chr20	protein_coding	pantothenate kinase 2	32958	sample1
7893	chr11	13309986	13310014	chr11_3146	4	+	29	4	13309986	five_prime_UTR:1.0;	ENSG00000133794.17	ARNTL	chr11	protein_coding	aryl hydrocarbon receptor nuclear translocator-like	7893	sample1
21793	chr17	57280309	57280684	chr17_478759	14	+	376	11	57280537	intron:1.0;	ENSG00000153944.10	MSI2	chr17	protein_coding	musashi RNA-binding protein 2	21793	sample1
31129	chr2	263326	263703	chr2_611283	11	-	378	9	263429	five_prime_UTR:0.12;intron:0.88;	ENSG00000035115.21	SH3YL1	chr2	protein_coding	SH3 and SYLF domain containing 1	31129	sample1
17137	chr15	90911870	90912991	chr15_106082	147	+	1122	36	90912406	CDS:0.42;intron:0.58;	ENSG00000196547.14	MAN2A2	chr15	protein_coding	mannosidase, alpha, class 2A, member 2	17137	sample1
4516	chr1	155000871	155001999	chr1_437825	45	-	1129	20	155001384	intergenic;	--	4516	sample1
27046	chr19	57243922	57244133	chr19_166142	16	+	212	14	57244036	CDS:0.6;intron:0.4;	ENSG00000204524.6	ZNF805	chr19	protein_coding	zinc finger protein 805	27046	sample1
41098	chr4	2933693	2934235	chr4_573176	94	-	543	45	2933889	five_prime_UTR:0.58;CDS:0.32;intron:0.11;	ENSG00000109736.14	MFSD10	chr4	protein_coding	major facilitator superfamily domain containing 10	41098	sample1
6588	chr10	820361	820663	chr10_51951	28	-	303	27	820495	intron:1.0;	ENSG00000107929.14	LARP4B	chr10	protein_coding	La ribonucleoprotein domain family, member 4B	6588	sample1
25277	chr19	5091083	5091598	chr19_147443	56	+	516	28	5091400	intron:1.0;	ENSG00000127663.14	KDM4B	chr19	protein_coding	lysine (K)-specific demethylase 4B	25277	sample1
26314	chr19	42344669	42344912	chr19_159240	43	+	244	32	42344707	CDS:0.67;intron:0.33;	ENSG00000105429.12	MEGF8	chr19	protein_coding	multiple EGF-like-domains 8	26314	sample1
22829	chr17	8231224	8232227	chr17_490673	55	-	1004	18	8231931	CDS:0.61;intron:0.39;	ENSG00000178971.13	CTC1	chr17	protein_coding	CTS telomere maintenance complex component 1	22829	sample1
3345	chr1	19339656	19340481	chr1_421831	42	-	826	17	19339782	intron:1.0;	ENSG00000077549.17	CAPZB	chr1	protein_coding	capping protein (actin filament) muscle Z-line, beta	3345	sample1
27877	chr19	13889125	13889323	chr19_173920	10	-	199	10	13889200	CDS:0.69;intron:0.31;	ENSG00000132016.11	C19orf57	chr19	protein_coding	chromosome 19 open reading frame 57	27877	sample1
21516	chr17	40174534	40174799	chr17_475488	5	+	266	5	40174652	intergenic;	--	21516	sample1
1025	chr1	35913841	35914001	chr1_391647	8	+	161	8	35913914	CDS:1.0;	ENSG00000092847.10	AGO1	chr1	protein_coding	argonaute RISC catalytic component 1	1025	sample1
34978	chr21	45092024	45092342	chr21_303915	21	+	319	19	45092163	intron:1.0;	ENSG00000197381.15	ADARB1	chr21	protein_coding	adenosine deaminase, RNA-specific, B1	34978	sample1
45279	chr6	2766010	2766320	chr6_235113	13	-	311	11	2766139	antisense:1;	ENSG00000124535.15	WRNIP1	chr6	protein_coding	Werner helicase interacting protein 1	45279	sample1
43281	chr5	75053037	75053270	chr5_550110	4	-	234	4	75053130	intergenic;	--	43281	sample1
18535	chr16	22008769	22009148	chr16_70879	11	+	380	6	22008847	intron:1.0;	ENSG00000185716.11	C16orf52	chr16	protein_coding	chromosome 16 open reading frame 52	18535	sample1
25843	chr19	19476398	19476906	chr19_153741	33	+	509	25	19476669	intron:1.0;	ENSG00000167491.17	GATAD2A	chr19	protein_coding	GATA zinc finger domain containing 2A	25843	sample1
33466	chr20	48931986	48933210	chr20_515431	50	+	1225	13	48932219	intron:1.0;	ENSG00000124198.8	ARFGEF2	chr20	protein_coding	ADP-ribosylation factor guanine nucleotide-exchange factor 2 (brefeldin A-inhibited)	33466	sample1
26445	chr19	45104130	45105839	chr19_160485	69	+	1710	14	45105298	intergenic;	--	26445	sample1
13640	chr13	102800260	102801017	chr13_255960	49	+	758	22	102800485	intron:1.0;	ENSG00000134897.13	BIVM	chr13	protein_coding	basic, immunoglobulin-like variable motif containing	13640	sample1
50565	chr8	90645038	90645330	chr8_684657	6	-	293	6	90645183	CDS:0.75;intron:0.25;	ENSG00000180694.13	TMEM64	chr8	protein_coding	transmembrane protein 64	50565	sample1
22500	chr17	790432	790657	chr17_487143	3	-	226	3	790510	noncoding_exon:0.41;	ENSG00000262434.1	RP11-676J12.8	chr17	antisense	--	22500	sample1
20153	chr16	29290638	29290911	chr16_88280	11	-	274	11	29290764	intergenic;	--	20153	sample1
54843	chrX	131795375	131796174	chrX_466029	21	-	800	7	131795695	noncoding_exon:0.46;intron:0.54;	ENSG00000213468.3	FIRRE	chrX	lincRNA	firre intergenic repeating RNA element	54843	sample1
34642	chr21	8442059	8442521	chr21_300158	253	+	463	182	8442317	intergenic;	--	34642	sample1
43764	chr5	172453771	172454379	chr5_557117	16	-	609	8	172453896	five_prime_UTR:0.04;CDS:0.12;intron:0.83;	ENSG00000174705.11	SH3PXD2B	chr5	protein_coding	SH3 and PX domains 2B	43764	sample1
23374	chr17	43388773	43388961	chr17_497029	9	-	189	8	43388816	noncoding_exon:1.0;	ENSG00000188825.13	LINC00910	chr17	lincRNA	long intergenic non-protein coding RNA 910	23374	sample1
42429	chr5	123512181	123512570	chr5_538085	12	+	390	8	123512277	five_prime_UTR:1.0;	ENSG00000151292.17	CSNK1G3	chr5	protein_coding	casein kinase 1, gamma 3	42429	sample1
22665	chr17	4142357	4143348	chr17_489021	82	-	992	26	4142832	five_prime_UTR:0.13;CDS:0.36;intron:0.19;	ENSG00000167740.9	CYB5D2	chr17	protein_coding	cytochrome b5 domain containing 2	22665	sample1
48954	chr7	139596716	139596998	chr7_341224	15	-	283	8	139596789	CDS:1.0;	ENSG00000064393.15	HIPK2	chr7	protein_coding	homeodomain interacting protein kinase 2	48954	sample1
47653	chr7	151240283	151240509	chr7_324800	5	+	227	5	151240424	noncoding_exon:0.49;	ENSG00000272661.1	RP4-548D19.3	chr7	antisense	--	47653	sample1
50960	chr8	143536256	143536453	chr8_690444	25	-	198	15	143536256	CDS:1.0;	ENSG00000014164.6	ZC3H3	chr8	protein_coding	zinc finger CCCH-type containing 3	50960	sample1
32123	chr2	120907393	120907765	chr2_623999	6	-	373	4	120907533	antisense:1;	ENSG00000074047.20	GLI2	chr2	protein_coding	GLI family zinc finger 2	32123	sample1
3413	chr1	21869424	21871255	chr1_423074	253	-	1832	55	21870697	intron:1.0;	ENSG00000142798.16	HSPG2	chr1	protein_coding	heparan sulfate proteoglycan 2	3413	sample1
44770	chr6	108561683	108562164	chr6_228129	13	+	482	7	108562007	CDS:0.3;intron:0.7;	ENSG00000118689.14	FOXO3	chr6	protein_coding	forkhead box O3	44770	sample1
30861	chr2	235530780	235531203	chr2_608543	18	+	424	12	235530889	intron:1.0;	ENSG00000157985.17	AGAP1	chr2	protein_coding	ArfGAP with GTPase domain, ankyrin repeat and PH domain 1	30861	sample1
22485	chr17	548259	548726	chr17_486948	12	-	468	6	548358	intron:1.0;	ENSG00000141252.19	VPS53	chr17	protein_coding	vacuolar protein sorting 53 homolog (S. cerevisiae)	22485	sample1
31552	chr2	55225432	55225876	chr2_617217	11	-	445	6	55225729	intron:1.0;	ENSG00000162994.15	CLHC1	chr2	protein_coding	clathrin heavy chain linker domain containing 1	31552	sample1
20510	chr16	70678116	70678721	chr16_92405	35	-	606	23	70678301	CDS:0.27;intron:0.73;	ENSG00000132613.14	MTSS1L	chr16	protein_coding	metastasis suppressor 1-like	20510	sample1
38982	chr3	48413454	48414106	chr3_367357	182	-	653	72	48413970	CDS:0.5;intron:0.5;	ENSG00000164050.12	PLXNB1	chr3	protein_coding	plexin B1	38982	sample1
22095	chr17	75979275	75979511	chr17_483089	9	+	237	6	75979340	five_prime_UTR:1.0;	ENSG00000257949.6	TEN1	chr17	protein_coding	TEN1 CST complex subunit	22095	sample1
23507	chr17	46024595	46024865	chr17_498055	6	-	271	5	46024681	antisense:1;	ENSG00000186868.15	MAPT	chr17	protein_coding	microtubule-associated protein tau	23507	sample1
3264	chr1	16486381	16486661	chr1_420980	26	-	281	23	16486522	noncoding_exon:0.84;intron:0.16;	ENSG00000080947.14	CROCCP3	chr1	transcribed_unprocessed_pseudogene	ciliary rootlet coiled-coil, rootletin pseudogene 3	3264	sample1
7656	chr11	549901	549998	chr11_280	47	+	98	40	549906	CDS:1.0;	ENSG00000161328.10	LRRC56	chr11	protein_coding	leucine rich repeat containing 56	7656	sample1
39255	chr3	53294829	53295177	chr3_369905	11	-	349	8	53294959	intron:1.0;	ENSG00000272886.5	DCP1A	chr3	protein_coding	decapping mRNA 1A	39255	sample1
16157	chr14	91338488	91338570	chr14_140926	18	-	83	13	91338561	CDS:1.0;	ENSG00000015133.18	CCDC88C	chr14	protein_coding	coiled-coil domain containing 88C	16157	sample1
8288	chr11	64369993	64370407	chr11_8359	48	+	415	23	64370225	CDS:0.39;intron:0.61;	ENSG00000162302.12	RPS6KA4	chr11	protein_coding	ribosomal protein S6 kinase, 90kDa, polypeptide 4	8288	sample1
35374	chr21	43470777	43471290	chr21_308007	11	-	514	5	43470969	noncoding_exon:1.0;	ENSG00000185186.8	LINC00313	chr21	lincRNA	long intergenic non-protein coding RNA 313	35374	sample1
30762	chr2	232325392	232325920	chr2_607658	24	+	529	16	232325632	intron:1.0;	ENSG00000144535.19	DIS3L2	chr2	protein_coding	DIS3 like 3'-5' exoribonuclease 2	30762	sample1
32916	chr20	2859718	2859807	chr20_507164	14	+	90	14	2859803	CDS:1.0;	ENSG00000215305.9	VPS16	chr20	protein_coding	vacuolar protein sorting 16 homolog (S. cerevisiae)	32916	sample1
32509	chr2	207165734	207166038	chr2_629825	6	-	305	5	207165792	five_prime_UTR:0.69;intron:0.31;	ENSG00000118263.14	KLF7	chr2	protein_coding	Kruppel-like factor 7 (ubiquitous)	32509	sample1
50242	chr8	23029958	23030273	chr8_679877	30	-	316	25	23030126	intron:1.0;	ENSG00000120889.12	TNFRSF10B	chr8	protein_coding	tumor necrosis factor receptor superfamily, member 10b	50242	sample1
22568	chr17	1781220	1781446	chr17_487899	10	-	227	8	1781349	three_prime_UTR:0.29;CDS:0.68;intron:0.03;	ENSG00000186532.11	SMYD4	chr17	protein_coding	SET and MYND domain containing 4	22568	sample1
38192	chr3	128909518	128910149	chr3_356395	29	+	632	13	128910020	CDS:0.2;intron:0.8;	ENSG00000177646.17	ACAD9	chr3	protein_coding	acyl-CoA dehydrogenase family, member 9	38192	sample1
6869	chr10	43407098	43407616	chr10_56210	49	-	519	26	43407467	intron:1.0;	ENSG00000169813.16	HNRNPF	chr10	protein_coding	heterogeneous nuclear ribonucleoprotein F	6869	sample1
23806	chr17	72420228	72421064	chr17_502026	48	-	837	24	72420880	noncoding_exon:0.32;intron:0.68;	ENSG00000227036.6	LINC00511	chr17	lincRNA	long intergenic non-protein coding RNA 511	23806	sample1
28723	chr19	48381943	48382134	chr19_183569	3	-	192	3	48382001	intergenic;	--	28723	sample1
4482	chr1	153945628	153946705	chr1_437451	184	-	1078	80	153946567	five_prime_UTR:0.37;intron:0.62;	ENSG00000198837.9	DENND4B	chr1	protein_coding	DENN/MADD domain containing 4B	4482	sample1
1964	chr1	161048069	161048497	chr1_404359	11	+	429	6	161048149	antisense:1;	ENSG00000186517.13	ARHGAP30	chr1	protein_coding	Rho GTPase activating protein 30	1964	sample1
22617	chr17	3623847	3624248	chr17_488618	16	-	402	10	3624221	intergenic;	--	22617	sample1
6354	chr10	122086171	122086675	chr10_48704	19	+	505	9	122086246	CDS:1.0;	ENSG00000138162.17	TACC2	chr10	protein_coding	transforming, acidic coiled-coil containing protein 2	6354	sample1
36578	chr22	19853254	19853976	chr22_209406	52	-	723	27	19853643	intron:1.0;	ENSG00000185838.13	GNB1L	chr22	protein_coding	guanine nucleotide binding protein (G protein), beta polypeptide 1-like	36578	sample1
840	chr1	27342037	27343634	chr1_389399	225	+	1598	50	27342455	five_prime_UTR:0.07;intron:0.93;	ENSG00000142765.17	SYTL1	chr1	protein_coding	synaptotagmin-like 1	840	sample1
31328	chr2	25534400	25534891	chr2_614176	13	-	492	7	25534541	intron:1.0;	ENSG00000138101.18	DTNB	chr2	protein_coding	dystrobrevin, beta	31328	sample1
27356	chr19	2011354	2011645	chr19_168699	25	-	292	23	2011475	intron:1.0;	ENSG00000133243.8	BTBD2	chr19	protein_coding	BTB (POZ) domain containing 2	27356	sample1
14178	chr13	79405452	79406215	chr13_263312	67	-	764	21	79405836	five_prime_UTR:0.58;CDS:0.09;intron:0.33;	ENSG00000139746.15	RBM26	chr13	protein_coding	RNA binding motif protein 26	14178	sample1
38489	chr3	188234292	188234490	chr3_360780	7	+	199	7	188234367	intron:1.0;	ENSG00000145012.12	LPP	chr3	protein_coding	LIM domain containing preferred translocation partner in lipoma	38489	sample1
2409	chr1	206471155	206471284	chr1_410722	14	+	130	10	206471155	five_prime_UTR:0.7;intron:0.3;	ENSG00000263528.7	IKBKE	chr1	protein_coding	inhibitor of kappa light polypeptide gene enhancer in B-cells, kinase epsilon	2409	sample1
9475	chr11	18084657	18085080	chr11_22506	11	-	424	7	18084788	intron:1.0;	ENSG00000166788.9	SAAL1	chr11	protein_coding	serum amyloid A-like 1	9475	sample1
26779	chr19	49658650	49659568	chr19_163677	40	+	919	18	49659168	intergenic;	--	26779	sample1
47507	chr7	131327911	131328176	chr7_322600	4	+	266	4	131328029	CDS:0.32;intron:0.68;	ENSG00000128585.17	MKLN1	chr7	protein_coding	muskelin 1, intracellular mediator containing kelch motifs	47507	sample1
46446	chr6	169724070	169724512	chr6_249287	17	-	443	9	169724235	intron:1.0;	ENSG00000130024.14	PHF10	chr6	protein_coding	PHD finger protein 10	46446	sample1
8354	chr11	65443057	65445523	chr11_8892	518	+	2467	108	65444834	noncoding_exon:1.0;	ENSG00000245532.5	NEAT1	chr11	lincRNA	nuclear paraspeckle assembly transcript 1 (non-protein coding)	8354	sample1
1689	chr1	117366870	117367634	chr1_400730	29	+	765	10	117367191	five_prime_UTR:0.24;	ENSG00000198162.12	MAN1A2	chr1	protein_coding	mannosidase, alpha, class 1A, member 2	1689	sample1
12070	chr12	15788903	15789417	chr12_285416	18	-	515	10	15789270	five_prime_UTR:0.5;intron:0.5;	ENSG00000151491.12	EPS8	chr12	protein_coding	epidermal growth factor receptor pathway substrate 8	12070	sample1
35888	chr22	35323794	35323914	chr22_201930	9	+	121	8	35323912	CDS:1.0;	ENSG00000100284.20	TOM1	chr22	protein_coding	target of myb1 (chicken)	35888	sample1
9804	chr11	64127976	64128795	chr11_26593	40	-	820	13	64128254	intron:1.0;	ENSG00000133315.10	MACROD1	chr11	protein_coding	MACRO domain containing 1	9804	sample1
39213	chr3	52532179	52533551	chr3_369382	53	-	1373	20	52532995	CDS:0.03;intron:0.97;	ENSG00000168268.10	NT5DC2	chr3	protein_coding	5'-nucleotidase domain containing 2	39213	sample1
34830	chr21	39414120	39414479	chr21_302469	6	+	360	4	39414261	intergenic;	--	34830	sample1
28516	chr19	43598660	43598971	chr19_181193	6	-	312	5	43598830	antisense:1;	ENSG00000226763.4	SRRM5	chr19	protein_coding	serine/arginine repetitive matrix 5	28516	sample1
13725	chr13	112714030	112715087	chr13_256742	68	+	1058	32	112714660	intron:1.0;	ENSG00000068650.18	ATP11A	chr13	protein_coding	ATPase, class VI, type 11A	13725	sample1
20742	chr16	88264649	88264947	chr16_95611	10	-	299	9	88264779	antisense:1;	ENSG00000261273.1	LA16c-444G7.1	chr16	lincRNA	--	20742	sample1
[truncated: 10,841 more rows]
