# Supplementary material for: KPNA2 promotes the progression of gastric cancer by regulating the alternative splicing of related genes
Source: Sci Rep. 2024 Jul 25;14:17140. doi: 10.1038/s41598-024-66678-7 (PMC11282077; doi:10.1038/s41598-024-66678-7)
Supplement: Supplementary file 8 — Supplementary Table 7. [file 41598_2024_66678_MOESM8_ESM.xlsx]

## Sheet: Sheet1
ClusterID	Chr	Start	End	PeakID	Tags	Strand	Length	maxHeight	Summit	regionInfo	GeneID	Symbol	Chr	GeneType	Description	ClusterId
52670	chr9	35711886	35712173	chr9_629555	29	-	288	20	35712031	CDS:0.42;intron:0.58;	ENSG00000137076.18	TLN1	chr9	protein_coding	talin 1	52670	sample2
14856	chr14	66590128	66590441	chr14_156419	7	+	314	5	66590293	intron:1.0;	ENSG00000171723.15	GPHN	chr14	protein_coding	gephyrin	14856	sample2
48256	chr7	44113709	44114447	chr7_357385	13	-	739	6	44114300	antisense:1;	ENSG00000106624.8	AEBP1	chr7	protein_coding	AE binding protein 1	48256	sample2
5288	chr1	229625838	229626116	chr1_608896	16	-	279	15	229625973	five_prime_UTR:0.59;intron:0.17;	ENSG00000135801.9	TAF5L	chr1	protein_coding	TAF5-like RNA polymerase II, p300/CBP-associated factor (PCAF)-associated factor, 65kDa	5288	sample2
53587	chr9	136092108	136093273	chr9_640767	67	-	1166	18	136092253	intron:1.0;	ENSG00000148411.7	NACC2	chr9	protein_coding	NACC family member 2, BEN and BTB (POZ) domain containing	53587	sample2
3505	chr1	26889480	26890245	chr1_585460	27	-	766	12	26889861	five_prime_UTR:0.19;CDS:0.54;intron:0.27;	ENSG00000142751.14	GPN2	chr1	protein_coding	GPN-loop GTPase 2	3505	sample2
22241	chr17	80367960	80368143	chr17_79477	26	+	184	23	80367966	CDS:1.0;	ENSG00000173821.19	RNF213	chr17	protein_coding	ring finger protein 213	22241	sample2
47896	chr7	2139322	2139834	chr7_353043	27	-	513	20	2139703	intron:1.0;	ENSG00000002822.15	MAD1L1	chr7	protein_coding	MAD1 mitotic arrest deficient-like 1 (yeast)	47896	sample2
2867	chr1	1091823	1093076	chr1_578051	65	-	1254	18	1091991	five_prime_UTR:0.28;intron:0.72;	ENSG00000131591.17	C1orf159	chr1	protein_coding	chromosome 1 open reading frame 159	2867	sample2
24641	chr18	80109816	80110050	chr18_222903	9	+	235	9	80109928	intron:1.0;	ENSG00000101544.8	ADNP2	chr18	protein_coding	ADNP homeobox 2	24641	sample2
8053	chr11	45881045	45881457	chr11_5310	12	+	413	7	45881310	three_prime_UTR:1.0;	ENSG00000121671.11	CRY2	chr11	protein_coding	cryptochrome circadian clock 2	8053	sample2
28555	chr19	44498267	44499117	chr19_212058	41	-	851	12	44498498	intron:1.0;	ENSG00000167384.10	ZNF180	chr19	protein_coding	zinc finger protein 180	28555	sample2
36062	chr22	40408125	40408359	chr22_313106	9	+	235	8	40408276	CDS:0.35;intron:0.65;	ENSG00000100359.20	SGSM3	chr22	protein_coding	small G protein signaling modulator 3	36062	sample2
9316	chr11	6457484	6457863	chr11_19448	21	-	380	16	6457731	CDS:0.4;intron:0.6;	ENSG00000110171.18	TRIM3	chr11	protein_coding	tripartite motif containing 3	9316	sample2
12927	chr12	119784959	119785065	chr12_302783	14	-	107	12	119785037	CDS:1.0;	ENSG00000122966.13	CIT	chr12	protein_coding	citron rho-interacting serine/threonine kinase	12927	sample2
45248	chr6	1780513	1780774	chr6_243511	8	-	262	8	1780627	intron:1.0;	ENSG00000112699.10	GMDS	chr6	protein_coding	GDP-mannose 4,6-dehydratase	45248	sample2
18244	chr16	2642556	2642800	chr16_102601	8	+	245	8	2642653	antisense:1;	ENSG00000205918.9	PDPK2P	chr16	transcribed_unprocessed_pseudogene	3-phosphoinositide dependent protein kinase 2, pseudogene	18244	sample2
1176	chr1	43912691	43913237	chr1_555870	11	+	547	6	43912862	intron:1.0;	ENSG00000126091.19	ST3GAL3	chr1	protein_coding	ST3 beta-galactoside alpha-2,3-sialyltransferase 3	1176	sample2
25251	chr19	4910093	4910440	chr19_178975	16	+	348	14	4910219	five_prime_UTR:0.5;intron:0.5;	ENSG00000276043.4	UHRF1	chr19	protein_coding	ubiquitin-like with PHD and ring finger domains 1	25251	sample2
28501	chr19	43486381	43486997	chr19_211538	31	-	617	13	43486850	CDS:0.29;intron:0.71;	ENSG00000176531.10	PHLDB3	chr19	protein_coding	pleckstrin homology-like domain, family B, member 3	28501	sample2
47005	chr7	72945585	72945899	chr7_341943	9	+	315	7	72945694	CDS:0.39;intron:0.61;	ENSG00000196313.11	POM121	chr7	protein_coding	POM121 transmembrane nucleoporin	47005	sample2
30605	chr2	219693473	219693894	chr2_425804	19	+	422	13	219693778	intron:1.0;	ENSG00000227308.2	AC009502.4	chr2	lincRNA	--	30605	sample2
51765	chr9	107337799	107338110	chr9_619326	5	+	312	4	107337897	intergenic;	--	51765	sample2
50903	chr8	142270617	142271243	chr8_664823	20	-	627	11	142270962	three_prime_UTR:1.0;	ENSG00000171045.14	TSNARE1	chr8	protein_coding	t-SNARE domain containing 1	50903	sample2
28688	chr19	47475219	47475654	chr19_213643	22	-	436	17	47475338	three_prime_UTR:0.45;CDS:0.3;intron:0.25;	ENSG00000118162.13	KPTN	chr19	protein_coding	kaptin (actin binding protein)	28688	sample2
52902	chr9	92251965	92252196	chr9_632183	11	-	232	11	92252049	intron:1.0;	ENSG00000196305.17	IARS	chr9	protein_coding	isoleucyl-tRNA synthetase	52902	sample2
29890	chr2	108591134	108591581	chr2_415817	13	+	448	8	108591299	intron:1.0;	ENSG00000169756.16	LIMS1	chr2	protein_coding	LIM and senescent cell antigen-like domains 1	29890	sample2
1459	chr1	87097837	87097935	chr1_559790	10	+	99	10	87097890	CDS:1.0;	ENSG00000153936.16	HS2ST1	chr1	protein_coding	heparan sulfate 2-O-sulfotransferase 1	1459	sample2
16433	chr15	22786651	22786834	chr15_130749	10	+	184	10	22786775	five_prime_UTR:0.03;CDS:0.97;	ENSG00000170113.15	NIPA1	chr15	protein_coding	non imprinted in Prader-Willi/Angelman syndrome 1	16433	sample2
24563	chr18	62523946	62524363	chr18_221964	9	+	418	5	62524077	CDS:1.0;	ENSG00000141664.9	ZCCHC2	chr18	protein_coding	zinc finger, CCHC domain containing 2	24563	sample2
13054	chr12	122989694	122989961	chr12_304257	11	-	268	9	122989814	CDS:0.61;intron:0.39;	ENSG00000090975.12	PITPNM2	chr12	protein_coding	phosphatidylinositol transfer protein, membrane-associated 2	13054	sample2
30945	chr2	237529498	237530383	chr2_429934	59	+	886	19	237529943	intron:1.0;	ENSG00000115648.13	MLPH	chr2	protein_coding	melanophilin	30945	sample2
7254	chr10	98414722	98415357	chr10_59269	15	-	636	9	98415009	five_prime_UTR:0.08;CDS:0.2;intron:0.45;	ENSG00000119943.10	PYROXD2	chr10	protein_coding	pyridine nucleotide-disulphide oxidoreductase domain 2	7254	sample2
18085	chr16	658182	660991	chr16_101289	491	+	2810	52	659796	intron:1.0;	ENSG00000102854.14	MSLN	chr16	protein_coding	mesothelin	18085	sample2
13543	chr13	95301066	95301484	chr13_262824	10	+	419	7	95301242	antisense:1;	ENSG00000125257.13	ABCC4	chr13	protein_coding	ATP-binding cassette, sub-family C (CFTR/MRP), member 4	13543	sample2
26915	chr19	54137731	54137993	chr19_196673	27	+	263	19	54137923	five_prime_UTR:1.0;	ENSG00000088038.17	CNOT3	chr19	protein_coding	CCR4-NOT transcription complex, subunit 3	26915	sample2
28392	chr19	39432342	39432845	chr19_210317	27	-	504	16	39432548	intergenic;	--	28392	sample2
36300	chr22	46662951	46663172	chr22_315406	22	+	222	14	46663047	CDS:0.6;intron:0.4;	ENSG00000075240.16	GRAMD4	chr22	protein_coding	GRAM domain containing 4	36300	sample2
33674	chr20	62796476	62796729	chr20_480311	22	+	254	20	62796583	five_prime_UTR:0.19;CDS:0.58;intron:0.23;	ENSG00000101189.6	MRGBP	chr20	protein_coding	MRG/MORF4L binding protein	33674	sample2
41868	chr5	635371	635584	chr5_491776	59	+	214	38	635443	CDS:1.0;	ENSG00000112877.7	CEP72	chr5	protein_coding	centrosomal protein 72kDa	41868	sample2
1972	chr1	161160537	161161341	chr1_566305	45	+	805	17	161161067	five_prime_UTR:0.03;CDS:0.75;intron:0.23;	ENSG00000143258.15	USP21	chr1	protein_coding	ubiquitin specific peptidase 21	1972	sample2
21347	chr17	29441571	29441843	chr17_68817	6	+	273	6	29441696	intron:1.0;	ENSG00000160551.9	TAOK1	chr17	protein_coding	TAO kinase 1	21347	sample2
22624	chr17	3655605	3656175	chr17_83535	36	-	571	17	3655821	noncoding_exon:0.6;intron:0.37;	ENSG00000262903.1	RP11-235E17.6	chr17	antisense	--	22624	sample2
51870	chr9	114266522	114266642	chr9_620481	18	+	121	16	114266610	CDS:0.45;intron:0.55;	ENSG00000196739.14	COL27A1	chr9	protein_coding	collagen, type XXVII, alpha 1	51870	sample2
50085	chr8	144524388	144525155	chr8_653398	74	+	768	30	144524593	three_prime_UTR:1.0;	ENSG00000160959.7	LRRC14	chr8	protein_coding	leucine rich repeat containing 14	50085	sample2
42356	chr5	108810893	108811275	chr5_498412	9	+	383	7	108811102	intron:1.0;	ENSG00000151422.12	FER	chr5	protein_coding	fer (fps/fes related) tyrosine kinase	42356	sample2
24601	chr18	76972311	76972496	chr18_222559	5	+	186	5	76972349	intergenic;	--	24601	sample2
29700	chr2	74492138	74492499	chr2_413110	18	+	362	13	74492421	three_prime_UTR:0.34;CDS:0.66;	ENSG00000115282.19	TTC31	chr2	protein_coding	tetratricopeptide repeat domain 31	29700	sample2
32527	chr2	210476443	210476715	chr2_449674	7	-	273	6	210476584	five_prime_UTR:1.0;	ENSG00000115365.11	LANCL1	chr2	protein_coding	LanC lantibiotic synthetase component C-like 1 (bacterial)	32527	sample2
39483	chr3	121688754	121689187	chr3_397628	12	-	434	6	121688891	intron:1.0;	ENSG00000173230.15	GOLGB1	chr3	protein_coding	golgin B1	39483	sample2
34117	chr20	34269339	34269573	chr20_485297	8	-	235	8	34269426	intron:1.0;	ENSG00000250917.1	RP4-785G19.5	chr20	sense_overlapping	--	34117	sample2
7801	chr11	7639770	7639917	chr11_1689	5	+	148	5	7639824	CDS:0.68;intron:0.32;	ENSG00000166387.11	PPFIBP2	chr11	protein_coding	PTPRF interacting protein, binding protein 2 (liprin beta 2)	7801	sample2
18773	chr16	31714440	31714899	chr16_108214	12	+	460	6	31714655	intron:1.0;	ENSG00000197302.10	ZNF720	chr16	protein_coding	zinc finger protein 720	18773	sample2
42488	chr5	132830316	132830488	chr5_500360	3	+	173	3	132830341	antisense:1;	ENSG00000164403.14	SHROOM1	chr5	protein_coding	shroom family member 1	42488	sample2
26328	chr19	42397477	42397747	chr19_190732	11	+	271	11	42397612	intron:1.0;	ENSG00000213904.8	LIPE-AS1	chr19	antisense	LIPE antisense RNA 1	26328	sample2
28273	chr19	35889822	35890126	chr19_209019	24	-	305	18	35889931	CDS:0.54;intron:0.46;	ENSG00000167604.13	NFKBID	chr19	protein_coding	nuclear factor of kappa light polypeptide gene enhancer in B-cells inhibitor, delta	28273	sample2
18449	chr16	11170852	11171425	chr16_104448	24	+	574	12	11171256	intron:1.0;	ENSG00000038532.14	CLEC16A	chr16	protein_coding	C-type lectin domain family 16, member A	18449	sample2
53797	chrM	10479	12137	chrM_469495	474	+	1659	150	10689	CDS:1.0;	ENSG00000198886.2	MT-ND4	chrM	protein_coding	mitochondrially encoded NADH dehydrogenase 4	53797	sample2
19054	chr16	68236658	68237052	chr16_111380	11	+	395	7	68236797	antisense:1;	ENSG00000261469.1	RP11-96D1.6	chr16	sense_intronic	--	19054	sample2
36580	chr22	19876785	19877234	chr22_318626	27	-	450	19	19877044	three_prime_UTR:0.71;CDS:0.29;	ENSG00000184470.19	TXNRD2	chr22	protein_coding	thioredoxin reductase 2	36580	sample2
28070	chr19	18990985	18991541	chr19_206902	84	-	557	43	18991343	three_prime_UTR:1.0;	ENSG00000064607.16	SUGP2	chr19	protein_coding	SURP and G patch domain containing 2	28070	sample2
29433	chr2	42682977	42683136	chr2_409420	4	+	160	4	42682989	intron:1.0;	ENSG00000057935.13	MTA3	chr2	protein_coding	metastasis associated 1 family, member 3	29433	sample2
45606	chr6	31778966	31779292	chr6_247583	36	-	327	19	31779163	CDS:1.0;	ENSG00000204394.12	VARS	chr6	protein_coding	valyl-tRNA synthetase	45606	sample2
19840	chr16	3597763	3597999	chr16_118672	17	-	237	13	3597839	CDS:0.86;intron:0.14;	ENSG00000188827.10	SLX4	chr16	protein_coding	SLX4 structure-specific endonuclease subunit	19840	sample2
48071	chr7	7882994	7883153	chr7_354809	3	-	160	3	7883072	antisense:1;	ENSG00000219545.9	UMAD1	chr7	antisense	UBAP1-MVB12-associated (UMA) domain containing 1	48071	sample2
30828	chr2	234997381	234998017	chr2_428622	32	+	637	19	234997604	intron:1.0;	ENSG00000130147.15	SH3BP4	chr2	protein_coding	SH3-domain binding protein 4	30828	sample2
31784	chr2	74834259	74834534	chr2_440119	4	-	276	4	74834387	antisense:1;	ENSG00000159399.9	HK2	chr2	protein_coding	hexokinase 2	31784	sample2
50960	chr8	143536256	143536453	chr8_665335	23	-	198	15	143536377	CDS:1.0;	ENSG00000014164.6	ZC3H3	chr8	protein_coding	zinc finger CCCH-type containing 3	50960	sample2
54643	chrX	53686128	53686368	chrX_465280	18	-	241	13	53686340	five_prime_UTR:0.41;intron:0.59;	ENSG00000086758.15	HUWE1	chrX	protein_coding	HECT, UBA and WWE domain containing 1, E3 ubiquitin protein ligase	54643	sample2
28446	chr19	40743860	40744298	chr19_210852	23	-	439	10	40743932	CDS:0.47;intron:0.53;	ENSG00000188493.14	C19orf54	chr19	protein_coding	chromosome 19 open reading frame 54	28446	sample2
30952	chr2	237711403	237712014	chr2_430052	43	+	612	21	237711804	intron:1.0;	ENSG00000124831.18	LRRFIP1	chr2	protein_coding	leucine rich repeat (in FLII) interacting protein 1	30952	sample2
37750	chr3	49700125	49701181	chr3_374536	57	+	1057	17	49700246	CDS:0.28;intron:0.72;	ENSG00000164068.15	RNF123	chr3	protein_coding	ring finger protein 123	37750	sample2
47595	chr7	149262023	149262765	chr7_349889	33	+	743	16	149262318	five_prime_UTR:0.22;CDS:0.03;intron:0.55;	ENSG00000204946.9	ZNF783	chr7	protein_coding	zinc finger family member 783	47595	sample2
13445	chr13	50233641	50234405	chr13_261309	16	+	765	6	50233856	intergenic;	--	13445	sample2
35234	chr21	34811672	34811878	chr21_333001	8	-	207	7	34811727	intron:1.0;	ENSG00000159216.18	RUNX1	chr21	protein_coding	runt-related transcription factor 1	35234	sample2
48349	chr7	47965543	47965712	chr7_358351	4	-	170	4	47965565	intron:1.0;	ENSG00000136273.11	HUS1	chr7	protein_coding	HUS1 checkpoint homolog (S. pombe)	48349	sample2
26014	chr19	35730667	35731486	chr19_187263	108	+	820	66	35730800	CDS:0.2;intron:0.8;	ENSG00000272333.5	KMT2B	chr19	protein_coding	lysine (K)-specific methyltransferase 2B	26014	sample2
37681	chr3	47009218	47009831	chr3_373772	67	+	614	34	47009218	three_prime_UTR:0.62;CDS:0.17;	ENSG00000160796.16	NBEAL2	chr3	protein_coding	neurobeachin-like 2	37681	sample2
47248	chr7	100358098	100358655	chr7_344902	47	+	558	25	100358270	five_prime_UTR:0.15;CDS:0.11;intron:0.74;	ENSG00000272752.5	STAG3L5P-PVRIG2P-PILRB	chr7	protein_coding	STAG3L5P-PVRIG2P-PILRB readthrough	47248	sample2
41990	chr5	14711130	14711417	chr5_493150	6	+	288	4	14711270	antisense:1;	ENSG00000154122.12	ANKH	chr5	protein_coding	ANKH inorganic pyrophosphate transport regulator	41990	sample2
44583	chr6	43451499	43451714	chr6_234263	7	+	216	7	43451583	antisense:1;	ENSG00000171462.14	DLK2	chr6	protein_coding	delta-like 2 homolog (Drosophila)	44583	sample2
26444	chr19	45102465	45103683	chr19_191910	76	+	1219	21	45103472	intergenic;	--	26444	sample2
1144	chr1	43438502	43439148	chr1_555495	51	+	647	20	43438789	CDS:0.44;intron:0.56;	ENSG00000198198.13	SZT2	chr1	protein_coding	seizure threshold 2 homolog (mouse)	1144	sample2
4326	chr1	144950811	144951003	chr1_596575	4	-	193	4	144950856	intron:1.0;	ENSG00000196369.10	SRGAP2B	chr1	protein_coding	SLIT-ROBO Rho GTPase activating protein 2B	4326	sample2
44603	chr6	43774340	43774392	chr6_234441	28	+	53	27	43774340	CDS:1.0;	ENSG00000112715.20	VEGFA	chr6	protein_coding	vascular endothelial growth factor A	44603	sample2
33760	chr20	64035462	64035972	chr20_481101	17	+	511	11	64035826	noncoding_exon:1.0;	ENSG00000196421.7	LINC00176	chr20	lincRNA	long intergenic non-protein coding RNA 176	33760	sample2
19518	chr16	89850303	89850660	chr16_116145	30	+	358	16	89850492	CDS:1.0;	ENSG00000204991.10	SPIRE2	chr16	protein_coding	spire-type actin nucleation factor 2	19518	sample2
40026	chr4	524341	524560	chr4_519483	16	+	220	16	524448	intron:1.0;	ENSG00000174227.15	PIGG	chr4	protein_coding	phosphatidylinositol glycan anchor biosynthesis, class G	40026	sample2
54322	chrX	147927383	147927840	chrX_461002	10	+	458	6	147927699	intron:1.0;	ENSG00000102081.13	FMR1	chrX	protein_coding	fragile X mental retardation 1	54322	sample2
33106	chr20	25226812	25227206	chr20_472798	11	+	395	9	25226884	intergenic;	--	33106	sample2
38849	chr3	38121393	38121752	chr3_389624	21	-	360	15	38121490	intergenic;	--	38849	sample2
6640	chr10	11452050	11452240	chr10_50885	3	-	191	3	11452093	intergenic;	--	6640	sample2
8215	chr11	62778276	62778974	chr11_7368	34	+	699	10	62778309	CDS:0.21;intron:0.79;	ENSG00000162227.7	TAF6L	chr11	protein_coding	TAF6-like RNA polymerase II, p300/CBP-associated factor (PCAF)-associated factor, 65kDa	8215	sample2
46184	chr6	119348971	119349287	chr6_254542	6	-	317	4	119349023	five_prime_UTR:0.7;CDS:0.3;	ENSG00000111885.6	MAN1A1	chr6	protein_coding	mannosidase, alpha, class 1A, member 1	46184	sample2
25780	chr19	18422023	18423622	chr19_184520	137	+	1600	27	18422351	intron:1.0;	ENSG00000130511.15	SSBP4	chr19	protein_coding	single stranded DNA binding protein 4	25780	sample2
15072	chr14	76151926	76152320	chr14_159368	18	+	395	8	76151987	five_prime_UTR:0.16;intron:0.84;	ENSG00000089916.17	GPATCH2L	chr14	protein_coding	G patch domain containing 2-like	15072	sample2
14857	chr14	66592373	66592922	chr14_156424	18	+	550	10	66592593	intron:1.0;	ENSG00000171723.15	GPHN	chr14	protein_coding	gephyrin	14857	sample2
26257	chr19	41325014	41325328	chr19_190227	10	+	315	9	41325181	antisense:1;	ENSG00000105329.9	TGFB1	chr19	protein_coding	transforming growth factor, beta 1	26257	sample2
50090	chr8	144792577	144793043	chr8_653448	20	+	467	15	144792693	antisense:1;	ENSG00000161016.15	RPL8	chr8	protein_coding	ribosomal protein L8	50090	sample2
44688	chr6	71288943	71289170	chr6_235818	9	+	228	9	71289056	CDS:1.0;	ENSG00000119900.7	OGFRL1	chr6	protein_coding	opioid growth factor receptor-like 1	44688	sample2
34658	chr21	14064238	14064641	chr21_326948	11	+	404	9	14064374	intron:1.0;	ENSG00000224905.6	AP001347.6	chr21	antisense	--	34658	sample2
52723	chr9	37995055	37995642	chr9_630092	23	-	588	13	37995187	intron:1.0;	ENSG00000255872.3	RP11-613M10.9	chr9	protein_coding	--	52723	sample2
10274	chr11	77819974	77820350	chr11_30704	8	-	377	5	77820112	intron:1.0;	ENSG00000048649.13	RSF1	chr11	protein_coding	remodeling and spacing factor 1	10274	sample2
5314	chr1	232984149	232984551	chr1_609292	14	-	403	9	232984361	three_prime_UTR:0.57;CDS:0.43;	ENSG00000135749.18	PCNXL2	chr1	protein_coding	pecanex-like 2 (Drosophila)	5314	sample2
48339	chr7	47550853	47551495	chr7_358264	22	-	643	12	47551117	intron:1.0;	ENSG00000136205.16	TNS3	chr7	protein_coding	tensin 3	48339	sample2
45297	chr6	3286787	3287150	chr6_244117	19	-	364	12	3287029	CDS:0.64;intron:0.36;	ENSG00000137266.14	SLC22A23	chr6	protein_coding	solute carrier family 22, member 23	45297	sample2
18576	chr16	24729848	24730191	chr16_106242	12	+	344	9	24729990	intron:1.0;	ENSG00000090905.17	TNRC6A	chr16	protein_coding	trinucleotide repeat containing 6A	18576	sample2
23181	chr17	36177209	36177407	chr17_89654	12	-	199	12	36177260	intron:1.0;	ENSG00000274808.4	TBC1D3B	chr17	protein_coding	TBC1 domain family, member 3B	23181	sample2
7456	chr10	119595800	119596930	chr10_61691	93	-	1131	31	119596353	five_prime_UTR:0.04;CDS:0.03;intron:0.56;	ENSG00000151923.17	TIAL1	chr10	protein_coding	TIA1 cytotoxic granule-associated RNA binding protein-like 1	7456	sample2
39633	chr3	132618633	132618772	chr3_399729	4	-	140	4	132618696	CDS:1.0;	ENSG00000240303.7	ACAD11	chr3	protein_coding	acyl-CoA dehydrogenase family, member 11	39633	sample2
1139	chr1	43432238	43432701	chr1_555481	34	+	464	15	43432418	CDS:0.55;intron:0.45;	ENSG00000198198.13	SZT2	chr1	protein_coding	seizure threshold 2 homolog (mouse)	1139	sample2
21632	chr17	44731612	44732116	chr17_72228	18	+	505	12	44731960	intron:1.0;	ENSG00000161692.17	DBF4B	chr17	protein_coding	DBF4 zinc finger B	21632	sample2
16811	chr15	66851311	66851493	chr15_135429	6	+	183	6	66851387	intergenic;	--	16811	sample2
35829	chr22	31248449	31248895	chr22_310884	24	+	447	21	31248582	five_prime_UTR:0.6;CDS:0.12;intron:0.28;	ENSG00000182541.17	LIMK2	chr22	protein_coding	LIM domain kinase 2	35829	sample2
42517	chr5	134936156	134936563	chr5_500921	9	+	408	6	134936243	intron:1.0;	ENSG00000132570.14	PCBD2	chr5	protein_coding	pterin-4 alpha-carbinolamine dehydratase/dimerization cofactor of hepatocyte nuclear factor 1 alpha (TCF1) 2	42517	sample2
582	chr1	15937811	15938101	chr1_548699	24	+	291	15	15937998	CDS:0.67;intron:0.33;	ENSG00000065526.10	SPEN	chr1	protein_coding	spen family transcriptional repressor	582	sample2
53669	chr9	136803230	136804048	chr9_641430	28	-	819	10	136803552	noncoding_exon:0.15;	ENSG00000228544.1	CCDC183-AS1	chr9	antisense	CCDC183 antisense RNA 1	53669	sample2
41341	chr4	48135738	48136085	chr4_537261	7	-	348	5	48135938	three_prime_UTR:0.87;	ENSG00000135605.12	TEC	chr4	protein_coding	tec protein tyrosine kinase	41341	sample2
34033	chr20	25696101	25696846	chr20_484563	98	-	746	43	25696575	five_prime_UTR:0.11;intron:0.88;	ENSG00000130684.13	ZNF337	chr20	protein_coding	zinc finger protein 337	34033	sample2
18194	chr16	2167752	2168479	chr16_102276	54	+	728	27	2168311	three_prime_UTR:0.39;CDS:0.17;intron:0.45;	ENSG00000131653.12	TRAF7	chr16	protein_coding	TNF receptor-associated factor 7, E3 ubiquitin protein ligase	18194	sample2
27185	chr19	343083	343446	chr19_198616	16	-	364	13	343284	intron:1.0;	ENSG00000105556.10	MIER2	chr19	protein_coding	mesoderm induction early response 1, family member 2	27185	sample2
38917	chr3	46679209	46682199	chr3_390466	261	-	2991	30	46681383	CDS:0.17;intron:0.83;	ENSG00000178038.16	ALS2CL	chr3	protein_coding	ALS2 C-terminal like	38917	sample2
50815	chr8	139877323	139877986	chr8_663535	19	-	664	8	139877552	intron:1.0;	ENSG00000167632.14	TRAPPC9	chr8	protein_coding	trafficking protein particle complex 9	50815	sample2
27850	chr19	12880971	12881152	chr19_204538	8	-	182	6	12880971	CDS:1.0;	ENSG00000105612.8	DNASE2	chr19	protein_coding	deoxyribonuclease II, lysosomal	27850	sample2
33582	chr20	58696499	58697566	chr20_479386	36	+	1068	11	58697116	intron:1.0;	ENSG00000254995.4	STX16-NPEPL1	chr20	protein_coding	STX16-NPEPL1 readthrough (NMD candidate)	33582	sample2
45108	chr6	158625846	158626375	chr6_242060	23	+	530	12	158626171	intron:1.0;	ENSG00000146433.8	TMEM181	chr6	protein_coding	transmembrane protein 181	45108	sample2
14594	chr14	37595599	37596024	chr14_152990	17	+	426	8	37595730	intergenic;	--	14594	sample2
4904	chr1	201391933	201392193	chr1_603742	18	-	261	18	201392044	intron:1.0;	ENSG00000159166.13	LAD1	chr1	protein_coding	ladinin 1	4904	sample2
47433	chr7	128082524	128083042	chr7_347573	16	+	519	8	128082757	intron:1.0;	ENSG00000197157.10	SND1	chr7	protein_coding	staphylococcal nuclease and tudor domain containing 1	47433	sample2
45200	chr6	620805	621138	chr6_243164	12	-	334	10	620967	intron:1.0;	ENSG00000112685.13	EXOC2	chr6	protein_coding	exocyst complex component 2	45200	sample2
24214	chr17	82102911	82103566	chr17_100387	29	-	656	15	82103186	intron:1.0;	ENSG00000176155.18	CCDC57	chr17	protein_coding	coiled-coil domain containing 57	24214	sample2
23395	chr17	43817498	43817820	chr17_91733	13	-	323	11	43817678	intron:1.0;	ENSG00000161647.18	MPP3	chr17	protein_coding	membrane protein, palmitoylated 3 (MAGUK p55 subfamily member 3)	23395	sample2
34007	chr20	24960482	24960855	chr20_484262	5	-	374	4	24960708	intergenic;	--	34007	sample2
38296	chr3	149970082	149970560	chr3_382280	10	+	479	5	149970208	antisense:1;	ENSG00000070087.13	PFN2	chr3	protein_coding	profilin 2	38296	sample2
15456	chr14	20505547	20505993	chr14_164020	20	-	447	14	20505816	antisense:1;	ENSG00000182545.6	RNASE10	chr14	protein_coding	ribonuclease, RNase A family, 10 (non-active)	15456	sample2
26573	chr19	47179553	47179935	chr19_193215	24	+	383	17	47179788	intron:1.0;	ENSG00000142230.11	SAE1	chr19	protein_coding	SUMO1 activating enzyme subunit 1	26573	sample2
24047	chr17	78698024	78698299	chr17_98626	9	-	276	9	78698152	CDS:0.12;intron:0.88;	ENSG00000108669.16	CYTH1	chr17	protein_coding	cytohesin 1	24047	sample2
26725	chr19	49142655	49143091	chr19_194633	49	+	437	24	49142842	CDS:0.46;intron:0.54;	ENSG00000177380.13	PPFIA3	chr19	protein_coding	protein tyrosine phosphatase, receptor type, f polypeptide (PTPRF), interacting protein (liprin), alpha 3	26725	sample2
49975	chr8	143559331	143559552	chr8_652573	15	+	222	9	143559359	CDS:1.0;	ENSG00000104518.10	GSDMD	chr8	protein_coding	gasdermin D	49975	sample2
36131	chr22	41904708	41905112	chr22_313822	31	+	405	23	41904862	CDS:0.28;intron:0.72;	ENSG00000198911.11	SREBF2	chr22	protein_coding	sterol regulatory element binding transcription factor 2	36131	sample2
7867	chr11	12674418	12674942	chr11_2688	31	+	525	15	12674603	noncoding_exon:0.47;intron:0.21;	ENSG00000187079.14	TEAD1	chr11	protein_coding	TEA domain family member 1 (SV40 transcriptional enhancer factor)	7867	sample2
46199	chr6	127296142	127296437	chr6_254699	13	-	296	12	127296236	intron:1.0;	ENSG00000093144.18	ECHDC1	chr6	protein_coding	ethylmalonyl-CoA decarboxylase 1	46199	sample2
47923	chr7	2539446	2540215	chr7_353325	67	-	770	20	2539552	CDS:0.26;intron:0.74;	ENSG00000106009.15	BRAT1	chr7	protein_coding	BRCA1-associated ATM activator 1	47923	sample2
50452	chr8	61658984	61659200	chr8_658214	7	-	217	7	61659053	three_prime_UTR:1.0;	ENSG00000198363.15	ASPH	chr8	protein_coding	aspartate beta-hydroxylase	50452	sample2
51708	chr9	100392716	100393259	chr9_618771	8	+	544	6	100393112	intergenic;	--	51708	sample2
2791	chr1	245209721	245210192	chr1_577356	14	+	472	9	245209804	intron:1.0;	ENSG00000162849.15	KIF26B	chr1	protein_coding	kinesin family member 26B	2791	sample2
16977	chr15	78540458	78540987	chr15_137296	14	+	530	7	78540797	five_prime_UTR:0.19;intron:0.81;	ENSG00000041357.15	PSMA4	chr15	protein_coding	proteasome (prosome, macropain) subunit, alpha type, 4	16977	sample2
42365	chr5	109832702	109833313	chr5_498601	24	+	612	12	109833128	intron:1.0;	ENSG00000112893.9	MAN2A1	chr5	protein_coding	mannosidase, alpha, class 2A, member 1	42365	sample2
10975	chr12	44001877	44002162	chr12_279072	6	+	286	6	44002015	intron:1.0;	ENSG00000139173.9	TMEM117	chr12	protein_coding	transmembrane protein 117	10975	sample2
35549	chr22	19855637	19856045	chr22_307248	8	+	409	5	19855764	intergenic;	--	35549	sample2
29577	chr2	62196529	62196999	chr2_411477	15	+	471	10	62196717	intron:1.0;	ENSG00000170340.10	B3GNT2	chr2	protein_coding	UDP-GlcNAc:betaGal beta-1,3-N-acetylglucosaminyltransferase 2	29577	sample2
14762	chr14	60249198	60249357	chr14_155138	10	+	160	9	60249334	five_prime_UTR:0.57;intron:0.43;	ENSG00000100614.17	PPM1A	chr14	protein_coding	protein phosphatase, Mg2+/Mn2+ dependent, 1A	14762	sample2
7369	chr10	103396158	103396463	chr10_60421	10	-	306	5	103396263	five_prime_UTR:0.18;intron:0.82;	ENSG00000173915.12	USMG5	chr10	protein_coding	up-regulated during skeletal muscle growth 5 homolog (mouse)	7369	sample2
3600	chr1	31671599	31671659	chr1_586759	12	-	61	11	31671614	CDS:0.75;intron:0.25;	ENSG00000084636.17	COL16A1	chr1	protein_coding	collagen, type XVI, alpha 1	3600	sample2
23652	chr17	58363941	58365519	chr17_94420	163	-	1579	35	58364883	intron:1.0;	ENSG00000108375.12	RNF43	chr17	protein_coding	ring finger protein 43	23652	sample2
52181	chr9	129143260	129144562	chr9_623736	46	+	1303	16	129143526	three_prime_UTR:0.2;CDS:0.01;intron:0.78;	ENSG00000119383.19	PPP2R4	chr9	protein_coding	protein phosphatase 2A activator, regulatory subunit 4	52181	sample2
2304	chr1	203045367	203045559	chr1_571567	26	+	193	20	203045444	CDS:1.0;	ENSG00000143847.15	PPFIA4	chr1	protein_coding	protein tyrosine phosphatase, receptor type, f polypeptide (PTPRF), interacting protein (liprin), alpha 4	2304	sample2
47941	chr7	2760752	2761411	chr7_353472	15	-	660	7	2760895	intron:1.0;	ENSG00000146535.13	GNA12	chr7	protein_coding	guanine nucleotide binding protein (G protein) alpha 12	47941	sample2
16739	chr15	62754283	62754780	chr15_134385	14	+	498	8	62754376	intron:1.0;	ENSG00000171914.14	TLN2	chr15	protein_coding	talin 2	16739	sample2
13341	chr13	39038509	39038683	chr13_259697	6	+	175	6	39038621	five_prime_UTR:0.75;CDS:0.25;	ENSG00000188811.12	NHLRC3	chr13	protein_coding	NHL repeat containing 3	13341	sample2
4726	chr1	167221848	167222112	chr1_601191	3	-	265	3	167221965	antisense:1;	ENSG00000143190.21	POU2F1	chr1	protein_coding	POU class 2 homeobox 1	4726	sample2
47943	chr7	2762708	2763164	chr7_353474	17	-	457	12	2762983	five_prime_UTR:0.55;CDS:0.39;intron:0.05;	ENSG00000146535.13	GNA12	chr7	protein_coding	guanine nucleotide binding protein (G protein) alpha 12	47943	sample2
41866	chr5	474505	480841	chr5_491743	731	+	6337	48	474998	noncoding_exon:0.27;intron:0.7;	ENSG00000225138.7	CTD-2228K2.7	chr5	processed_transcript	--	41866	sample2
28866	chr19	50331816	50332833	chr19_215263	64	-	1018	18	50331953	intron:1.0;	ENSG00000131398.13	KCNC3	chr19	protein_coding	potassium channel, voltage gated Shaw related subfamily C, member 3	28866	sample2
37771	chr3	50105076	50105142	chr3_374799	62	+	67	51	50105134	CDS:1.0;	ENSG00000003756.16	RBM5	chr3	protein_coding	RNA binding motif protein 5	37771	sample2
25110	chr19	2199564	2200693	chr19_177578	92	+	1130	25	2200035	CDS:0.05;intron:0.95;	ENSG00000104885.17	DOT1L	chr19	protein_coding	DOT1-like histone H3K79 methyltransferase	25110	sample2
6961	chr10	63464994	63466070	chr10_55465	56	-	1077	23	63465597	five_prime_UTR:0.2;CDS:0.16;intron:0.46;	ENSG00000171988.17	JMJD1C	chr10	protein_coding	jumonji domain containing 1C	6961	sample2
13787	chr13	113236004	113236663	chr13_265472	55	+	660	32	113236288	intron:1.0;	ENSG00000139842.14	CUL4A	chr13	protein_coding	cullin 4A	13787	sample2
26170	chr19	38741605	38742309	chr19_189091	18	+	705	9	38741692	antisense:1;	ENSG00000182472.8	CAPN12	chr19	protein_coding	calpain 12	26170	sample2
27941	chr19	15178738	15179020	chr19_205292	14	-	283	11	15178822	CDS:0.42;intron:0.58;	ENSG00000074181.8	NOTCH3	chr19	protein_coding	notch 3	27941	sample2
7823	chr11	9664096	9664278	chr11_2016	7	+	183	7	9664151	five_prime_UTR:0.46;CDS:0.54;	ENSG00000133789.14	SWAP70	chr11	protein_coding	SWAP switching B-cell complex 70kDa subunit	7823	sample2
43274	chr5	73565133	73565443	chr5_511081	8	-	311	7	73565263	five_prime_UTR:1.0;	ENSG00000164331.9	ANKRA2	chr5	protein_coding	ankyrin repeat, family A (RFXANK-like), 2	43274	sample2
49303	chr8	22197615	22198010	chr8_643847	24	+	396	15	22197710	intron:1.0;	ENSG00000168487.17	BMP1	chr8	protein_coding	bone morphogenetic protein 1	49303	sample2
45117	chr6	158718820	158719064	chr6_242096	6	+	245	6	158718939	intron:1.0;	ENSG00000164674.15	SYTL3	chr6	protein_coding	synaptotagmin-like 3	45117	sample2
4764	chr1	175163384	175163705	chr1_601829	11	-	322	9	175163493	intron:1.0;	ENSG00000235750.9	KIAA0040	chr1	protein_coding	KIAA0040	4764	sample2
19220	chr16	79598447	79598474	chr16_113414	4	+	28	4	79598449	antisense:1;	ENSG00000178573.6	MAF	chr16	protein_coding	v-maf avian musculoaponeurotic fibrosarcoma oncogene homolog	19220	sample2
25010	chr19	1066284	1068927	chr19_176732	224	+	2644	30	1067545	five_prime_UTR:0.12;CDS:0.23;intron:0.65;	ENSG00000180448.10	HMHA1	chr19	protein_coding	histocompatibility (minor) HA-1	25010	sample2
27699	chr19	10356494	10357118	chr19_203376	43	-	625	26	10356696	CDS:0.24;intron:0.76;	ENSG00000105397.13	TYK2	chr19	protein_coding	tyrosine kinase 2	27699	sample2
13999	chr13	41048324	41048563	chr13_268506	9	-	240	7	41048432	intron:1.0;	ENSG00000120690.13	ELF1	chr13	protein_coding	E74-like factor 1 (ets domain transcription factor)	13999	sample2
33253	chr20	36139000	36139296	chr20_475117	31	+	297	29	36139173	intron:1.0;	ENSG00000088367.20	EPB41L1	chr20	protein_coding	erythrocyte membrane protein band 4.1-like 1	33253	sample2
23904	chr17	75148054	75148451	chr17_97281	16	-	398	13	75148271	intron:1.0;	ENSG00000189159.15	HN1	chr17	protein_coding	hematological and neurological expressed 1	23904	sample2
45418	chr6	16295075	16295474	chr6_245687	7	-	400	5	16295327	antisense:1;	ENSG00000137198.9	GMPR	chr6	protein_coding	guanosine monophosphate reductase	45418	sample2
14381	chr13	113328004	113328678	chr13_273888	44	-	675	17	113328132	intron:1.0;	ENSG00000139835.13	GRTP1	chr13	protein_coding	growth hormone regulated TBC protein 1	14381	sample2
16104	chr14	89292977	89293378	chr14_172337	8	-	402	5	89293122	intron:1.0;	ENSG00000053254.15	FOXN3	chr14	protein_coding	forkhead box N3	16104	sample2
53795	chrM	8391	8742	chrM_469491	12	+	352	9	8526	CDS:1.0;	ENSG00000198899.2	MT-ATP6	chrM	protein_coding	mitochondrially encoded ATP synthase 6	53795	sample2
41207	chr4	10092293	10092998	chr4_534863	63	-	706	37	10092474	intron:1.0;	ENSG00000071127.16	WDR1	chr4	protein_coding	WD repeat domain 1	41207	sample2
27254	chr19	1122657	1122791	chr19_199141	25	-	135	20	1122725	CDS:1.0;	ENSG00000064932.15	SBNO2	chr19	protein_coding	strawberry notch homolog 2 (Drosophila)	27254	sample2
5593	chr10	16519981	16520446	chr10_36623	10	+	466	7	16520161	antisense:1;	ENSG00000165985.9	C1QL3	chr10	protein_coding	complement component 1, q subcomponent-like 3	5593	sample2
15272	chr14	103058447	103058775	chr14_162523	6	+	329	5	103058542	intergenic;	--	15272	sample2
30073	chr2	132417526	132418003	chr2_418113	17	+	478	10	132417810	CDS:0.78;intron:0.22;	ENSG00000183840.6	GPR39	chr2	protein_coding	G protein-coupled receptor 39	30073	sample2
1216	chr1	44800000	44801116	chr1_556140	44	+	1117	19	44800493	five_prime_UTR:0.21;CDS:0.36;intron:0.23;	ENSG00000173846.12	PLK3	chr1	protein_coding	polo-like kinase 3	1216	sample2
52242	chr9	130713059	130713422	chr9_624415	16	+	364	12	130713181	intergenic;	--	52242	sample2
49867	chr8	127893738	127894582	chr8_651451	32	+	845	14	127894269	intron:1.0;	ENSG00000249859.7	PVT1	chr8	lincRNA	Pvt1 oncogene (non-protein coding)	49867	sample2
20804	chr16	89297421	89298271	chr16_129926	85	-	851	29	89297665	intron:1.0;	ENSG00000167522.14	ANKRD11	chr16	protein_coding	ankyrin repeat domain 11	20804	sample2
37499	chr3	31606288	31606992	chr3_371292	24	+	705	12	31606388	intron:1.0;	ENSG00000163527.9	STT3B	chr3	protein_coding	STT3B, subunit of the oligosaccharyltransferase complex (catalytic)	37499	sample2
20460	chr16	67957533	67958210	chr16_125685	74	-	678	36	67958041	CDS:0.3;intron:0.7;	ENSG00000124067.16	SLC12A4	chr16	protein_coding	solute carrier family 12 (potassium/chloride transporter), member 4	20460	sample2
31249	chr2	20223750	20224619	chr2_433261	49	-	870	18	20224234	intron:1.0;	ENSG00000115884.10	SDC1	chr2	protein_coding	syndecan 1	31249	sample2
21308	chr17	28041769	28041882	chr17_68338	22	+	114	22	28041845	intergenic;	--	21308	sample2
28845	chr19	49915872	49916191	chr19_215013	24	-	320	22	49915976	intron:1.0;	ENSG00000104951.15	IL4I1	chr19	protein_coding	interleukin 4 induced 1	28845	sample2
22611	chr17	3600561	3601027	chr17_83453	11	-	467	8	3600845	intron:1.0;	ENSG00000262304.1	TRPV1	chr17	protein_coding	transient receptor potential cation channel, subfamily V, member 1	22611	sample2
16546	chr15	41774499	41774658	chr15_132225	12	+	160	12	41774605	five_prime_UTR:0.7;intron:0.3;	ENSG00000137802.13	MAPKBP1	chr15	protein_coding	mitogen-activated protein kinase binding protein 1	16546	sample2
1041	chr1	36321379	36321836	chr1_554045	22	+	458	14	36321514	intergenic;	--	1041	sample2
7259	chr10	98429343	98430783	chr10_59290	32	-	1441	9	98429800	three_prime_UTR:0.13;CDS:0.21;intron:0.65;	ENSG00000107521.18	HPS1	chr10	protein_coding	Hermansky-Pudlak syndrome 1	7259	sample2
12185	chr12	47791309	47791715	chr12_294099	39	-	407	26	47791607	CDS:0.3;intron:0.7;	ENSG00000061273.17	HDAC7	chr12	protein_coding	histone deacetylase 7	12185	sample2
41115	chr4	3496506	3496952	chr4_533780	10	-	447	7	3496825	antisense:1;	ENSG00000175920.15	DOK7	chr4	protein_coding	docking protein 7	41115	sample2
26910	chr19	53989587	53990202	chr19_196613	30	+	616	13	53989928	three_prime_UTR:1.0;	ENSG00000142408.2	CACNG8	chr19	protein_coding	calcium channel, voltage-dependent, gamma subunit 8	26910	sample2
6774	chr10	28532647	28532961	chr10_52645	6	-	315	4	28532783	intergenic;	--	6774	sample2
13249	chr13	23578832	23579750	chr13_258278	22	+	919	8	23579508	five_prime_UTR:0.19;intron:0.81;	ENSG00000127863.15	TNFRSF19	chr13	protein_coding	tumor necrosis factor receptor superfamily, member 19	13249	sample2
22862	chr17	13017702	13018001	chr17_85918	22	-	300	17	13017758	five_prime_UTR:0.18;CDS:0.82;	ENSG00000006744.18	ELAC2	chr17	protein_coding	elaC ribonuclease Z 2	22862	sample2
35348	chr21	42836310	42836621	chr21_334165	9	-	312	8	42836474	noncoding_exon:0.1;intron:0.44;	ENSG00000225218.1	AP001628.6	chr21	lincRNA	--	35348	sample2
51756	chr9	106938863	106939167	chr9_619242	11	+	305	8	106938985	CDS:0.63;intron:0.37;	ENSG00000148143.12	ZNF462	chr9	protein_coding	zinc finger protein 462	51756	sample2
29849	chr2	101867882	101868043	chr2_415308	8	+	162	8	101868028	CDS:0.06;intron:0.94;	ENSG00000071054.15	MAP4K4	chr2	protein_coding	mitogen-activated protein kinase kinase kinase kinase 4	29849	sample2
11846	chr12	131757146	131757857	chr12_289905	26	+	712	14	131757354	intron:1.0;	ENSG00000061936.9	SFSWAP	chr12	protein_coding	splicing factor, suppressor of white-apricot family	11846	sample2
31040	chr2	240560366	240560558	chr2_430730	4	+	193	4	240560411	five_prime_UTR:1.0;	ENSG00000188542.9	DUSP28	chr2	protein_coding	dual specificity phosphatase 28	31040	sample2
28497	chr19	43204392	43204683	chr19_211494	4	-	292	4	43204536	intron:1.0;	ENSG00000243137.7	PSG4	chr19	protein_coding	pregnancy specific beta-1-glycoprotein 4	28497	sample2
15007	chr14	73252648	73253225	chr14_158422	31	+	578	18	73253033	CDS:0.22;intron:0.78;	ENSG00000100767.15	PAPLN	chr14	protein_coding	papilin, proteoglycan-like sulfated glycoprotein	15007	sample2
3965	chr1	53272172	53272892	chr1_591413	39	-	721	14	53272310	intron:1.0;	ENSG00000157193.14	LRP8	chr1	protein_coding	low density lipoprotein receptor-related protein 8, apolipoprotein e receptor	3965	sample2
14907	chr14	68306645	68306966	chr14_156985	10	+	322	7	68306791	intron:1.0;	ENSG00000182185.18	RAD51B	chr14	protein_coding	RAD51 paralog B	14907	sample2
32149	chr2	121736483	121736861	chr2_444263	12	-	379	8	121736676	five_prime_UTR:0.03;CDS:0.28;intron:0.69;	ENSG00000155438.11	NIFK	chr2	protein_coding	nucleolar protein interacting with the FHA domain of MKI67	32149	sample2
41007	chr4	858272	858556	chr4_532596	31	-	285	31	858409	intron:1.0;	ENSG00000178950.16	GAK	chr4	protein_coding	cyclin G associated kinase	41007	sample2
5483	chr10	995568	995926	chr10_35036	18	+	359	15	995754	intron:1.0;	ENSG00000107937.18	GTPBP4	chr10	protein_coding	GTP binding protein 4	5483	sample2
12605	chr12	89524541	89524782	chr12_298916	8	-	242	7	89524633	intron:1.0;	ENSG00000139323.13	POC1B	chr12	protein_coding	POC1 centriolar protein B	12605	sample2
37316	chr3	5122332	5122685	chr3_368875	13	+	354	10	5122461	five_prime_UTR:0.38;CDS:0.35;intron:0.27;	ENSG00000134108.12	ARL8B	chr3	protein_coding	ADP-ribosylation factor-like 8B	37316	sample2
30916	chr2	235813849	235814275	chr2_429318	19	+	427	15	235813965	intron:1.0;	ENSG00000157985.17	AGAP1	chr2	protein_coding	ArfGAP with GTPase domain, ankyrin repeat and PH domain 1	30916	sample2
3277	chr1	16625526	16626074	chr1_582432	66	-	549	40	16625981	noncoding_exon:0.42;intron:0.58;	ENSG00000282056.1	CROCCP2	chr1	transcribed_unprocessed_pseudogene	ciliary rootlet coiled-coil, rootletin pseudogene 2	3277	sample2
43257	chr5	65537312	65537685	chr5_510823	11	-	374	9	65537445	intron:1.0;	ENSG00000123219.12	CENPK	chr5	protein_coding	centromere protein K	43257	sample2
35510	chr22	17864898	17864986	chr22_306982	5	+	89	5	17864923	antisense:1;	ENSG00000243156.7	MICAL3	chr22	protein_coding	microtubule associated monooxygenase, calponin and LIM domain containing 3	35510	sample2
31803	chr2	84970406	84970817	chr2_440347	11	-	412	8	84970670	intergenic;	--	31803	sample2
52316	chr9	134337268	134338309	chr9_625441	42	+	1042	16	134338001	intron:1.0;	ENSG00000186350.9	RXRA	chr9	protein_coding	retinoid X receptor, alpha	52316	sample2
28357	chr19	38660973	38661138	chr19_209913	5	-	166	5	38661006	antisense:1;	ENSG00000130402.11	ACTN4	chr19	protein_coding	actinin, alpha 4	28357	sample2
23553	chr17	48593931	48594257	chr17_93097	23	-	327	19	48594092	intergenic;	--	23553	sample2
5803	chr10	69508522	69508935	chr10_39584	5	+	414	4	69508788	intergenic;	--	5803	sample2
36700	chr22	22294139	22294312	chr22_319646	3	-	174	3	22294165	antisense:1;	ENSG00000234630.1	LL22NC03-2H8.4	chr22	lincRNA	--	36700	sample2
43843	chr5	178207433	178207670	chr5_518790	7	-	238	7	178207538	antisense:1;	ENSG00000197451.10	HNRNPAB	chr5	protein_coding	heterogeneous nuclear ribonucleoprotein A/B	43843	sample2
32891	chr20	841741	841970	chr20_469753	9	+	230	9	841845	intron:1.0;	ENSG00000125898.12	FAM110A	chr20	protein_coding	family with sequence similarity 110, member A	32891	sample2
27632	chr19	7978342	7978659	chr19_202668	9	-	318	8	7978473	intron:1.0;	ENSG00000066044.13	ELAVL1	chr19	protein_coding	ELAV like RNA binding protein 1	27632	sample2
2779	chr1	245091095	245091433	chr1_577237	9	+	339	6	245091144	intron:1.0;	ENSG00000203666.12	EFCAB2	chr1	protein_coding	EF-hand calcium binding domain 2	2779	sample2
16947	chr15	75213348	75213919	chr15_136865	26	+	572	21	75213487	intergenic;	--	16947	sample2
37772	chr3	50105548	50105709	chr3_374800	89	+	162	51	50105549	CDS:1.0;	ENSG00000003756.16	RBM5	chr3	protein_coding	RNA binding motif protein 5	37772	sample2
50085	chr8	144520881	144524357	chr8_653397	326	+	3477	50	144522804	three_prime_UTR:0.83;CDS:0.16;intron:0.01;	ENSG00000160959.7	LRRC14	chr8	protein_coding	leucine rich repeat containing 14	50085	sample2
45262	chr6	2075366	2075613	chr6_243777	8	-	248	7	2075439	intron:1.0;	ENSG00000112699.10	GMDS	chr6	protein_coding	GDP-mannose 4,6-dehydratase	45262	sample2
3768	chr1	41241298	41241590	chr1_588779	11	-	293	11	41241443	intron:1.0;	ENSG00000010803.16	SCMH1	chr1	protein_coding	sex comb on midleg homolog 1 (Drosophila)	3768	sample2
49540	chr8	42320003	42321040	chr8_646777	46	+	1038	20	42320830	CDS:0.11;intron:0.89;	ENSG00000104365.13	IKBKB	chr8	protein_coding	inhibitor of kappa light polypeptide gene enhancer in B-cells, kinase beta	49540	sample2
19737	chr16	2091237	2092298	chr16_117850	94	-	1062	23	2091838	CDS:0.42;intron:0.58;	ENSG00000008710.17	PKD1	chr16	protein_coding	polycystic kidney disease 1 (autosomal dominant)	19737	sample2
45109	chr6	158627811	158628480	chr6_242064	33	+	670	18	158627951	CDS:0.11;intron:0.89;	ENSG00000146433.8	TMEM181	chr6	protein_coding	transmembrane protein 181	45109	sample2
51422	chr9	69121517	69121985	chr9_615254	17	+	469	11	69121629	intron:1.0;	ENSG00000119139.16	TJP2	chr9	protein_coding	tight junction protein 2	51422	sample2
13185	chr12	132641017	132641524	chr12_306093	42	-	508	27	132641242	intron:1.0;	ENSG00000177084.16	POLE	chr12	protein_coding	polymerase (DNA directed), epsilon, catalytic subunit	13185	sample2
19378	chr16	88490253	88491014	chr16_115172	58	+	762	24	88490791	intron:1.0;	ENSG00000179588.8	ZFPM1	chr16	protein_coding	zinc finger protein, FOG family member 1	19378	sample2
34550	chr20	63206418	63207297	chr20_490760	71	-	880	23	63206985	intron:1.0;	ENSG00000149658.17	YTHDF1	chr20	protein_coding	YTH N(6)-methyladenosine RNA binding protein 1	34550	sample2
16950	chr15	75351985	75352387	chr15_136903	17	+	403	10	75352125	CDS:0.46;intron:0.54;	ENSG00000140398.13	NEIL1	chr15	protein_coding	nei endonuclease VIII-like 1 (E. coli)	16950	sample2
36586	chr22	19885447	19885866	chr22_318645	20	-	420	15	19885719	intron:1.0;	ENSG00000184470.19	TXNRD2	chr22	protein_coding	thioredoxin reductase 2	36586	sample2
26279	chr19	41884013	41884590	chr19_190399	42	+	578	29	41884470	five_prime_UTR:0.17;CDS:0.05;intron:0.79;	ENSG00000076928.17	ARHGEF1	chr19	protein_coding	Rho guanine nucleotide exchange factor (GEF) 1	26279	sample2
50995	chr8	143793899	143793962	chr8_665447	47	-	64	32	143793960	CDS:1.0;	ENSG00000180900.16	SCRIB	chr8	protein_coding	scribbled planar cell polarity protein	50995	sample2
34472	chr20	62306818	62308828	chr20_490203	125	-	2011	22	62308168	intergenic;	--	34472	sample2
10964	chr12	42350607	42350804	chr12_278888	8	+	198	8	42350657	intron:1.0;	ENSG00000134283.17	PPHLN1	chr12	protein_coding	periphilin 1	10964	sample2
33257	chr20	36152316	36157051	chr20_475139	364	+	4736	34	36152997	five_prime_UTR:0.03;intron:0.97;	ENSG00000088367.20	EPB41L1	chr20	protein_coding	erythrocyte membrane protein band 4.1-like 1	33257	sample2
53615	chr9	136382180	136383668	chr9_641032	127	-	1489	43	136383397	CDS:0.38;intron:0.62;	ENSG00000165684.3	SNAPC4	chr9	protein_coding	small nuclear RNA activating complex, polypeptide 4, 190kDa	53615	sample2
44184	chr6	26463178	26463710	chr6_230674	21	+	533	12	26463374	CDS:0.53;intron:0.47;	ENSG00000112763.15	BTN2A1	chr6	protein_coding	butyrophilin, subfamily 2, member A1	44184	sample2
54387	chrX	154458218	154458983	chrX_461822	53	+	766	26	154458583	five_prime_UTR:0.19;intron:0.73;	ENSG00000130827.6	PLXNA3	chrX	protein_coding	plexin A3	54387	sample2
48503	chr7	74657704	74658038	chr7_360180	7	-	335	5	74657810	antisense:1;	ENSG00000263001.5	GTF2I	chr7	protein_coding	general transcription factor IIi	48503	sample2
35453	chr21	45994166	45994229	chr21_334957	4	-	64	4	45994178	antisense:1;	ENSG00000142156.14	COL6A1	chr21	protein_coding	collagen, type VI, alpha 1	35453	sample2
40145	chr4	2510261	2511037	chr4_520617	30	+	777	15	2510714	intron:1.0;	ENSG00000063978.15	RNF4	chr4	protein_coding	ring finger protein 4	40145	sample2
15760	chr14	54137298	54137671	chr14_167950	16	-	374	12	54137471	intergenic;	--	15760	sample2
36890	chr22	36009364	36009532	chr22_322159	6	-	169	6	36009391	intron:1.0;	ENSG00000100320.22	RBFOX2	chr22	protein_coding	RNA binding protein, fox-1 homolog (C. elegans) 2	36890	sample2
13813	chr13	113597328	113598324	chr13_265750	76	+	997	34	113597530	intron:1.0;	ENSG00000198176.12	TFDP1	chr13	protein_coding	transcription factor Dp-1	13813	sample2
15799	chr14	54959418	54959802	chr14_168290	9	-	385	6	54959655	intron:1.0;	ENSG00000198554.11	WDHD1	chr14	protein_coding	WD repeat and HMG-box DNA binding protein 1	15799	sample2
10699	chr12	6201031	6201535	chr12_275589	15	+	505	9	6201388	intron:1.0;	ENSG00000010278.11	CD9	chr12	protein_coding	CD9 molecule	10699	sample2
26370	chr19	43754717	43754999	chr19_191110	7	+	283	7	43754854	antisense:1;	ENSG00000105771.13	SMG9	chr19	protein_coding	SMG9 nonsense mediated mRNA decay factor	26370	sample2
15691	chr14	47846068	47846287	chr14_166886	5	-	220	5	47846140	intergenic;	--	15691	sample2
8591	chr11	69298655	69299589	chr11_10999	46	+	935	14	69299165	intergenic;	--	8591	sample2
23827	chr17	72535459	72536198	chr17_96714	51	-	740	19	72535810	intron:1.0;	ENSG00000227036.6	LINC00511	chr17	lincRNA	long intergenic non-protein coding RNA 511	23827	sample2
47339	chr7	102365954	102366076	chr7_346050	15	+	123	11	102365954	five_prime_UTR:1.0;	ENSG00000128563.13	PRKRIP1	chr7	protein_coding	PRKR interacting protein 1 (IL11 inducible)	47339	sample2
10740	chr12	6927674	6928398	chr12_275971	99	+	725	54	6928282	five_prime_UTR:0.1;intron:0.9;	ENSG00000111676.14	ATN1	chr12	protein_coding	atrophin 1	10740	sample2
40089	chr4	1317923	1318932	chr4_519980	43	+	1010	18	1318305	intron:1.0;	ENSG00000090316.15	MAEA	chr4	protein_coding	macrophage erythroblast attacher	40089	sample2
41396	chr4	55545584	55546424	chr4_537962	25	-	841	11	55546205	five_prime_UTR:0.41;intron:0.59;	ENSG00000134852.14	CLOCK	chr4	protein_coding	clock circadian regulator	41396	sample2
53436	chr9	131096602	131096623	chr9_638776	3	-	22	3	131096604	antisense:1;	ENSG00000126878.12	AIF1L	chr9	protein_coding	allograft inflammatory factor 1-like	53436	sample2
1076	chr1	39962519	39962783	chr1_554674	8	+	265	8	39962653	intron:1.0;	ENSG00000168389.17	MFSD2A	chr1	protein_coding	major facilitator superfamily domain containing 2A	1076	sample2
5392	chr1	243059534	243059668	chr1_610412	4	-	135	4	243059648	noncoding_exon:1.0;	ENSG00000214837.8	LINC01347	chr1	transcribed_unprocessed_pseudogene	long intergenic non-protein coding RNA 1347	5392	sample2
33780	chr20	540827	541290	chr20_481386	15	-	464	8	541027	intron:1.0;	ENSG00000101266.16	CSNK2A1	chr20	protein_coding	casein kinase 2, alpha 1 polypeptide	33780	sample2
30871	chr2	235549222	235549583	chr2_428867	25	+	362	22	235549326	intron:1.0;	ENSG00000157985.17	AGAP1	chr2	protein_coding	ArfGAP with GTPase domain, ankyrin repeat and PH domain 1	30871	sample2
51960	chr9	124301906	124302154	chr9_621400	30	+	249	17	124301935	CDS:0.48;intron:0.52;	ENSG00000119408.16	NEK6	chr9	protein_coding	NIMA-related kinase 6	51960	sample2
20085	chr16	23495650	23495778	chr16_121403	16	-	129	14	23495766	CDS:0.66;intron:0.34;	ENSG00000103365.15	GGA2	chr16	protein_coding	golgi-associated, gamma adaptin ear containing, ARF binding protein 2	20085	sample2
36397	chr22	47785118	47785489	chr22_316349	16	+	372	12	47785230	intron:1.0;	ENSG00000224271.5	RP11-191L9.4	chr22	lincRNA	--	36397	sample2
30587	chr2	219448592	219449520	chr2_425669	40	+	929	13	219449014	CDS:0.73;intron:0.27;	ENSG00000072195.14	SPEG	chr2	protein_coding	SPEG complex locus	30587	sample2
26403	chr19	44747247	44747619	chr19_191438	6	+	373	5	44747472	intergenic;	--	26403	sample2
21992	chr17	74838695	74839529	chr17_77260	24	+	835	9	74839382	three_prime_UTR:0.74;CDS:0.26;	ENSG00000109066.13	TMEM104	chr17	protein_coding	transmembrane protein 104	21992	sample2
20514	chr16	70690931	70692079	chr16_126321	64	-	1149	19	70691818	intron:1.0;	ENSG00000103043.14	VAC14	chr16	protein_coding	Vac14 homolog (S. cerevisiae)	20514	sample2
17776	chr15	75451346	75451593	chr15_148153	15	-	248	15	75451446	five_prime_UTR:0.95;intron:0.05;	ENSG00000169375.15	SIN3A	chr15	protein_coding	SIN3 transcription regulator family member A	17776	sample2
20729	chr16	87705614	87707005	chr16_129174	79	-	1392	18	87706501	intergenic;	--	20729	sample2
30124	chr2	148695894	148696196	chr2_419101	6	+	303	5	148696007	intron:1.0;	ENSG00000135999.11	EPC2	chr2	protein_coding	enhancer of polycomb homolog 2 (Drosophila)	30124	sample2
40632	chr4	94606344	94606642	chr4_527404	20	+	299	18	94606495	intron:1.0;	ENSG00000163110.14	PDLIM5	chr4	protein_coding	PDZ and LIM domain 5	40632	sample2
54552	chrX	45789004	45789269	chrX_464181	13	-	266	10	45789122	intergenic;	--	54552	sample2
38665	chr3	12941739	12941945	chr3_387415	9	-	207	9	12941825	CDS:0.61;intron:0.39;	ENSG00000144711.13	IQSEC1	chr3	protein_coding	IQ motif and Sec7 domain 1	38665	sample2
53505	chr9	133255587	133255863	chr9_639680	5	-	277	5	133255716	three_prime_UTR:0.05;CDS:0.95;	ENSG00000175164.13	ABO	chr9	protein_coding	ABO blood group (transferase A, alpha 1-3-N-acetylgalactosaminyltransferase; transferase B, alpha 1-3-galactosyltransferase)	53505	sample2
5017	chr1	205631488	205631982	chr1_605065	32	-	495	15	205631697	five_prime_UTR:0.67;intron:0.29;	ENSG00000158711.13	ELK4	chr1	protein_coding	ELK4, ETS-domain protein (SRF accessory protein 1)	5017	sample2
1733	chr1	147242752	147242830	chr1_563184	8	+	79	8	147242818	intron:1.0;	ENSG00000273071.1	RP11-337C18.10	chr1	processed_transcript	--	1733	sample2
51394	chr9	38068902	38069236	chr9_614940	10	+	335	6	38069022	antisense:1;	ENSG00000107338.9	SHB	chr9	protein_coding	Src homology 2 domain containing adaptor protein B	51394	sample2
10428	chr11	112153972	112154150	chr11_32712	8	-	179	8	112154005	intron:1.0;	ENSG00000150782.11	IL18	chr11	protein_coding	interleukin 18	10428	sample2
43870	chr5	179795163	179795995	chr5_519016	20	-	833	6	179795259	antisense:1;	ENSG00000213316.9	LTC4S	chr5	protein_coding	leukotriene C4 synthase	43870	sample2
26713	chr19	49119406	49119850	chr19_194586	36	+	445	22	49119612	five_prime_UTR:0.71;intron:0.29;	ENSG00000177380.13	PPFIA3	chr19	protein_coding	protein tyrosine phosphatase, receptor type, f polypeptide (PTPRF), interacting protein (liprin), alpha 3	26713	sample2
24343	chr18	9914631	9915144	chr18_218725	19	+	514	14	9915019	intron:1.0;	ENSG00000101558.13	VAPA	chr18	protein_coding	VAMP (vesicle-associated membrane protein)-associated protein A, 33kDa	24343	sample2
47938	chr7	2734735	2734956	chr7_353443	7	-	222	7	2734809	intron:1.0;	ENSG00000146535.13	GNA12	chr7	protein_coding	guanine nucleotide binding protein (G protein) alpha 12	47938	sample2
8426	chr11	66347839	66348113	chr11_9334	6	+	275	6	66347979	noncoding_exon:0.44;intron:0.16;	ENSG00000255468.6	RP11-867G23.8	chr11	antisense	--	8426	sample2
30208	chr2	159712476	159713109	chr2_420434	23	+	634	12	159712592	five_prime_UTR:0.21;intron:0.79;	ENSG00000136536.14	2022-03-07	chr2	protein_coding	membrane-associated ring finger (C3HC4) 7, E3 ubiquitin protein ligase	30208	sample2
49433	chr8	28623141	28623397	chr8_645320	6	+	257	6	28623250	intron:1.0;	ENSG00000012232.8	EXTL3	chr8	protein_coding	exostosin-like glycosyltransferase 3	49433	sample2
19262	chr16	81493980	81494784	chr16_113643	58	+	805	26	81494137	intron:1.0;	ENSG00000153815.16	CMIP	chr16	protein_coding	c-Maf inducing protein	19262	sample2
46258	chr6	138431423	138431822	chr6_255575	11	-	400	9	138431569	CDS:1.0;	ENSG00000135540.11	NHSL1	chr6	protein_coding	NHS-like 1	46258	sample2
40818	chr4	147731907	147732413	chr4_529829	13	+	507	7	147732005	five_prime_UTR:0.47;CDS:0.22;	ENSG00000071205.11	ARHGAP10	chr4	protein_coding	Rho GTPase activating protein 10	40818	sample2
37657	chr3	45594195	45594482	chr3_373549	20	+	288	20	45594335	five_prime_UTR:0.55;	ENSG00000144791.9	LIMD1	chr3	protein_coding	LIM domains containing 1	37657	sample2
4051	chr1	64849995	64850282	chr1_592685	9	-	288	8	64850134	intron:1.0;	ENSG00000162434.11	JAK1	chr1	protein_coding	Janus kinase 1	4051	sample2
29660	chr2	73419122	73419318	chr2_412627	12	+	197	10	73419122	CDS:1.0;	ENSG00000116127.17	ALMS1	chr2	protein_coding	Alstrom syndrome protein 1	29660	sample2
45476	chr6	20403152	20403400	chr6_246732	5	-	249	5	20403253	antisense:1;	ENSG00000112242.14	E2F3	chr6	protein_coding	E2F transcription factor 3	45476	sample2
7021	chr10	73248853	73249202	chr10_56419	18	-	350	16	73249050	three_prime_UTR:0.97;five_prime_UTR:0.03;	ENSG00000182180.13	MRPS16	chr10	protein_coding	mitochondrial ribosomal protein S16	7021	sample2
43215	chr5	55220458	55221051	chr5_510284	19	-	594	10	55220737	CDS:0.65;intron:0.35;	ENSG00000234602.7	MCIDAS	chr5	protein_coding	multiciliate differentiation and DNA synthesis associated cell cycle protein	43215	sample2
53451	chr9	131590398	131590754	chr9_638884	17	-	357	14	131590519	intron:1.0;	ENSG00000107263.18	RAPGEF1	chr9	protein_coding	Rap guanine nucleotide exchange factor (GEF) 1	53451	sample2
46771	chr7	32728069	32728388	chr7_339011	11	+	320	9	32728210	antisense:1;	ENSG00000229358.3	DPY19L1P1	chr7	unprocessed_pseudogene	DPY19L1 pseudogene 1	46771	sample2
13735	chr13	112807038	112808664	chr13_265009	120	+	1627	31	112808062	intron:1.0;	ENSG00000068650.18	ATP11A	chr13	protein_coding	ATPase, class VI, type 11A	13735	sample2
32490	chr2	202871592	202871764	chr2_449060	6	-	173	6	202871618	five_prime_UTR:0.85;intron:0.15;	ENSG00000163596.16	ICA1L	chr2	protein_coding	islet cell autoantigen 1,69kDa-like	32490	sample2
35232	chr21	34809887	34810164	chr21_332997	8	-	278	6	34810005	intron:1.0;	ENSG00000159216.18	RUNX1	chr21	protein_coding	runt-related transcription factor 1	35232	sample2
54329	chrX	149940568	149940902	chrX_461064	15	+	335	13	149940755	noncoding_exon:0.52;intron:0.27;	ENSG00000235703.5	LINC00894	chrX	antisense	long intergenic non-protein coding RNA 894	54329	sample2
50007	chr8	143924079	143924579	chr8_652766	23	+	501	13	143924376	antisense:1;	ENSG00000178209.14	PLEC	chr8	protein_coding	plectin	50007	sample2
3020	chr1	3525244	3525498	chr1_579300	9	-	255	9	3525358	intron:1.0;	ENSG00000162591.15	MEGF6	chr1	protein_coding	multiple EGF-like-domains 6	3020	sample2
1855	chr1	153779825	153780104	chr1_564805	24	+	280	18	153779964	three_prime_UTR:0.37;CDS:0.63;	ENSG00000143554.13	SLC27A3	chr1	protein_coding	solute carrier family 27 (fatty acid transporter), member 3	1855	sample2
39532	chr3	125075822	125075990	chr3_398308	4	-	169	4	125075843	intergenic;	--	39532	sample2
5878	chr10	74262043	74262313	chr10_40704	8	+	271	6	74262177	intron:1.0;	ENSG00000156110.13	ADK	chr10	protein_coding	adenosine kinase	5878	sample2
21738	chr17	50484373	50485075	chr17_73419	43	+	703	13	50484487	three_prime_UTR:0.3;CDS:0.32;intron:0.38;	ENSG00000136444.9	RSAD1	chr17	protein_coding	radical S-adenosyl methionine domain containing 1	21738	sample2
45721	chr6	34999832	34999992	chr6_248452	13	-	161	12	34999891	antisense:1;	ENSG00000064999.13	ANKS1A	chr6	protein_coding	ankyrin repeat and sterile alpha motif domain containing 1A	45721	sample2
15103	chr14	90397037	90397233	chr14_160056	19	+	197	17	90397156	five_prime_UTR:0.98;CDS:0.02;	ENSG00000198668.10	CALM1	chr14	protein_coding	calmodulin 1 (phosphorylase kinase, delta)	15103	sample2
23608	chr17	51036414	51036666	chr17_93757	12	-	253	12	51036534	intron:1.0;	ENSG00000008294.20	SPAG9	chr17	protein_coding	sperm associated antigen 9	23608	sample2
7992	chr11	35139188	35139519	chr11_4473	6	+	332	4	35139280	five_prime_UTR:0.35;CDS:0.2;intron:0.45;	ENSG00000026508.16	CD44	chr11	protein_coding	CD44 molecule (Indian blood group)	7992	sample2
19567	chr16	33847	34210	chr16_116450	18	-	364	14	34034	intron:1.0;	ENSG00000260803.1	Z84812.4	chr16	processed_transcript	--	19567	sample2
3793	chr1	42940138	42940583	chr1_588995	89	-	446	65	42940262	intron:1.0;	ENSG00000117394.19	SLC2A1	chr1	protein_coding	solute carrier family 2 (facilitated glucose transporter), member 1	3793	sample2
22615	chr17	3616297	3616536	chr17_83479	11	-	240	11	3616411	intergenic;	--	22615	sample2
24629	chr18	79742139	79742442	chr18_222816	8	+	304	7	79742295	intron:1.0;	ENSG00000060069.16	CTDP1	chr18	protein_coding	CTD (carboxy-terminal domain, RNA polymerase II, polypeptide A) phosphatase, subunit 1	24629	sample2
27588	chr19	6736477	6736824	chr19_202253	17	-	348	12	6736680	CDS:0.35;intron:0.65;	ENSG00000125734.13	GPR108	chr19	protein_coding	G protein-coupled receptor 108	27588	sample2
52643	chr9	34437738	34438446	chr9_629294	22	-	709	9	34437885	intron:1.0;	ENSG00000164970.14	FAM219A	chr9	protein_coding	family with sequence similarity 219, member A	52643	sample2
47445	chr7	128533644	128533688	chr7_347683	10	+	45	10	128533647	noncoding_exon:0.84;	ENSG00000280828.1	RP11-274B21.1	chr7	unprocessed_pseudogene	--	47445	sample2
46536	chr7	2611429	2612159	chr7_336334	33	+	731	22	2611599	three_prime_UTR:1.0;	ENSG00000106012.17	IQCE	chr7	protein_coding	IQ motif containing E	46536	sample2
20243	chr16	30782495	30782884	chr16_122945	24	-	390	21	30782706	CDS:1.0;	ENSG00000102870.5	ZNF629	chr16	protein_coding	zinc finger protein 629	20243	sample2
33715	chr20	63658299	63658466	chr20_480683	32	+	168	29	63658437	five_prime_UTR:1.0;	ENSG00000258366.7	RTEL1	chr20	protein_coding	regulator of telomere elongation helicase 1	33715	sample2
24227	chr17	82179026	82179362	chr17_100501	57	-	337	32	82179085	CDS:0.49;intron:0.51;	ENSG00000176155.18	CCDC57	chr17	protein_coding	coiled-coil domain containing 57	24227	sample2
43871	chr5	179796090	179796588	chr5_519017	10	-	499	6	179796236	antisense:1;	ENSG00000213316.9	LTC4S	chr5	protein_coding	leukotriene C4 synthase	43871	sample2
27235	chr19	1104912	1105807	chr19_199112	20	-	896	7	1105330	antisense:1;	ENSG00000167468.16	GPX4	chr19	protein_coding	glutathione peroxidase 4	27235	sample2
16640	chr15	45402669	45402962	chr15_133077	5	+	294	5	45402815	CDS:1.0;	ENSG00000171763.17	SPATA5L1	chr15	protein_coding	spermatogenesis associated 5-like 1	16640	sample2
4167	chr1	93338649	93338873	chr1_594489	8	-	225	8	93338784	noncoding_exon:1.0;	ENSG00000223745.7	RP4-717I23.3	chr1	processed_transcript	--	4167	sample2
35436	chr21	45523684	45524182	chr21_334901	26	-	499	19	45524017	intron:1.0;	ENSG00000173638.18	SLC19A1	chr21	protein_coding	solute carrier family 19 (folate transporter), member 1	35436	sample2
44288	chr6	31762419	31762612	chr6_231296	9	+	194	9	31762479	three_prime_UTR:0.42;CDS:0.58;	ENSG00000204410.14	MSH5	chr6	protein_coding	mutS homolog 5	44288	sample2
52998	chr9	98087418	98087982	chr9_633484	12	-	565	6	98087671	three_prime_UTR:0.09;CDS:0.91;	ENSG00000106785.14	TRIM14	chr9	protein_coding	tripartite motif containing 14	52998	sample2
33591	chr20	58715416	58715810	chr20_479421	9	+	395	5	58715551	three_prime_UTR:1.0;	ENSG00000215440.11	NPEPL1	chr20	protein_coding	aminopeptidase-like 1	33591	sample2
51049	chr8	144256841	144257851	chr8_665774	47	-	1011	16	144257366	antisense:1;	ENSG00000179832.17	MROH1	chr8	protein_coding	maestro heat-like repeat family member 1	51049	sample2
7670	chr11	605604	605724	chr11_321	26	+	121	19	605718	CDS:1.0;	ENSG00000070047.11	PHRF1	chr11	protein_coding	PHD and ring finger domains 1	7670	sample2
31133	chr2	674714	675085	chr2_431556	13	-	372	11	674896	intron:1.0;	ENSG00000151353.14	TMEM18	chr2	protein_coding	transmembrane protein 18	31133	sample2
51443	chr9	72155367	72155596	chr9_615581	6	+	230	6	72155467	intron:1.0;	ENSG00000119125.16	GDA	chr9	protein_coding	guanine deaminase	51443	sample2
11904	chr12	132152452	132152815	chr12_290370	8	+	364	6	132152668	intergenic;	--	11904	sample2
32856	chr2	241224306	241224576	chr2_453601	4	-	271	4	241224429	antisense:1;	ENSG00000146205.13	ANO7	chr2	protein_coding	anoctamin 7	32856	sample2
47206	chr7	99506027	99506458	chr7_344590	13	+	432	7	99506269	five_prime_UTR:0.04;CDS:0.96;	ENSG00000196652.11	ZKSCAN5	chr7	protein_coding	zinc finger with KRAB and SCAN domains 5	47206	sample2
35086	chr21	46650058	46650488	chr21_331322	29	+	431	20	46650293	intron:1.0;	ENSG00000160310.16	PRMT2	chr21	protein_coding	protein arginine methyltransferase 2	35086	sample2
18146	chr16	1681599	1681937	chr16_101869	8	+	339	6	1681783	intron:1.0;	ENSG00000261732.1	LA16c-431H6.6	chr16	protein_coding	--	18146	sample2
40103	chr4	1383714	1383940	chr4_520089	39	+	227	31	1383765	CDS:0.77;intron:0.23;	ENSG00000163945.15	UVSSA	chr4	protein_coding	UV-stimulated scaffold protein A	40103	sample2
47936	chr7	2725480	2726020	chr7_353427	19	-	541	11	2725871	antisense:1;	ENSG00000174945.13	AMZ1	chr7	protein_coding	archaelysin family metallopeptidase 1	47936	sample2
9910	chr11	65546327	65546673	chr11_26392	42	-	347	30	65546498	five_prime_UTR:0.32;CDS:0.36;intron:0.33;	ENSG00000168056.14	LTBP3	chr11	protein_coding	latent transforming growth factor beta binding protein 3	9910	sample2
5259	chr1	228398663	228399855	chr1_608653	94	-	1193	27	228399212	intron:1.0;	ENSG00000154370.13	TRIM11	chr1	protein_coding	tripartite motif containing 11	5259	sample2
49289	chr8	21919744	21920724	chr8_643579	35	+	981	12	21919913	five_prime_UTR:0.03;CDS:0.02;intron:0.96;	ENSG00000130227.16	XPO7	chr8	protein_coding	exportin 7	49289	sample2
28949	chr19	52804392	52804742	chr19_215990	10	-	351	7	52804518	intron:1.0;	ENSG00000189190.8	ZNF600	chr19	protein_coding	zinc finger protein 600	28949	sample2
33998	chr20	23421260	23421459	chr20_484173	14	-	200	14	23421313	five_prime_UTR:0.29;CDS:0.49;intron:0.22;	ENSG00000125814.17	NAPB	chr20	protein_coding	N-ethylmaleimide-sensitive factor attachment protein, beta	33998	sample2
35014	chr21	45366857	45367240	chr21_330720	7	+	384	4	45366940	intergenic;	--	35014	sample2
39132	chr3	50113949	50114099	chr3_392618	47	-	151	26	50113949	antisense:1;	ENSG00000003756.16	RBM5	chr3	protein_coding	RNA binding motif protein 5	39132	sample2
35971	chr22	37905852	37908063	chr22_312265	169	+	2212	26	37906787	five_prime_UTR:0.06;CDS:0.07;intron:0.68;	ENSG00000100139.13	MICALL1	chr22	protein_coding	MICAL-like 1	35971	sample2
52673	chr9	35718716	35719366	chr9_629568	73	-	651	24	35719103	CDS:0.47;intron:0.53;	ENSG00000137076.18	TLN1	chr9	protein_coding	talin 1	52673	sample2
14456	chr14	23306854	23307488	chr14_151486	54	+	635	25	23307247	five_prime_UTR:0.2;intron:0.8;	ENSG00000129473.9	BCL2L2	chr14	protein_coding	BCL2-like 2	14456	sample2
31562	chr2	55693662	55693824	chr2_437410	5	-	163	5	55693677	five_prime_UTR:0.01;CDS:0.99;	ENSG00000138035.14	PNPT1	chr2	protein_coding	polyribonucleotide nucleotidyltransferase 1	31562	sample2
14549	chr14	32127686	32128653	chr14_152459	43	+	968	19	32128068	intron:1.0;	ENSG00000100852.12	ARHGAP5	chr14	protein_coding	Rho GTPase activating protein 5	14549	sample2
28311	chr19	36572332	36572392	chr19_209372	17	-	61	16	36572376	five_prime_UTR:0.77;CDS:0.23;	ENSG00000186020.12	ZNF529	chr19	protein_coding	zinc finger protein 529	28311	sample2
780	chr1	25543597	25544422	chr1_550931	32	+	826	16	25543775	five_prime_UTR:0.12;CDS:0.11;intron:0.77;	ENSG00000157978.11	LDLRAP1	chr1	protein_coding	low density lipoprotein receptor adaptor protein 1	780	sample2
8762	chr11	76492971	76493857	chr11_12989	25	+	887	9	76493440	intron:1.0;	ENSG00000158636.16	C11orf30	chr11	protein_coding	chromosome 11 open reading frame 30	8762	sample2
40837	chr4	151409161	151409501	chr4_530142	10	+	341	9	151409354	five_prime_UTR:0.65;intron:0.11;	ENSG00000164142.15	FAM160A1	chr4	protein_coding	family with sequence similarity 160, member A1	40837	sample2
51879	chr9	114288454	114288511	chr9_620520	19	+	58	19	114288506	CDS:1.0;	ENSG00000196739.14	COL27A1	chr9	protein_coding	collagen, type XXVII, alpha 1	51879	sample2
6784	chr10	29640314	29640885	chr10_52856	17	-	572	8	29640535	intron:1.0;	ENSG00000197321.14	SVIL	chr10	protein_coding	supervillin	6784	sample2
22140	chr17	77353102	77353322	chr17_78530	21	+	221	21	77353183	intron:1.0;	ENSG00000184640.17	SEPT9	chr17	protein_coding	septin 9	22140	sample2
22314	chr17	81106493	81108692	chr17_80317	119	+	2200	28	81107886	three_prime_UTR:0.08;CDS:0.09;intron:0.83;	ENSG00000175866.15	BAIAP2	chr17	protein_coding	BAI1-associated protein 2	22314	sample2
17803	chr15	76259953	76260550	chr15_148427	16	-	598	6	76260056	intron:1.0;	ENSG00000140374.15	ETFA	chr15	protein_coding	electron-transfer-flavoprotein, alpha polypeptide	17803	sample2
50024	chr8	144114158	144115858	chr8_652905	170	+	1701	27	144115158	CDS:0.59;intron:0.41;	ENSG00000179698.13	KIAA1875	chr8	protein_coding	KIAA1875	50024	sample2
38569	chr3	197003648	197004482	chr3_386155	36	+	835	13	197004304	noncoding_exon:0.7;intron:0.3;	ENSG00000228109.1	MFI2-AS1	chr3	antisense	MFI2 antisense RNA 1	38569	sample2
29224	chr2	10424970	10425890	chr2_406325	31	+	921	14	10425151	intron:1.0;	ENSG00000115756.12	HPCAL1	chr2	protein_coding	hippocalcin-like 1	29224	sample2
13652	chr13	109265952	109266212	chr13_264239	5	+	261	5	109266066	intergenic;	--	13652	sample2
10089	chr11	70620119	70620314	chr11_28230	10	-	196	10	70620193	intron:1.0;	ENSG00000162105.16	SHANK2	chr11	protein_coding	SH3 and multiple ankyrin repeat domains 2	10089	sample2
34733	chr21	33403880	33404382	chr21_327876	9	+	503	4	33403937	intron:1.0;	ENSG00000159128.14	IFNGR2	chr21	protein_coding	interferon gamma receptor 2 (interferon gamma transducer 1)	34733	sample2
40034	chr4	677759	678566	chr4_519526	35	+	808	15	678292	five_prime_UTR:0.13;CDS:0.0;intron:0.87;	ENSG00000215375.6	MYL5	chr4	protein_coding	myosin, light chain 5, regulatory	40034	sample2
41232	chr4	13483985	13484326	chr4_535190	16	-	342	13	13484175	five_prime_UTR:0.52;CDS:0.22;intron:0.26;	ENSG00000157869.14	RAB28	chr4	protein_coding	RAB28, member RAS oncogene family	41232	sample2
18832	chr16	50556009	50556308	chr16_108922	36	+	300	32	50556161	intron:1.0;	ENSG00000140807.5	NKD1	chr16	protein_coding	naked cuticle homolog 1 (Drosophila)	18832	sample2
37796	chr3	50579825	50580109	chr3_375129	14	+	285	9	50579843	CDS:0.34;intron:0.66;	ENSG00000114735.9	HEMK1	chr3	protein_coding	HemK methyltransferase family member 1	37796	sample2
13793	chr13	113313713	113315366	chr13_265549	76	+	1654	22	113315164	intron:1.0;	ENSG00000185896.10	LAMP1	chr13	protein_coding	lysosomal-associated membrane protein 1	13793	sample2
26661	chr19	48482378	48482647	chr19_194108	7	+	270	6	48482461	intergenic;	--	26661	sample2
12758	chr12	111439524	111440355	chr12_300967	25	-	832	9	111439826	antisense:1;	ENSG00000111252.10	SH2B3	chr12	protein_coding	SH2B adaptor protein 3	12758	sample2
54655	chrX	63643979	63644048	chrX_465507	4	-	70	4	63644021	CDS:1.0;	ENSG00000131089.13	ARHGEF9	chrX	protein_coding	Cdc42 guanine nucleotide exchange factor (GEF) 9	54655	sample2
46696	chr7	24794115	24794342	chr7_338061	9	+	228	7	24794245	intergenic;	--	46696	sample2
44425	chr6	36443140	36443512	chr6_232558	13	+	373	11	36443253	intron:1.0;	ENSG00000112078.13	KCTD20	chr6	protein_coding	potassium channel tetramerization domain containing 20	44425	sample2
11841	chr12	131730194	131730894	chr12_289860	31	+	701	12	131730686	intron:1.0;	ENSG00000061936.9	SFSWAP	chr12	protein_coding	splicing factor, suppressor of white-apricot family	11841	sample2
38055	chr3	122565784	122565994	chr3_379032	7	+	211	7	122565861	CDS:0.65;intron:0.35;	ENSG00000163840.9	DTX3L	chr3	protein_coding	deltex 3 like, E3 ubiquitin ligase	38055	sample2
42899	chr5	177426697	177427737	chr5_506322	54	+	1041	19	177426841	five_prime_UTR:0.14;CDS:0.05;intron:0.81;	ENSG00000198055.10	GRK6	chr5	protein_coding	G protein-coupled receptor kinase 6	42899	sample2
17352	chr15	40844044	40844385	chr15_141940	10	-	342	8	40844178	noncoding_exon:0.61;intron:0.39;	ENSG00000261183.5	RP11-532F12.5	chr15	antisense	--	17352	sample2
53859	chrX	15675292	15676107	chrX_454860	32	+	816	11	15675550	noncoding_exon:0.03;intron:0.97;	ENSG00000186312.10	CA5BP1	chrX	transcribed_unprocessed_pseudogene	carbonic anhydrase VB pseudogene 1	53859	sample2
6019	chr10	90876916	90877338	chr10_42800	12	+	423	7	90877107	intron:1.0;	ENSG00000148688.13	RPP30	chr10	protein_coding	ribonuclease P/MRP 30kDa subunit	6019	sample2
20945	chr17	2685665	2686182	chr17_64017	12	+	518	6	2685759	intergenic;	--	20945	sample2
45919	chr6	56506402	56506544	chr6_251025	8	-	143	8	56506457	CDS:0.72;intron:0.28;	ENSG00000151914.17	DST	chr6	protein_coding	dystonin	45919	sample2
53955	chrX	44910965	44911621	chrX_456452	28	+	657	15	44911096	intron:1.0;	ENSG00000147050.14	KDM6A	chrX	protein_coding	lysine (K)-specific demethylase 6A	53955	sample2
25164	chr19	3210551	3210891	chr19_178112	7	+	341	6	3210744	intergenic;	--	25164	sample2
35100	chr21	8257053	8257544	chr21_331403	21	-	492	18	8257342	intergenic;	--	35100	sample2
50980	chr8	143613195	143613295	chr8_665403	24	-	101	16	143613195	CDS:1.0;	ENSG00000104522.15	TSTA3	chr8	protein_coding	tissue specific transplantation antigen P35B	50980	sample2
3011	chr1	3501696	3501980	chr1_579246	18	-	285	15	3501871	CDS:0.44;intron:0.56;	ENSG00000162591.15	MEGF6	chr1	protein_coding	multiple EGF-like-domains 6	3011	sample2
47893	chr7	2135582	2135874	chr7_353036	19	-	293	16	2135653	intron:1.0;	ENSG00000002822.15	MAD1L1	chr7	protein_coding	MAD1 mitotic arrest deficient-like 1 (yeast)	47893	sample2
28729	chr19	48397074	48397821	chr19_214093	26	-	748	9	48397251	antisense:1;	ENSG00000105464.3	GRIN2D	chr19	protein_coding	glutamate receptor, ionotropic, N-methyl D-aspartate 2D	28729	sample2
38473	chr3	188177108	188177386	chr3_385002	14	+	279	13	188177232	intron:1.0;	ENSG00000145012.12	LPP	chr3	protein_coding	LIM domain containing preferred translocation partner in lipoma	38473	sample2
54216	chrX	108568758	108568857	chrX_459773	17	+	100	16	108568758	CDS:0.64;intron:0.36;	ENSG00000188153.12	COL4A5	chrX	protein_coding	collagen, type IV, alpha 5	54216	sample2
20059	chr16	22425317	22426228	chr16_121171	19	-	912	8	22425846	intergenic;	--	20059	sample2
52477	chr9	137815041	137815846	chr9_627097	54	+	806	26	137815681	intron:1.0;	ENSG00000181090.17	EHMT1	chr9	protein_coding	euchromatic histone-lysine N-methyltransferase 1	52477	sample2
19255	chr16	81482362	81483037	chr16_113625	37	+	676	15	81482890	intron:1.0;	ENSG00000153815.16	CMIP	chr16	protein_coding	c-Maf inducing protein	19255	sample2
22046	chr17	75516745	75517244	chr17_77615	27	+	500	12	75516889	CDS:0.63;intron:0.37;	ENSG00000182173.12	TSEN54	chr17	protein_coding	TSEN54 tRNA splicing endonuclease subunit	22046	sample2
932	chr1	31763714	31763935	chr1_552713	4	+	222	4	31763788	antisense:1;	ENSG00000121753.12	ADGRB2	chr1	protein_coding	adhesion G protein-coupled receptor B2	932	sample2
51114	chr8	144721743	144722330	chr8_666222	9	-	588	4	144722183	CDS:1.0;	ENSG00000198169.8	ZNF251	chr8	protein_coding	zinc finger protein 251	51114	sample2
26011	chr19	35726039	35726405	chr19_187256	56	+	367	47	35726263	CDS:0.32;intron:0.68;	ENSG00000272333.5	KMT2B	chr19	protein_coding	lysine (K)-specific methyltransferase 2B	26011	sample2
53842	chrX	10164039	10164333	chrX_454594	8	+	295	6	10164226	intron:1.0;	ENSG00000073464.11	CLCN4	chrX	protein_coding	chloride channel, voltage-sensitive 4	53842	sample2
38486	chr3	188217024	188217537	chr3_385063	11	+	514	6	188217268	intron:1.0;	ENSG00000145012.12	LPP	chr3	protein_coding	LIM domain containing preferred translocation partner in lipoma	38486	sample2
34399	chr20	51729833	51729978	chr20_489242	19	-	146	18	51729963	CDS:1.0;	ENSG00000054793.13	ATP9A	chr20	protein_coding	ATPase, class II, type 9A	34399	sample2
23848	chr17	72572692	72573558	chr17_96779	41	-	867	20	72573043	intron:1.0;	ENSG00000227036.6	LINC00511	chr17	lincRNA	long intergenic non-protein coding RNA 511	23848	sample2
43869	chr5	179792925	179793277	chr5_519010	19	-	353	12	179793064	antisense:1;	ENSG00000161021.11	MAML1	chr5	protein_coding	mastermind-like 1 (Drosophila)	43869	sample2
52704	chr9	37922372	37923592	chr9_629943	49	-	1221	16	37922736	intron:1.0;	ENSG00000255872.3	RP11-613M10.9	chr9	protein_coding	--	52704	sample2
26338	chr19	42406186	42406636	chr19_190753	27	+	451	17	42406322	intron:1.0;	ENSG00000213904.8	LIPE-AS1	chr19	antisense	LIPE antisense RNA 1	26338	sample2
15292	chr14	103537199	103537826	chr14_162821	16	+	628	7	103537291	intergenic;	--	15292	sample2
47834	chr7	1479330	1480165	chr7_352364	90	-	836	37	1479608	CDS:0.31;intron:0.69;	ENSG00000164880.15	INTS1	chr7	protein_coding	integrator complex subunit 1	47834	sample2
38851	chr3	38136736	38137090	chr3_389653	48	-	355	38	38136929	five_prime_UTR:0.16;CDS:0.48;intron:0.36;	ENSG00000060971.17	ACAA1	chr3	protein_coding	acetyl-CoA acyltransferase 1	38851	sample2
9651	chr11	47848142	47848334	chr11_23814	7	-	193	7	47848218	CDS:0.6;intron:0.4;	ENSG00000030066.13	NUP160	chr11	protein_coding	nucleoporin 160kDa	9651	sample2
11305	chr12	62603428	62603886	chr12_282821	19	+	459	13	62603662	intron:1.0;	ENSG00000257354.2	RP11-631N16.2	chr12	lincRNA	--	11305	sample2
17971	chr15	99731636	99732047	chr15_150359	11	-	412	8	99731763	five_prime_UTR:0.02;CDS:0.69;intron:0.29;	ENSG00000183060.15	LYSMD4	chr15	protein_coding	LysM, putative peptidoglycan-binding, domain containing 4	17971	sample2
34301	chr20	45898300	45898835	chr20_487778	12	-	536	5	45898366	three_prime_UTR:0.4;	ENSG00000100979.14	PLTP	chr20	protein_coding	phospholipid transfer protein	34301	sample2
11383	chr12	69470394	69470717	chr12_283923	9	+	324	7	69470471	five_prime_UTR:0.42;intron:0.58;	ENSG00000166225.8	FRS2	chr12	protein_coding	fibroblast growth factor receptor substrate 2	11383	sample2
29593	chr2	62855339	62856170	chr2_411636	26	+	832	8	62855472	intron:1.0;	ENSG00000115504.14	EHBP1	chr2	protein_coding	EH domain binding protein 1	29593	sample2
1182	chr1	43970018	43970391	chr1_555913	33	+	374	17	43970302	five_prime_UTR:0.42;CDS:0.39;intron:0.18;	ENSG00000132768.13	DPH2	chr1	protein_coding	DPH2 homolog (S. cerevisiae)	1182	sample2
53405	chr9	128829390	128830034	chr9_638334	19	-	645	12	128829744	five_prime_UTR:0.06;CDS:0.06;intron:0.55;	ENSG00000198917.11	C9orf114	chr9	protein_coding	chromosome 9 open reading frame 114	53405	sample2
973	chr1	32817741	32818674	chr1_553257	52	+	934	16	32817909	intron:1.0;	ENSG00000116497.17	S100PBP	chr1	protein_coding	S100P binding protein	973	sample2
51831	chr9	114028245	114028922	chr9_620257	20	+	678	13	114028650	CDS:0.28;intron:0.72;	ENSG00000157657.14	ZNF618	chr9	protein_coding	zinc finger protein 618	51831	sample2
11346	chr12	67322269	67322481	chr12_283546	4	+	213	4	67322334	intergenic;	--	11346	sample2
5771	chr10	63521358	63521577	chr10_38975	4	+	220	4	63521491	five_prime_UTR:0.84;CDS:0.15;	ENSG00000165476.12	REEP3	chr10	protein_coding	receptor accessory protein 3	5771	sample2
39921	chr3	194321910	194322589	chr3_403781	16	-	680	6	194322442	intergenic;	--	39921	sample2
54064	chrX	54572562	54573073	chrX_457698	13	+	512	7	54572706	intergenic;	--	54064	sample2
46899	chr7	55186850	55187243	chr7_340714	11	+	394	9	55186976	intron:1.0;	ENSG00000146648.15	EGFR	chr7	protein_coding	epidermal growth factor receptor	46899	sample2
34220	chr20	37503334	37503830	chr20_486731	26	-	497	14	37503451	intergenic;	--	34220	sample2
50007	chr8	143924598	143925145	chr8_652767	17	+	548	7	143924762	antisense:1;	ENSG00000178209.14	PLEC	chr8	protein_coding	plectin	50007	sample2
20597	chr16	74984829	74985116	chr16_127649	7	-	288	6	74984963	five_prime_UTR:0.34;CDS:0.19;intron:0.47;	ENSG00000103091.14	WDR59	chr16	protein_coding	WD repeat domain 59	20597	sample2
34150	chr20	34990726	34991308	chr20_485718	22	-	583	9	34991065	antisense:1;	ENSG00000078814.15	MYH7B	chr20	protein_coding	myosin, heavy chain 7B, cardiac muscle, beta	34150	sample2
53212	chr9	121193384	121193419	chr9_636039	6	-	36	6	121193416	five_prime_UTR:0.2;CDS:0.8;	ENSG00000119396.10	RAB14	chr9	protein_coding	RAB14, member RAS oncogene family	53212	sample2
50963	chr8	143569440	143569840	chr8_665350	43	-	401	20	143569579	five_prime_UTR:0.2;CDS:0.8;	ENSG00000204839.8	MROH6	chr8	protein_coding	maestro heat-like repeat family member 6	50963	sample2
46034	chr6	89793761	89793927	chr6_252628	10	-	167	9	89793788	CDS:1.0;	ENSG00000112159.11	MDN1	chr6	protein_coding	MDN1, midasin homolog (yeast)	46034	sample2
34452	chr20	62057083	62057742	chr20_490098	32	-	660	19	62057194	intron:1.0;	ENSG00000130699.16	TAF4	chr20	protein_coding	TAF4 RNA polymerase II, TATA box binding protein (TBP)-associated factor, 135kDa	34452	sample2
21529	chr17	40331938	40332635	chr17_71150	20	+	698	11	40332289	intron:1.0;	ENSG00000131759.17	RARA	chr17	protein_coding	retinoic acid receptor, alpha	21529	sample2
16702	chr15	58749318	58749501	chr15_133965	3	+	184	3	58749367	antisense:1;	ENSG00000137845.14	ADAM10	chr15	protein_coding	ADAM metallopeptidase domain 10	16702	sample2
36256	chr22	46086984	46090096	chr22_315009	354	+	3113	42	46089221	intron:1.0;	ENSG00000197182.12	MIRLET7BHG	chr22	lincRNA	MIRLET7B host gene	36256	sample2
33504	chr20	49984531	49984694	chr20_478380	7	+	164	7	49984572	intron:1.0;	ENSG00000124216.3	SNAI1	chr20	protein_coding	snail family zinc finger 1	33504	sample2
48021	chr7	5781076	5781449	chr7_354331	11	-	374	8	5781220	intron:1.0;	ENSG00000011275.18	RNF216	chr7	protein_coding	ring finger protein 216	48021	sample2
28996	chr19	54188432	54188511	chr19_216417	28	-	80	25	54188502	five_prime_UTR:0.04;CDS:0.96;	ENSG00000125505.16	MBOAT7	chr19	protein_coding	membrane bound O-acyltransferase domain containing 7	28996	sample2
13594	chr13	99355220	99355602	chr13_263481	18	+	383	16	99355453	intron:1.0;	ENSG00000134882.15	UBAC2	chr13	protein_coding	UBA domain containing 2	13594	sample2
49596	chr8	47968138	47968368	chr8_647495	11	+	231	11	47968221	intron:1.0;	ENSG00000104738.16	MCM4	chr8	protein_coding	minichromosome maintenance complex component 4	49596	sample2
32585	chr2	219168543	219168847	chr2_450461	7	-	305	6	219168671	three_prime_UTR:0.95;intron:0.05;	ENSG00000280537.2	RP11-33O4.2	chr2	protein_coding	--	32585	sample2
40623	chr4	90128191	90128434	chr4_527188	3	+	244	3	90128296	intron:1.0;	ENSG00000184305.14	CCSER1	chr4	protein_coding	coiled-coil serine-rich protein 1	40623	sample2
20658	chr16	84481023	84481570	chr16_128341	20	-	548	10	84481244	intron:1.0;	ENSG00000140950.15	TLDC1	chr16	protein_coding	TBC/LysM-associated domain containing 1	20658	sample2
27539	chr19	5719704	5720272	chr19_201701	39	-	569	25	5719885	five_prime_UTR:0.25;CDS:0.75;	ENSG00000196365.11	LONP1	chr19	protein_coding	lon peptidase 1, mitochondrial	27539	sample2
8485	chr11	67266496	67267103	chr11_9959	41	+	608	21	67266811	five_prime_UTR:0.33;CDS:0.19;intron:0.48;	ENSG00000173020.10	ADRBK1	chr11	protein_coding	adrenergic, beta, receptor kinase 1	8485	sample2
22067	chr17	75620531	75620881	chr17_77765	26	+	351	19	75620647	three_prime_UTR:0.57;CDS:0.43;	ENSG00000266714.6	MYO15B	chr17	protein_coding	myosin XVB	22067	sample2
36222	chr22	45328842	45329165	chr22_314738	17	+	324	12	45329030	three_prime_UTR:1.0;	ENSG00000100376.11	FAM118A	chr22	protein_coding	family with sequence similarity 118, member A	36222	sample2
51548	chr9	93033111	93033382	chr9_617109	11	+	272	10	93033235	intron:1.0;	ENSG00000127084.17	FGD3	chr9	protein_coding	FYVE, RhoGEF and PH domain containing 3	51548	sample2
22703	chr17	4935722	4937052	chr17_84260	54	-	1331	17	4936200	intergenic;	--	22703	sample2
5618	chr10	22316437	22316828	chr10_36954	16	+	392	11	22316652	CDS:0.3;intron:0.7;	ENSG00000148444.15	COMMD3	chr10	protein_coding	COMM domain containing 3	5618	sample2
28510	chr19	43540615	43541175	chr19_211622	25	-	561	16	43540966	intergenic;	--	28510	sample2
34505	chr20	62423811	62427538	chr20_490362	183	-	3728	18	62426954	five_prime_UTR:0.02;intron:0.98;	ENSG00000130701.3	RBBP8NL	chr20	protein_coding	RBBP8 N-terminal like	34505	sample2
44003	chr6	4021383	4021599	chr6_227682	8	+	217	8	4021452	five_prime_UTR:0.19;CDS:0.19;intron:0.62;	ENSG00000112739.16	PRPF4B	chr6	protein_coding	pre-mRNA processing factor 4B	44003	sample2
31624	chr2	63934357	63934627	chr2_438153	6	-	271	5	63934480	intron:1.0;	ENSG00000143952.19	VPS54	chr2	protein_coding	vacuolar protein sorting 54 homolog (S. cerevisiae)	31624	sample2
44231	chr6	30647142	30647846	chr6_231043	18	+	705	9	30647562	five_prime_UTR:0.13;CDS:0.87;	ENSG00000204564.11	C6orf136	chr6	protein_coding	chromosome 6 open reading frame 136	44231	sample2
45558	chr6	30742526	30742733	chr6_247374	18	-	208	17	30742607	five_prime_UTR:1.0;	ENSG00000137312.14	FLOT1	chr6	protein_coding	flotillin 1	45558	sample2
2166	chr1	180710670	180710976	chr1_569273	7	+	307	6	180710808	intron:1.0;	ENSG00000143324.13	XPR1	chr1	protein_coding	xenotropic and polytropic retrovirus receptor 1	2166	sample2
19374	chr16	88241845	88242010	chr16_115085	6	+	166	6	88241878	intron:1.0;	ENSG00000261273.1	LA16c-444G7.1	chr16	lincRNA	--	19374	sample2
52875	chr9	89437205	89437790	chr9_631862	17	-	586	9	89437521	intron:1.0;	ENSG00000187764.11	SEMA4D	chr9	protein_coding	sema domain, immunoglobulin domain (Ig), transmembrane domain (TM) and short cytoplasmic domain, (semaphorin) 4D	52875	sample2
16083	chr14	81324011	81324301	chr14_171936	7	-	291	6	81324154	intron:1.0;	ENSG00000140022.9	STON2	chr14	protein_coding	stonin 2	16083	sample2
45947	chr6	73514298	73514678	chr6_251424	10	-	381	7	73514531	intergenic;	--	45947	sample2
54026	chrX	49061959	49062630	chrX_457251	32	+	672	15	49062584	five_prime_UTR:0.14;CDS:0.43;intron:0.43;	ENSG00000147144.12	CCDC120	chrX	protein_coding	coiled-coil domain containing 120	54026	sample2
50673	chr8	118059452	118059735	chr8_661495	12	-	284	12	118059588	intron:1.0;	ENSG00000182197.10	EXT1	chr8	protein_coding	exostosin glycosyltransferase 1	50673	sample2
21028	chr17	7261399	7261830	chr17_65055	11	+	432	6	7261623	antisense:1;	ENSG00000181885.18	CLDN7	chr17	protein_coding	claudin 7	21028	sample2
44352	chr6	33788256	33788447	chr6_231745	3	+	192	3	33788303	antisense:1;	ENSG00000161904.11	LEMD2	chr6	protein_coding	LEM domain containing 2	44352	sample2
8334	chr11	65299112	65299628	chr11_8493	16	+	517	10	65299246	intergenic;	--	8334	sample2
51871	chr9	114267503	114267882	chr9_620482	28	+	380	17	114267546	CDS:0.14;intron:0.86;	ENSG00000196739.14	COL27A1	chr9	protein_coding	collagen, type XXVII, alpha 1	51871	sample2
18325	chr16	3652524	3652816	chr16_103188	9	+	293	8	3652653	five_prime_UTR:1.0;	ENSG00000213918.10	DNASE1	chr16	protein_coding	deoxyribonuclease I	18325	sample2
44251	chr6	30921924	30921995	chr6_231137	20	+	72	18	30921924	CDS:1.0;	ENSG00000137411.16	VARS2	chr6	protein_coding	valyl-tRNA synthetase 2, mitochondrial	44251	sample2
14812	chr14	64504967	64505225	chr14_155946	8	+	259	8	64505090	intron:1.0;	ENSG00000126804.13	ZBTB1	chr14	protein_coding	zinc finger and BTB domain containing 1	14812	sample2
17223	chr15	101068677	101069200	chr15_140518	14	+	524	8	101068915	three_prime_UTR:0.67;CDS:0.33;	ENSG00000154237.12	LRRK1	chr15	protein_coding	leucine-rich repeat kinase 1	17223	sample2
43481	chr5	131676141	131676398	chr5_513897	6	-	258	6	131676251	intron:1.0;	ENSG00000273217.1	CTC-432M15.3	chr5	protein_coding	--	43481	sample2
38783	chr3	31679954	31680875	chr3_388644	25	-	922	10	31680376	intron:1.0;	ENSG00000144645.13	OSBPL10	chr3	protein_coding	oxysterol binding protein-like 10	38783	sample2
6728	chr10	21788682	21789056	chr10_52005	10	-	375	7	21788821	intron:1.0;	ENSG00000136770.10	DNAJC1	chr10	protein_coding	DnaJ (Hsp40) homolog, subfamily C, member 1	6728	sample2
3357	chr1	19374458	19374891	chr1_583257	33	-	434	22	19374590	intron:1.0;	ENSG00000077549.17	CAPZB	chr1	protein_coding	capping protein (actin filament) muscle Z-line, beta	3357	sample2
26451	chr19	45122589	45123480	chr19_191941	46	+	892	17	45123268	intergenic;	--	26451	sample2
7546	chr10	125130831	125131328	chr10_62758	23	-	498	15	125131181	intron:1.0;	ENSG00000175029.16	CTBP2	chr10	protein_coding	C-terminal binding protein 2	7546	sample2
21412	chr17	32020727	32020854	chr17_69695	5	+	128	5	32020784	five_prime_UTR:0.6;intron:0.4;	ENSG00000185158.12	LRRC37B	chr17	protein_coding	leucine rich repeat containing 37B	21412	sample2
15295	chr14	103562981	103563224	chr14_162848	27	+	244	27	103563100	intergenic;	--	15295	sample2
30990	chr2	238061161	238061622	chr2_430296	10	+	462	6	238061240	intron:1.0;	ENSG00000258984.5	UBE2F-SCLY	chr2	protein_coding	UBE2F-SCLY readthrough (NMD candidate)	30990	sample2
40730	chr4	119454992	119455285	chr4_528525	7	+	294	6	119455138	noncoding_exon:0.48;intron:0.52;	ENSG00000245958.6	RP11-33B1.1	chr4	transcribed_unprocessed_pseudogene	--	40730	sample2
26003	chr19	35632466	35633365	chr19_187200	47	+	900	22	35633241	CDS:0.27;intron:0.73;	ENSG00000126254.11	RBM42	chr19	protein_coding	RNA binding motif protein 42	26003	sample2
40199	chr4	3227019	3227494	chr4_521324	21	+	476	13	3227204	intron:1.0;	ENSG00000197386.10	HTT	chr4	protein_coding	huntingtin	40199	sample2
37860	chr3	53783814	53784228	chr3_376110	11	+	415	8	53783945	intron:1.0;	ENSG00000157388.13	CACNA1D	chr3	protein_coding	calcium channel, voltage-dependent, L type, alpha 1D subunit	37860	sample2
39547	chr3	125357382	125357648	chr3_398509	5	-	267	5	125357516	intron:1.0;	ENSG00000163848.18	ZNF148	chr3	protein_coding	zinc finger protein 148	39547	sample2
42614	chr5	140469370	140469540	chr5_502114	7	+	171	7	140469400	intron:1.0;	ENSG00000131503.20	ANKHD1	chr5	protein_coding	ankyrin repeat and KH domain containing 1	42614	sample2
46677	chr7	17299194	17299539	chr7_337782	10	+	346	6	17299304	five_prime_UTR:0.2;CDS:0.19;intron:0.61;	ENSG00000106546.12	AHR	chr7	protein_coding	aryl hydrocarbon receptor	46677	sample2
50015	chr8	144080241	144080640	chr8_652869	22	+	400	15	144080415	three_prime_UTR:0.1;CDS:0.9;	ENSG00000178896.6	EXOSC4	chr8	protein_coding	exosome component 4	50015	sample2
39582	chr3	127572797	127573023	chr3_398883	4	-	227	4	127572876	intergenic;	--	39582	sample2
48067	chr7	7474600	7474669	chr7_354772	4	-	70	4	7474640	CDS:1.0;	ENSG00000215018.9	COL28A1	chr7	protein_coding	collagen, type XXVIII, alpha 1	48067	sample2
12732	chr12	109571648	109571710	chr12_300596	7	-	63	7	109571689	CDS:1.0;	ENSG00000139428.11	MMAB	chr12	protein_coding	methylmalonic aciduria (cobalamin deficiency) cblB type	12732	sample2
34560	chr20	63518166	63519194	chr20_490855	37	-	1029	10	63518610	intergenic;	--	34560	sample2
52061	chr9	127451834	127452260	chr9_622539	24	+	427	17	127452071	five_prime_UTR:0.6;intron:0.4;	ENSG00000148356.13	LRSAM1	chr9	protein_coding	leucine rich repeat and sterile alpha motif containing 1	52061	sample2
50348	chr8	37898858	37899484	chr8_656571	40	-	627	20	37899282	five_prime_UTR:0.04;CDS:0.59;intron:0.34;	ENSG00000156675.15	RAB11FIP1	chr8	protein_coding	RAB11 family interacting protein 1 (class I)	50348	sample2
45175	chr6	169702612	169702987	chr6_242940	8	+	376	6	169702839	CDS:1.0;	ENSG00000185127.6	C6orf120	chr6	protein_coding	chromosome 6 open reading frame 120	45175	sample2
40000	chr3	197603455	197603868	chr3_405006	20	-	414	13	197603714	intron:1.0;	ENSG00000214135.8	AC024560.3	chr3	transcribed_unprocessed_pseudogene	--	40000	sample2
37262	chr22	50240070	50240367	chr22_326405	30	-	298	21	50240305	CDS:0.55;intron:0.45;	ENSG00000128159.11	TUBGCP6	chr22	protein_coding	tubulin, gamma complex associated protein 6	37262	sample2
25597	chr19	13929378	13929442	chr19_182747	24	+	65	21	13929438	CDS:1.0;	ENSG00000132024.17	CC2D1A	chr19	protein_coding	coiled-coil and C2 domain containing 1A	25597	sample2
9748	chr11	62611408	62611649	chr11_24951	32	-	242	23	62611491	five_prime_UTR:0.22;CDS:0.71;intron:0.07;	ENSG00000149499.11	EML3	chr11	protein_coding	echinoderm microtubule associated protein like 3	9748	sample2
49201	chr8	1785717	1786340	chr8_642272	24	+	624	14	1785954	three_prime_UTR:1.0;	ENSG00000182372.7	CLN8	chr8	protein_coding	ceroid-lipofuscinosis, neuronal 8 (epilepsy, progressive with mental retardation)	49201	sample2
8594	chr11	69301428	69302383	chr11_11004	42	+	956	13	69301662	intergenic;	--	8594	sample2
23319	chr17	42117387	42117596	chr17_91006	32	-	210	26	42117592	CDS:1.0;	ENSG00000108773.10	KAT2A	chr17	protein_coding	K(lysine) acetyltransferase 2A	23319	sample2
23315	chr17	41974582	41975111	chr17_90902	13	-	530	8	41974860	antisense:1;	ENSG00000173786.16	CNP	chr17	protein_coding	2',3'-cyclic nucleotide 3' phosphodiesterase	23315	sample2
35519	chr22	18088909	18089172	chr22_307020	9	+	264	9	18089025	three_prime_UTR:1.0;	ENSG00000215193.12	PEX26	chr22	protein_coding	peroxisomal biogenesis factor 26	35519	sample2
33539	chr20	56486747	56487001	chr20_478894	8	+	255	7	56486846	intron:1.0;	ENSG00000022277.12	RTFDC1	chr20	protein_coding	replication termination factor 2 domain containing 1	33539	sample2
33246	chr20	36119040	36120128	chr20_475077	73	+	1089	19	36119191	intron:1.0;	ENSG00000088367.20	EPB41L1	chr20	protein_coding	erythrocyte membrane protein band 4.1-like 1	33246	sample2
3275	chr1	16623676	16624027	chr1_582427	29	-	352	25	16623794	noncoding_exon:0.36;intron:0.64;	ENSG00000282056.1	CROCCP2	chr1	transcribed_unprocessed_pseudogene	ciliary rootlet coiled-coil, rootletin pseudogene 2	3275	sample2
52756	chr9	40991767	40992093	chr9_630273	8	-	327	6	40991946	intergenic;	--	52756	sample2
33553	chr20	57372566	57373319	chr20_479017	27	+	754	11	57372698	intron:1.0;	ENSG00000101146.12	RAE1	chr20	protein_coding	ribonucleic acid export 1	33553	sample2
37808	chr3	51667361	51667765	chr3_375388	14	+	405	11	51667618	three_prime_UTR:1.0;	ENSG00000164080.13	RAD54L2	chr3	protein_coding	RAD54-like 2 (S. cerevisiae)	37808	sample2
11547	chr12	108517138	108517313	chr12_286222	5	+	176	5	108517245	CDS:1.0;	ENSG00000198855.6	FICD	chr12	protein_coding	FIC domain containing	11547	sample2
15010	chr14	73259125	73259545	chr14_158429	17	+	421	10	73259334	CDS:0.66;intron:0.34;	ENSG00000100767.15	PAPLN	chr14	protein_coding	papilin, proteoglycan-like sulfated glycoprotein	15010	sample2
51641	chr9	95089275	95090816	chr9_618003	133	+	1542	37	95090569	intergenic;	--	51641	sample2
49913	chr8	128049095	128050392	chr8_651781	71	+	1298	25	128049592	intron:1.0;	ENSG00000249859.7	PVT1	chr8	lincRNA	Pvt1 oncogene (non-protein coding)	49913	sample2
16180	chr14	93068860	93069102	chr14_173471	10	-	243	10	93068961	intron:1.0;	ENSG00000100605.16	ITPK1	chr14	protein_coding	inositol-tetrakisphosphate 1-kinase	16180	sample2
52027	chr9	127186625	127187142	chr9_622323	34	+	518	21	127186798	intron:1.0;	ENSG00000136828.18	RALGPS1	chr9	protein_coding	Ral GEF with PH domain and SH3 binding motif 1	52027	sample2
43830	chr5	177531906	177532200	chr5_518679	31	-	295	24	177532021	intron:1.0;	ENSG00000146067.15	FAM193B	chr5	protein_coding	family with sequence similarity 193, member B	43830	sample2
3147	chr1	9151349	9151835	chr1_580883	72	-	487	58	9151565	noncoding_exon:0.23;	ENSG00000207865.1	MIR34A	chr1	miRNA	microRNA 34a	3147	sample2
47200	chr7	99457471	99457925	chr7_344555	8	+	455	5	99457644	antisense:1;	ENSG00000241468.7	ATP5J2	chr7	protein_coding	ATP synthase, H+ transporting, mitochondrial Fo complex, subunit F2	47200	sample2
9976	chr11	66727251	66728237	chr11_26973	45	-	987	17	66727545	intron:1.0;	ENSG00000173898.11	SPTBN2	chr11	protein_coding	spectrin, beta, non-erythrocytic 2	9976	sample2
48510	chr7	75073394	75073825	chr7_360243	27	-	432	19	75073675	five_prime_UTR:0.2;CDS:0.75;intron:0.04;	ENSG00000274523.4	WBSCR16	chr7	protein_coding	Williams-Beuren syndrome chromosome region 16	48510	sample2
13009	chr12	121801231	121801542	chr12_303698	17	-	312	16	121801291	intergenic;	--	13009	sample2
8891	chr11	110093555	110093813	chr11_14903	4	+	259	4	110093666	intron:1.0;	ENSG00000149289.10	ZC3H12C	chr11	protein_coding	zinc finger CCCH-type containing 12C	8891	sample2
1251	chr1	46260197	46260463	chr1_556554	16	+	267	15	46260274	intron:1.0;	ENSG00000085999.11	RAD54L	chr1	protein_coding	RAD54-like (S. cerevisiae)	1251	sample2
41294	chr4	37648167	37648533	chr4_536222	16	-	367	11	37648377	intron:1.0;	ENSG00000181826.9	RELL1	chr4	protein_coding	RELT-like 1	41294	sample2
9438	chr11	16959806	16960393	chr11_21241	22	-	588	14	16960109	intron:1.0;	ENSG00000166689.14	PLEKHA7	chr11	protein_coding	pleckstrin homology domain containing, family A member 7	9438	sample2
22448	chr17	82868120	82868471	chr17_81593	16	+	352	13	82868297	intron:1.0;	ENSG00000141556.20	TBCD	chr17	protein_coding	tubulin folding cofactor D	22448	sample2
50056	chr8	144383080	144383359	chr8_653201	23	+	280	17	144383178	CDS:0.54;intron:0.46;	ENSG00000173137.11	ADCK5	chr8	protein_coding	aarF domain containing kinase 5	50056	sample2
46473	chr7	753211	753507	chr7_335515	23	+	297	18	753360	intron:1.0;	ENSG00000164818.15	DNAAF5	chr7	protein_coding	dynein, axonemal, assembly factor 5	46473	sample2
19622	chr16	588854	589246	chr16_116961	18	-	393	12	588988	intergenic;	--	19622	sample2
48334	chr7	47475767	47476188	chr7_358116	33	-	422	27	47475988	intron:1.0;	ENSG00000136205.16	TNS3	chr7	protein_coding	tensin 3	48334	sample2
44525	chr6	42686554	42686906	chr6_233718	9	+	353	6	42686683	intron:1.0;	ENSG00000024048.10	UBR2	chr6	protein_coding	ubiquitin protein ligase E3 component n-recognin 2	44525	sample2
19253	chr16	81478368	81479313	chr16_113618	45	+	946	18	81478566	intron:1.0;	ENSG00000153815.16	CMIP	chr16	protein_coding	c-Maf inducing protein	19253	sample2
17459	chr15	44566216	44566305	chr15_143465	8	-	90	7	44566275	CDS:1.0;	ENSG00000104133.14	SPG11	chr15	protein_coding	spastic paraplegia 11 (autosomal recessive)	17459	sample2
26119	chr19	37933557	37933903	chr19_188146	14	+	347	11	37933756	intron:1.0;	ENSG00000105738.10	SIPA1L3	chr19	protein_coding	signal-induced proliferation-associated 1 like 3	26119	sample2
48462	chr7	66654124	66654397	chr7_359628	5	-	274	5	66654250	antisense:1;	ENSG00000243335.8	KCTD7	chr7	protein_coding	potassium channel tetramerization domain containing 7	48462	sample2
4593	chr1	156136231	156136436	chr1_599588	5	-	206	4	156136300	antisense:1;	ENSG00000160789.19	LMNA	chr1	protein_coding	lamin A/C	4593	sample2
26933	chr19	54453545	54453656	chr19_196759	116	+	112	105	54453647	CDS:1.0;	ENSG00000167615.16	LENG8	chr19	protein_coding	leukocyte receptor cluster (LRC) member 8	26933	sample2
53952	chrX	43277426	43277662	chrX_456381	6	+	237	6	43277515	intergenic;	--	53952	sample2
35349	chr21	42837602	42838706	chr21_334168	126	-	1105	39	42838156	intergenic;	--	35349	sample2
52003	chr9	127088699	127089017	chr9_622129	27	+	319	19	127088847	intron:1.0;	ENSG00000136828.18	RALGPS1	chr9	protein_coding	Ral GEF with PH domain and SH3 binding motif 1	52003	sample2
24627	chr18	79735231	79735887	chr18_222803	18	+	657	9	79735570	intron:1.0;	ENSG00000060069.16	CTDP1	chr18	protein_coding	CTD (carboxy-terminal domain, RNA polymerase II, polypeptide A) phosphatase, subunit 1	24627	sample2
19672	chr16	1371249	1371899	chr16_117358	20	-	651	11	1371518	CDS:0.14;intron:0.86;	ENSG00000059145.18	UNKL	chr16	protein_coding	unkempt family zinc finger-like	19672	sample2
13087	chr12	123533677	123533913	chr12_304742	3	-	237	3	123533766	five_prime_UTR:0.17;	ENSG00000188026.11	RILPL1	chr12	protein_coding	Rab interacting lysosomal protein-like 1	13087	sample2
41846	chr5	284944	286857	chr5_491568	62	+	1914	11	285870	intron:1.0;	ENSG00000249915.7	PDCD6	chr5	protein_coding	programmed cell death 6	41846	sample2
15938	chr14	70399222	70399699	chr14_170029	9	-	478	5	70399575	intron:1.0;	ENSG00000258644.5	SYNJ2BP-COX16	chr14	protein_coding	SYNJ2BP-COX16 readthrough	15938	sample2
36534	chr22	19030781	19031127	chr22_318029	6	-	347	4	19030806	antisense:1;	ENSG00000237517.8	DGCR5	chr22	antisense	DiGeorge syndrome critical region gene 5 (non-protein coding)	36534	sample2
7033	chr10	73487716	73488044	chr10_56521	13	-	329	10	73487824	intron:1.0;	ENSG00000107758.15	PPP3CB	chr10	protein_coding	protein phosphatase 3, catalytic subunit, beta isozyme	7033	sample2
29832	chr2	98572137	98572493	chr2_414807	15	+	357	14	98572352	intron:1.0;	ENSG00000040933.15	INPP4A	chr2	protein_coding	inositol polyphosphate-4-phosphatase, type I, 107kDa	29832	sample2
26687	chr19	48875510	48875986	chr19_194324	83	+	477	54	48875702	three_prime_UTR:0.03;CDS:0.76;intron:0.22;	ENSG00000087074.7	PPP1R15A	chr19	protein_coding	protein phosphatase 1, regulatory subunit 15A	26687	sample2
46446	chr6	169724319	169724516	chr6_257694	6	-	198	6	169724369	intron:1.0;	ENSG00000130024.14	PHF10	chr6	protein_coding	PHD finger protein 10	46446	sample2
49993	chr8	143726346	143726535	chr8_652648	5	+	190	5	143726388	antisense:1;	ENSG00000180921.6	FAM83H	chr8	protein_coding	family with sequence similarity 83, member H	49993	sample2
6110	chr10	97761271	97761725	chr10_43981	7	+	455	4	97761386	intergenic;	--	6110	sample2
8657	chr11	70498272	70498835	chr11_11691	27	+	564	17	70498409	antisense:1;	ENSG00000162105.16	SHANK2	chr11	protein_coding	SH3 and multiple ankyrin repeat domains 2	8657	sample2
53890	chrX	21993387	21993918	chrX_455502	10	+	532	6	21993687	intron:1.0;	ENSG00000102172.15	SMS	chrX	protein_coding	spermine synthase	53890	sample2
17098	chr15	90210688	90211836	chr15_138878	34	+	1149	9	90211562	intron:1.0;	ENSG00000185033.14	SEMA4B	chr15	protein_coding	sema domain, immunoglobulin domain (Ig), transmembrane domain (TM) and short cytoplasmic domain, (semaphorin) 4B	17098	sample2
20044	chr16	21512317	21512765	chr16_121056	14	-	449	11	21512491	intron:1.0;	ENSG00000180747.15	SMG1P3	chr16	transcribed_unprocessed_pseudogene	SMG1 pseudogene 3	20044	sample2
10941	chr12	32217836	32218175	chr12_278538	7	+	340	5	32217994	intron:1.0;	ENSG00000151746.13	BICD1	chr12	protein_coding	bicaudal D homolog 1 (Drosophila)	10941	sample2
40299	chr4	8474129	8474529	chr4_522583	12	+	401	11	8474273	intron:1.0;	ENSG00000155275.18	TRMT44	chr4	protein_coding	tRNA methyltransferase 44 homolog (S. cerevisiae)	40299	sample2
19533	chr16	89909550	89909960	chr16_116236	38	+	411	35	89909825	intron:1.0;	ENSG00000141002.18	TCF25	chr16	protein_coding	transcription factor 25 (basic helix-loop-helix)	19533	sample2
1205	chr1	44640137	44640527	chr1_556046	11	+	391	9	44640337	intron:1.0;	ENSG00000187147.17	RNF220	chr1	protein_coding	ring finger protein 220	1205	sample2
6189	chr10	102470936	102471585	chr10_44820	29	+	650	18	102471282	CDS:0.47;intron:0.53;	ENSG00000138111.14	TMEM180	chr10	protein_coding	transmembrane protein 180	6189	sample2
14408	chr13	113860685	113861807	chr13_274165	81	-	1123	22	113861371	intron:1.0;	ENSG00000183087.14	GAS6	chr13	protein_coding	growth arrest-specific 6	14408	sample2
39136	chr3	50117073	50117171	chr3_392622	73	-	99	60	50117166	noncoding_exon:1.0;	ENSG00000235016.1	SEMA3F-AS1	chr3	antisense	SEMA3F antisense RNA 1	39136	sample2
3217	chr1	11805511	11805940	chr1_581803	15	-	430	11	11805793	five_prime_UTR:0.12;intron:0.88;	ENSG00000177000.10	MTHFR	chr1	protein_coding	methylenetetrahydrofolate reductase (NAD(P)H)	3217	sample2
22715	chr17	4981224	4981359	chr17_84326	30	-	136	20	4981329	CDS:1.0;	ENSG00000108509.20	CAMTA2	chr17	protein_coding	calmodulin binding transcription activator 2	22715	sample2
41488	chr4	82845937	82846194	chr4_539232	12	-	258	11	82846006	intron:1.0;	ENSG00000138674.16	SEC31A	chr4	protein_coding	SEC31 homolog A (S. cerevisiae)	41488	sample2
19341	chr16	85639026	85641180	chr16_114670	133	+	2155	23	85640838	intron:1.0;	ENSG00000131149.17	GSE1	chr16	protein_coding	Gse1 coiled-coil protein	19341	sample2
45395	chr6	13486518	13487544	chr6_245367	44	-	1027	14	13487260	five_prime_UTR:0.64;CDS:0.25;intron:0.12;	ENSG00000145990.10	GFOD1	chr6	protein_coding	glucose-fructose oxidoreductase domain containing 1	45395	sample2
26431	chr19	45051325	45052284	chr19_191826	55	+	960	23	45052118	CDS:0.1;intron:0.9;	ENSG00000104859.14	CLASRP	chr19	protein_coding	CLK4-associating serine/arginine rich protein	26431	sample2
40172	chr4	2831364	2831863	chr4_520949	30	+	500	23	2831570	CDS:0.22;intron:0.78;	ENSG00000087266.15	SH3BP2	chr4	protein_coding	SH3-domain binding protein 2	40172	sample2
40867	chr4	153466373	153466521	chr4_530502	4	+	149	4	153466455	five_prime_UTR:0.16;CDS:0.84;	ENSG00000121210.15	KIAA0922	chr4	protein_coding	KIAA0922	40867	sample2
28109	chr19	19567069	19567404	chr19_207209	9	-	336	8	19567211	intron:1.0;	ENSG00000105717.13	PBX4	chr19	protein_coding	pre-B-cell leukemia homeobox 4	28109	sample2
47493	chr7	129952599	129952940	chr7_348102	8	+	342	6	129952739	antisense:1;	ENSG00000186591.11	UBE2H	chr7	protein_coding	ubiquitin-conjugating enzyme E2H	47493	sample2
51855	chr9	114240279	114240487	chr9_620434	51	+	209	46	114240483	CDS:0.26;intron:0.74;	ENSG00000196739.14	COL27A1	chr9	protein_coding	collagen, type XXVII, alpha 1	51855	sample2
14145	chr13	74132862	74133143	chr13_270659	7	-	282	7	74132996	intron:1.0;	ENSG00000118922.16	KLF12	chr13	protein_coding	Kruppel-like factor 12	14145	sample2
5468	chr1	248808668	248808891	chr1_611655	10	-	224	9	248808791	intergenic;	--	5468	sample2
678	chr1	19882443	19882990	chr1_549611	54	+	548	34	19882642	five_prime_UTR:0.0;CDS:0.4;intron:0.47;	ENSG00000169914.5	OTUD3	chr1	protein_coding	OTU deubiquitinase 3	678	sample2
2540	chr1	223776579	223776781	chr1_574316	6	+	203	6	223776634	intergenic;	--	2540	sample2
44298	chr6	31965782	31966013	chr6_231356	44	+	232	27	31965924	CDS:1.0;	ENSG00000204351.11	SKIV2L	chr6	protein_coding	superkiller viralicidic activity 2-like (S. cerevisiae)	44298	sample2
40902	chr4	168833473	168833685	chr4_531049	5	+	213	5	168833559	intron:1.0;	ENSG00000129116.17	PALLD	chr4	protein_coding	palladin, cytoskeletal associated protein	40902	sample2
37241	chr22	49934838	49935084	chr22_326281	7	-	247	7	49934937	intergenic;	--	37241	sample2
41749	chr4	168318360	168318735	chr4_543053	6	-	376	5	168318481	five_prime_UTR:0.3;intron:0.7;	ENSG00000137628.16	DDX60	chr4	protein_coding	DEAD (Asp-Glu-Ala-Asp) box polypeptide 60	41749	sample2
34654	chr21	14055992	14058343	chr21_326939	76	+	2352	17	14057483	intron:1.0;	ENSG00000224905.6	AP001347.6	chr21	antisense	--	34654	sample2
38418	chr3	181712528	181712795	chr3_384152	4	+	268	4	181712648	intron:1.0;	ENSG00000242808.7	SOX2-OT	chr3	sense_overlapping	SOX2 overlapping transcript	38418	sample2
19477	chr16	89584773	89585018	chr16_115934	41	+	246	24	89584856	CDS:0.34;intron:0.66;	ENSG00000178773.14	CPNE7	chr16	protein_coding	copine VII	19477	sample2
38855	chr3	39100304	39101361	chr3_389687	68	-	1058	13	39100479	CDS:0.39;intron:0.61;	ENSG00000114745.13	GORASP1	chr3	protein_coding	golgi reassembly stacking protein 1, 65kDa	38855	sample2
26899	chr19	53446226	53446337	chr19_196433	11	+	112	11	53446294	five_prime_UTR:1.0;	ENSG00000160336.14	ZNF761	chr19	protein_coding	zinc finger protein 761	26899	sample2
3763	chr1	41161831	41162495	chr1_588711	29	-	665	16	41162351	intron:1.0;	ENSG00000010803.16	SCMH1	chr1	protein_coding	sex comb on midleg homolog 1 (Drosophila)	3763	sample2
35850	chr22	31610826	31611963	chr22_311110	92	+	1138	37	31611203	CDS:0.21;intron:0.79;	ENSG00000198089.14	SFI1	chr22	protein_coding	Sfi1 homolog, spindle assembly associated (yeast)	35850	sample2
37918	chr3	63989821	63990224	chr3_377129	17	+	404	9	63990033	CDS:0.12;intron:0.88;	ENSG00000163635.17	ATXN7	chr3	protein_coding	ataxin 7	37918	sample2
2726	chr1	233625790	233626607	chr1_576373	27	+	818	9	233626376	intron:1.0;	ENSG00000135750.14	KCNK1	chr1	protein_coding	potassium channel, two pore domain subfamily K, member 1	2726	sample2
2848	chr1	996784	997175	chr1_577930	15	-	392	11	996907	noncoding_exon:1.0;	ENSG00000272512.1	RP11-54O7.17	chr1	lincRNA	--	2848	sample2
14774	chr14	60838768	60839030	chr14_155262	5	+	263	5	60838883	intron:1.0;	ENSG00000020426.10	MNAT1	chr14	protein_coding	MNAT CDK-activating kinase assembly factor 1	14774	sample2
47830	chr7	1467076	1468353	chr7_352350	50	-	1278	13	1467489	noncoding_exon:0.35;	ENSG00000273230.1	RP11-1246C19.1	chr7	lincRNA	--	47830	sample2
14984	chr14	72943591	72943948	chr14_158177	15	+	358	12	72943729	intron:1.0;	ENSG00000119599.16	DCAF4	chr14	protein_coding	DDB1 and CUL4 associated factor 4	14984	sample2
24990	chr19	1041623	1042276	chr19_176687	57	+	654	31	1042067	CDS:0.39;intron:0.61;	ENSG00000064687.12	ABCA7	chr19	protein_coding	ATP-binding cassette, sub-family A (ABC1), member 7	24990	sample2
31142	chr2	3280240	3280953	chr2_431735	28	-	714	11	3280363	intron:1.0;	ENSG00000032389.12	TSSC1	chr2	protein_coding	tumor suppressing subtransferable candidate 1	31142	sample2
3370	chr1	19787025	19787117	chr1_583574	14	-	93	13	19787025	five_prime_UTR:1.0;	ENSG00000162542.13	TMCO4	chr1	protein_coding	transmembrane and coiled-coil domains 4	3370	sample2
11885	chr12	132067232	132067679	chr12_290265	30	+	448	16	132067459	CDS:0.28;intron:0.72;	ENSG00000183495.13	EP400	chr12	protein_coding	E1A binding protein p400	11885	sample2
25174	chr19	3389857	3390547	chr19_178181	43	+	691	23	3390219	intron:1.0;	ENSG00000141905.17	NFIC	chr19	protein_coding	nuclear factor I/C (CCAAT-binding transcription factor)	25174	sample2
7506	chr10	124666559	124667162	chr10_62308	20	-	604	14	124666847	intron:1.0;	ENSG00000258539.1	RP11-12J10.3	chr10	protein_coding	--	7506	sample2
38734	chr3	17618208	17618733	chr3_388103	9	-	526	5	17618586	intron:1.0;	ENSG00000131374.14	TBC1D5	chr3	protein_coding	TBC1 domain family, member 5	38734	sample2
34078	chr20	32453575	32455707	chr20_484937	75	-	2133	10	32453843	CDS:0.09;intron:0.91;	ENSG00000197183.12	NOL4L	chr20	protein_coding	nucleolar protein 4-like	34078	sample2
28954	chr19	52853902	52854108	chr19_216033	5	-	207	5	52853964	intron:1.0;	ENSG00000198538.10	ZNF28	chr19	protein_coding	zinc finger protein 28	28954	sample2
24221	chr17	82151432	82153299	chr17_100470	143	-	1868	26	82152255	five_prime_UTR:0.29;CDS:0.1;intron:0.6;	ENSG00000176155.18	CCDC57	chr17	protein_coding	coiled-coil domain containing 57	24221	sample2
8626	chr11	70120253	70120558	chr11_11276	16	+	306	15	70120411	intron:1.0;	ENSG00000131620.17	ANO1	chr11	protein_coding	anoctamin 1, calcium activated chloride channel	8626	sample2
9825	chr11	64225108	64225883	chr11_25750	49	-	776	16	64225503	five_prime_UTR:0.01;CDS:0.2;intron:0.78;	ENSG00000149743.13	TRPT1	chr11	protein_coding	tRNA phosphotransferase 1	9825	sample2
21684	chr17	47699503	47699697	chr17_72780	9	+	195	9	47699635	CDS:0.32;intron:0.68;	ENSG00000198933.9	TBKBP1	chr17	protein_coding	TBK1 binding protein 1	21684	sample2
17441	chr15	43891489	43891927	chr15_143084	20	-	439	12	43891780	intron:1.0;	ENSG00000171877.19	FRMD5	chr15	protein_coding	FERM domain containing 5	17441	sample2
5940	chr10	79226107	79226506	chr10_41755	20	+	400	18	79226359	intron:1.0;	ENSG00000108175.16	ZMIZ1	chr10	protein_coding	zinc finger, MIZ-type containing 1	5940	sample2
25997	chr19	35612745	35613113	chr19_187172	59	+	369	52	35612878	five_prime_UTR:0.07;CDS:0.27;intron:0.6;	ENSG00000249115.8	HAUS5	chr19	protein_coding	HAUS augmin-like complex, subunit 5	25997	sample2
44486	chr6	41072980	41073505	chr6_233331	8	+	526	5	41073283	five_prime_UTR:0.2;intron:0.8;	ENSG00000001167.14	NFYA	chr6	protein_coding	nuclear transcription factor Y, alpha	44486	sample2
53592	chr9	136109227	136109548	chr9_640784	7	-	322	4	136109279	noncoding_exon:0.19;intron:0.43;	ENSG00000260193.1	RP11-83N9.5	chr9	lincRNA	--	53592	sample2
45076	chr6	158061600	158062164	chr6_241654	30	+	565	13	158062144	CDS:0.31;intron:0.69;	ENSG00000078269.13	SYNJ2	chr6	protein_coding	synaptojanin 2	45076	sample2
1261	chr1	46285678	46286566	chr1_556605	28	+	889	9	46285809	antisense:1;	ENSG00000132128.16	LRRC41	chr1	protein_coding	leucine rich repeat containing 41	1261	sample2
8699	chr11	72820642	72822414	chr11_12116	152	+	1773	33	72822268	CDS:0.18;intron:0.82;	ENSG00000168010.10	ATG16L2	chr11	protein_coding	autophagy related 16-like 2 (S. cerevisiae)	8699	sample2
35663	chr22	23882464	23882628	chr22_308621	4	+	165	4	23882481	CDS:1.0;	ENSG00000133460.19	SLC2A11	chr22	protein_coding	solute carrier family 2 (facilitated glucose transporter), member 11	35663	sample2
32353	chr2	168246438	168246674	chr2_446923	7	-	237	7	168246527	intron:1.0;	ENSG00000198648.10	STK39	chr2	protein_coding	serine threonine kinase 39	32353	sample2
26779	chr19	49658653	49659435	chr19_195034	51	+	783	18	49659127	intergenic;	--	26779	sample2
34946	chr21	44330685	44331652	chr21_330178	42	+	968	20	44330875	noncoding_exon:0.43;	ENSG00000184441.4	AP001062.7	chr21	antisense	--	34946	sample2
4248	chr1	111738706	111739385	chr1_595644	29	-	680	9	111738778	five_prime_UTR:0.21;CDS:0.08;intron:0.71;	ENSG00000197852.9	FAM212B	chr1	protein_coding	family with sequence similarity 212, member B	4248	sample2
47308	chr7	101911003	101911844	chr7_345490	28	+	842	10	101911297	intron:1.0;	ENSG00000257923.9	CUX1	chr7	protein_coding	cut-like homeobox 1	47308	sample2
20817	chr16	89386227	89386692	chr16_130091	24	-	466	16	89386436	intron:1.0;	ENSG00000167522.14	ANKRD11	chr16	protein_coding	ankyrin repeat domain 11	20817	sample2
1902	chr1	155285734	155285963	chr1_565226	12	+	230	11	155285816	CDS:1.0;	ENSG00000143630.9	HCN3	chr1	protein_coding	hyperpolarization activated cyclic nucleotide gated potassium channel 3	1902	sample2
28375	chr19	38894441	38895088	chr19_210122	26	-	648	17	38894817	CDS:0.03;intron:0.97;	ENSG00000068903.19	SIRT2	chr19	protein_coding	sirtuin 2	28375	sample2
33680	chr20	62937998	62938564	chr20_480383	13	+	567	6	62938417	five_prime_UTR:0.24;intron:0.55;	ENSG00000101193.7	GID8	chr20	protein_coding	GID complex subunit 8	33680	sample2
28177	chr19	32616584	32617074	chr19_207907	22	-	491	12	32616875	intron:1.0;	ENSG00000105186.14	ANKRD27	chr19	protein_coding	ankyrin repeat domain 27 (VPS9 domain)	28177	sample2
48296	chr7	47301078	47301562	chr7_357808	25	-	485	13	47301422	intron:1.0;	ENSG00000136205.16	TNS3	chr7	protein_coding	tensin 3	48296	sample2
27351	chr19	1998120	1999497	chr19_199822	60	-	1378	11	1998986	intron:1.0;	ENSG00000133243.8	BTBD2	chr19	protein_coding	BTB (POZ) domain containing 2	27351	sample2
22709	chr17	4970094	4970536	chr17_84309	35	-	443	20	4970426	CDS:0.45;intron:0.55;	ENSG00000108509.20	CAMTA2	chr17	protein_coding	calmodulin binding transcription activator 2	22709	sample2
9707	chr11	61536092	61537287	chr11_24560	44	-	1196	14	61536708	intron:1.0;	ENSG00000011347.9	SYT7	chr11	protein_coding	synaptotagmin VII	9707	sample2
49194	chr7	158799030	158799072	chr7_368571	9	-	43	9	158799064	CDS:1.0;	ENSG00000117868.15	ESYT2	chr7	protein_coding	extended synaptotagmin-like protein 2	49194	sample2
53626	chr9	136438607	136440055	chr9_641112	222	-	1449	66	136438927	five_prime_UTR:0.28;CDS:0.56;	ENSG00000148384.11	INPP5E	chr9	protein_coding	inositol polyphosphate-5-phosphatase, 72 kDa	53626	sample2
28116	chr19	19627607	19628244	chr19_207303	19	-	638	10	19628097	five_prime_UTR:0.57;intron:0.43;	ENSG00000064547.13	LPAR2	chr19	protein_coding	lysophosphatidic acid receptor 2	28116	sample2
15001	chr14	73208395	73208657	chr14_158374	8	+	263	8	73208510	intron:1.0;	ENSG00000080815.18	PSEN1	chr14	protein_coding	presenilin 1	15001	sample2
871	chr1	28408418	28408605	chr1_551949	9	+	188	9	28408487	intron:1.0;	ENSG00000204138.12	PHACTR4	chr1	protein_coding	phosphatase and actin regulator 4	871	sample2
37159	chr22	45163201	45163761	chr22_325429	31	-	561	19	45163604	noncoding_exon:0.33;intron:0.67;	ENSG00000226328.6	NUP50-AS1	chr22	lincRNA	NUP50 antisense RNA 1 (head to head)	37159	sample2
41110	chr4	3492839	3493077	chr4_533772	7	-	239	7	3492930	antisense:1;	ENSG00000175920.15	DOK7	chr4	protein_coding	docking protein 7	41110	sample2
21373	chr17	30719705	30720642	chr17_69163	38	+	938	13	30719808	intron:1.0;	ENSG00000264538.6	SUZ12P1	chr17	transcribed_unprocessed_pseudogene	suppressor of zeste 12 homolog pseudogene 1	21373	sample2
26265	chr19	41425575	41425915	chr19_190318	13	+	341	11	41425715	intron:1.0;	ENSG00000248098.10	BCKDHA	chr19	protein_coding	branched chain keto acid dehydrogenase E1, alpha polypeptide	26265	sample2
4168	chr1	93338908	93339328	chr1_594490	10	-	421	8	93339188	noncoding_exon:0.87;intron:0.13;	ENSG00000223745.7	RP4-717I23.3	chr1	processed_transcript	--	4168	sample2
20022	chr16	18925609	18926579	chr16_120798	48	-	971	20	18926277	five_prime_UTR:0.43;CDS:0.09;intron:0.35;	ENSG00000157106.16	SMG1	chr16	protein_coding	SMG1 phosphatidylinositol 3-kinase-related kinase	20022	sample2
19674	chr16	1374865	1376714	chr16_117363	122	-	1850	28	1375098	intron:1.0;	ENSG00000059145.18	UNKL	chr16	protein_coding	unkempt family zinc finger-like	19674	sample2
12083	chr12	21656938	21657228	chr12_292591	7	-	291	6	21657025	intron:1.0;	ENSG00000111716.12	LDHB	chr12	protein_coding	lactate dehydrogenase B	12083	sample2
37082	chr22	42296482	42296739	chr22_324538	11	-	258	11	42296592	intergenic;	--	37082	sample2
9627	chr11	47239813	47240249	chr11_23444	20	-	437	10	47240020	three_prime_UTR:0.69;CDS:0.31;	ENSG00000134575.9	ACP2	chr11	protein_coding	acid phosphatase 2, lysosomal	9627	sample2
31124	chr2	239862	240401	chr2_431510	17	-	540	13	240159	three_prime_UTR:1.0;	ENSG00000035115.21	SH3YL1	chr2	protein_coding	SH3 and SYLF domain containing 1	31124	sample2
21462	chr17	38460904	38460932	chr17_70286	14	+	29	13	38460920	CDS:1.0;	ENSG00000275832.4	ARHGAP23	chr17	protein_coding	Rho GTPase activating protein 23	21462	sample2
14621	chr14	39345903	39346016	chr14_153186	5	+	114	5	39345903	CDS:1.0;	ENSG00000258941.3	RP11-407N17.3	chr14	protein_coding	--	14621	sample2
5669	chr10	32489064	32489623	chr10_37595	10	+	560	5	32489134	intron:1.0;	ENSG00000216937.11	CCDC7	chr10	protein_coding	coiled-coil domain containing 7	5669	sample2
3584	chr1	31657032	31657241	chr1_586727	16	-	210	14	31657061	CDS:0.17;intron:0.83;	ENSG00000084636.17	COL16A1	chr1	protein_coding	collagen, type XVI, alpha 1	3584	sample2
24954	chr19	676354	677604	chr19_176361	213	+	1251	47	676525	five_prime_UTR:0.05;CDS:0.08;intron:0.86;	ENSG00000070404.9	FSTL3	chr19	protein_coding	follistatin-like 3 (secreted glycoprotein)	24954	sample2
13840	chr13	114314405	114314931	chr13_266004	13	+	527	6	114314716	five_prime_UTR:0.25;intron:0.55;	ENSG00000198824.5	CHAMP1	chr13	protein_coding	chromosome alignment maintaining phosphoprotein 1	13840	sample2
51950	chr9	124258128	124258584	chr9_621297	24	+	457	15	124258415	five_prime_UTR:0.24;intron:0.76;	ENSG00000119408.16	NEK6	chr9	protein_coding	NIMA-related kinase 6	51950	sample2
27746	chr19	11208587	11208829	chr19_203810	23	-	243	17	11208710	CDS:0.6;intron:0.4;	ENSG00000130158.13	DOCK6	chr19	protein_coding	dedicator of cytokinesis 6	27746	sample2
2258	chr1	201400877	201401142	chr1_571038	7	+	266	7	201401004	noncoding_exon:1.0;	ENSG00000282221.1	RP11-27G14.4	chr1	antisense	--	2258	sample2
202	chr1	1162890	1164170	chr1_544464	155	+	1281	41	1163027	intergenic;	--	202	sample2
40929	chr4	174294903	174295224	chr4_531332	5	+	322	4	174295017	intron:1.0;	ENSG00000164118.12	CEP44	chr4	protein_coding	centrosomal protein 44kDa	40929	sample2
21499	chr17	39719296	39720296	chr17_70738	55	+	1001	25	39719830	CDS:0.05;intron:0.95;	ENSG00000141736.13	ERBB2	chr17	protein_coding	erb-b2 receptor tyrosine kinase 2	21499	sample2
4908	chr1	201492558	201493429	chr1_603793	45	-	872	13	201492694	intron:1.0;	ENSG00000159176.13	CSRP1	chr1	protein_coding	cysteine and glycine-rich protein 1	4908	sample2
35110	chr21	8441744	8441921	chr21_331448	8	-	178	8	8441774	intergenic;	--	35110	sample2
53812	chrX	7257241	7257363	chrX_454117	6	+	123	4	7257274	CDS:1.0;	ENSG00000101846.6	STS	chrX	protein_coding	steroid sulfatase (microsomal), isozyme S	53812	sample2
47048	chr7	74464841	74465511	chr7_342449	21	+	671	11	74464936	intron:1.0;	ENSG00000006704.10	GTF2IRD1	chr7	protein_coding	GTF2I repeat domain containing 1	47048	sample2
3440	chr1	23520865	23521084	chr1_584837	11	-	220	11	23520988	CDS:0.73;intron:0.27;	ENSG00000007968.6	E2F2	chr1	protein_coding	E2F transcription factor 2	3440	sample2
36589	chr22	19892886	19893395	chr22_318665	24	-	510	17	19893042	intron:1.0;	ENSG00000184470.19	TXNRD2	chr22	protein_coding	thioredoxin reductase 2	36589	sample2
10592	chr11	133935531	133936002	chr11_34736	24	-	472	17	133935677	CDS:0.31;intron:0.69;	ENSG00000080854.14	IGSF9B	chr11	protein_coding	immunoglobulin superfamily, member 9B	10592	sample2
37045	chr22	41255007	41255520	chr22_324043	33	-	514	19	41255274	intron:1.0;	ENSG00000100401.19	RANGAP1	chr22	protein_coding	Ran GTPase activating protein 1	37045	sample2
47329	chr7	102227366	102227583	chr7_345945	19	+	218	12	102227436	CDS:1.0;	ENSG00000257923.9	CUX1	chr7	protein_coding	cut-like homeobox 1	47329	sample2
50177	chr8	13238286	13238524	chr8_654511	5	-	239	5	13238411	intron:1.0;	ENSG00000164741.14	DLC1	chr8	protein_coding	DLC1 Rho GTPase activating protein	50177	sample2
3053	chr1	5876177	5876457	chr1_579632	11	-	281	10	5876302	intron:1.0;	ENSG00000131697.17	NPHP4	chr1	protein_coding	nephronophthisis 4	3053	sample2
36702	chr22	22295796	22295964	chr22_319648	4	-	169	4	22295817	intergenic;	--	36702	sample2
13948	chr13	29527516	29527862	chr13_267542	17	-	347	12	29527715	intron:1.0;	ENSG00000139514.12	SLC7A1	chr13	protein_coding	solute carrier family 7 (cationic amino acid transporter, y+ system), member 1	13948	sample2
12519	chr12	58919999	58920448	chr12_297437	10	-	450	7	58920301	five_prime_UTR:0.47;CDS:0.53;	ENSG00000139263.11	LRIG3	chr12	protein_coding	leucine-rich repeats and immunoglobulin-like domains 3	12519	sample2
46169	chr6	117563954	117564132	chr6_254362	3	-	179	3	117563995	intron:1.0;	ENSG00000282218.1	RP1-179P9.3	chr6	protein_coding	--	46169	sample2
32034	chr2	108924707	108925204	chr2_442962	34	-	498	20	108924900	intron:1.0;	ENSG00000135960.9	EDAR	chr2	protein_coding	ectodysplasin A receptor	32034	sample2
34861	chr21	42560204	42560521	chr21_329400	15	+	318	13	42560359	intron:1.0;	ENSG00000160190.13	SLC37A1	chr21	protein_coding	solute carrier family 37 (glucose-6-phosphate transporter), member 1	34861	sample2
33722	chr20	63677855	63679727	chr20_480715	179	+	1873	37	63678166	CDS:0.06;intron:0.94;	ENSG00000258366.7	RTEL1	chr20	protein_coding	regulator of telomere elongation helicase 1	33722	sample2
19013	chr16	67286444	67286919	chr16_110799	53	+	476	24	67286605	CDS:0.83;intron:0.17;	ENSG00000196155.12	PLEKHG4	chr16	protein_coding	pleckstrin homology domain containing, family G (with RhoGef domain) member 4	19013	sample2
21838	chr17	57663503	57663896	chr17_74661	14	+	394	10	57663592	intron:1.0;	ENSG00000153944.10	MSI2	chr17	protein_coding	musashi RNA-binding protein 2	21838	sample2
33609	chr20	62064544	62064778	chr20_479598	4	+	235	3	62064627	antisense:1;	ENSG00000130699.16	TAF4	chr20	protein_coding	TAF4 RNA polymerase II, TATA box binding protein (TBP)-associated factor, 135kDa	33609	sample2
16735	chr15	62722352	62722610	chr15_134354	12	+	259	9	62722389	CDS:0.52;intron:0.48;	ENSG00000171914.14	TLN2	chr15	protein_coding	talin 2	16735	sample2
40196	chr4	3218403	3218701	chr4_521307	11	+	299	10	3218554	intron:1.0;	ENSG00000197386.10	HTT	chr4	protein_coding	huntingtin	40196	sample2
35828	chr22	31225662	31225934	chr22_310852	30	+	273	25	31225721	CDS:0.37;intron:0.63;	ENSG00000182541.17	LIMK2	chr22	protein_coding	LIM domain kinase 2	35828	sample2
13995	chr13	40900496	40901169	chr13_268375	16	-	674	8	40900877	intron:1.0;	ENSG00000168852.12	TPTE2P5	chr13	transcribed_unprocessed_pseudogene	transmembrane phosphoinositide 3-phosphatase and tensin homolog 2 pseudogene 5	13995	sample2
26223	chr19	40610212	40610899	chr19_189818	51	+	688	26	40610582	CDS:0.18;intron:0.82;	ENSG00000090006.17	LTBP4	chr19	protein_coding	latent transforming growth factor beta binding protein 4	26223	sample2
43269	chr5	72226712	72227023	chr5_511010	8	-	312	5	72226807	intron:1.0;	ENSG00000113048.16	MRPS27	chr5	protein_coding	mitochondrial ribosomal protein S27	43269	sample2
15808	chr14	55411396	55411745	chr14_168442	6	-	350	5	55411512	CDS:0.41;intron:0.59;	ENSG00000126775.8	ATG14	chr14	protein_coding	autophagy related 14	15808	sample2
41137	chr4	4101906	4102303	chr4_533932	13	-	398	8	4102041	intergenic;	--	41137	sample2
35580	chr22	20208894	20209096	chr22_307556	5	+	203	5	20209012	intergenic;	--	35580	sample2
18508	chr16	19114022	19115269	chr16_105298	58	+	1248	14	19114159	five_prime_UTR:0.06;CDS:0.65;	ENSG00000205730.6	ITPRIPL2	chr16	protein_coding	inositol 1,4,5-trisphosphate receptor interacting protein-like 2	18508	sample2
29008	chr19	54635741	54635889	chr19_216464	4	-	149	4	54635764	noncoding_exon:1.0;	ENSG00000224730.1	AC009892.10	chr19	antisense	--	29008	sample2
40274	chr4	7021742	7022041	chr4_522293	14	+	300	13	7021894	intron:1.0;	ENSG00000132405.18	TBC1D14	chr4	protein_coding	TBC1 domain family, member 14	40274	sample2
26951	chr19	55044539	55045184	chr19_196790	16	+	646	8	55044939	intron:1.0;	ENSG00000267265.5	CTC-550B14.7	chr19	antisense	--	26951	sample2
54624	chrX	52992897	52993080	chrX_464903	4	-	184	4	52992933	intron:1.0;	ENSG00000268350.7	FAM156A	chrX	protein_coding	family with sequence similarity 156, member A	54624	sample2
18088	chr16	665006	667764	chr16_101294	424	+	2759	53	665985	intron:1.0;	ENSG00000102854.14	MSLN	chr16	protein_coding	mesothelin	18088	sample2
43950	chr6	1636785	1636952	chr6_227174	6	+	168	6	1636842	antisense:1;	ENSG00000112699.10	GMDS	chr6	protein_coding	GDP-mannose 4,6-dehydratase	43950	sample2
10034	chr11	68120451	68121342	chr11_27512	38	-	892	12	68121042	five_prime_UTR:0.19;CDS:0.39;intron:0.42;	ENSG00000110721.11	CHKA	chr11	protein_coding	choline kinase alpha	10034	sample2
49905	chr8	128032863	128033932	chr8_651744	43	+	1070	18	128032976	intron:1.0;	ENSG00000249859.7	PVT1	chr8	lincRNA	Pvt1 oncogene (non-protein coding)	49905	sample2
36668	chr22	21767278	21767749	chr22_319381	17	-	472	9	21767465	intron:1.0;	ENSG00000100030.14	MAPK1	chr22	protein_coding	mitogen-activated protein kinase 1	36668	sample2
13798	chr13	113491586	113491873	chr13_265607	17	+	288	16	113491726	intron:1.0;	ENSG00000150403.17	TMCO3	chr13	protein_coding	transmembrane and coiled-coil domains 3	13798	sample2
49330	chr8	22586571	22587361	chr8_644091	34	+	791	14	22586887	intron:1.0;	ENSG00000120913.23	PDLIM2	chr8	protein_coding	PDZ and LIM domain 2 (mystique)	49330	sample2
11750	chr12	122133203	122133600	chr12_288685	18	+	398	11	122133455	five_prime_UTR:0.36;CDS:0.64;	ENSG00000175727.13	MLXIP	chr12	protein_coding	MLX interacting protein	11750	sample2
30824	chr2	234952525	234953176	chr2_428534	29	+	652	16	234952968	intron:1.0;	ENSG00000130147.15	SH3BP4	chr2	protein_coding	SH3-domain binding protein 4	30824	sample2
19658	chr16	967941	968325	chr16_117257	13	-	385	9	968060	intron:1.0;	ENSG00000103227.18	LMF1	chr16	protein_coding	lipase maturation factor 1	19658	sample2
26679	chr19	48625663	48626430	chr19_194226	72	+	768	35	48625926	five_prime_UTR:0.3;CDS:0.62;intron:0.09;	ENSG00000063176.15	SPHK2	chr19	protein_coding	sphingosine kinase 2	26679	sample2
45174	chr6	169654990	169655158	chr6_242933	3	+	169	3	169655051	antisense:1;	ENSG00000184465.15	WDR27	chr6	protein_coding	WD repeat domain 27	45174	sample2
4635	chr1	156645979	156646275	chr1_599978	14	-	297	13	156646071	antisense:1;	ENSG00000132692.18	BCAN	chr1	protein_coding	brevican	4635	sample2
47424	chr7	128065805	128066254	chr7_347541	13	+	450	9	128066107	intron:1.0;	ENSG00000197157.10	SND1	chr7	protein_coding	staphylococcal nuclease and tudor domain containing 1	47424	sample2
920	chr1	31423218	31423969	chr1_552641	37	+	752	20	31423692	CDS:0.22;intron:0.78;	ENSG00000168528.11	SERINC2	chr1	protein_coding	serine incorporator 2	920	sample2
54524	chrX	40093505	40094135	chrX_463764	15	-	631	8	40093761	intron:1.0;	ENSG00000183337.16	BCOR	chrX	protein_coding	BCL6 corepressor	54524	sample2
26494	chr19	45768267	45769024	chr19_192382	32	+	758	18	45768508	noncoding_exon:0.25;intron:0.75;	ENSG00000259605.3	AC074212.5	chr19	processed_transcript	--	26494	sample2
52421	chr9	137226860	137227529	chr9_626586	17	+	670	6	137227359	five_prime_UTR:0.39;	ENSG00000233198.3	RNF224	chr9	protein_coding	ring finger protein 224	52421	sample2
48127	chr7	23531608	23531912	chr7_355659	22	-	305	14	23531686	five_prime_UTR:0.29;CDS:0.12;intron:0.59;	ENSG00000164548.10	TRA2A	chr7	protein_coding	transformer 2 alpha homolog (Drosophila)	48127	sample2
23185	chr17	36505296	36505404	chr17_89666	19	-	109	14	36505403	CDS:1.0;	ENSG00000278259.4	MYO19	chr17	protein_coding	myosin XIX	23185	sample2
52349	chr9	136109968	136110286	chr9_625850	11	+	319	9	136110075	intergenic;	--	52349	sample2
40621	chr4	89688105	89688425	chr4_527178	6	+	321	4	89688195	intron:1.0;	ENSG00000251095.6	RP11-115D19.1	chr4	antisense	--	40621	sample2
19000	chr16	67204915	67205129	chr16_110717	11	+	215	11	67204982	intergenic;	--	19000	sample2
12293	chr12	51083026	51083643	chr12_295105	25	-	618	14	51083436	five_prime_UTR:0.34;intron:0.51;	ENSG00000110925.6	CSRNP2	chr12	protein_coding	cysteine-serine-rich nuclear protein 2	12293	sample2
16573	chr15	41839051	41840230	chr15_132329	58	+	1180	15	41839602	CDS:0.06;intron:0.94;	ENSG00000168970.20	JMJD7-PLA2G4B	chr15	protein_coding	JMJD7-PLA2G4B readthrough	16573	sample2
37918	chr3	63990238	63990580	chr3_377130	11	+	343	7	63990434	CDS:0.4;intron:0.6;	ENSG00000163635.17	ATXN7	chr3	protein_coding	ataxin 7	37918	sample2
26705	chr19	49017765	49018109	chr19_194493	11	+	345	9	49017892	intergenic;	--	26705	sample2
31972	chr2	105281344	105281660	chr2_442343	15	-	317	13	105281513	intron:1.0;	ENSG00000135966.12	TGFBRAP1	chr2	protein_coding	transforming growth factor, beta receptor associated protein 1	31972	sample2
16925	chr15	74803870	74804121	chr15_136728	6	+	252	5	74803964	intergenic;	--	16925	sample2
23085	chr17	29113808	29114109	chr17_88566	24	-	302	19	29114030	CDS:0.29;intron:0.71;	ENSG00000196535.14	MYO18A	chr17	protein_coding	myosin XVIIIA	23085	sample2
8365	chr11	65580080	65580259	chr11_8773	32	+	180	21	65580217	CDS:1.0;	ENSG00000173442.11	EHBP1L1	chr11	protein_coding	EH domain binding protein 1-like 1	8365	sample2
18620	chr16	28293096	28293309	chr16_106805	10	+	214	8	28293290	five_prime_UTR:0.96;intron:0.04;	ENSG00000188322.4	SBK1	chr16	protein_coding	SH3 domain binding kinase 1	18620	sample2
298	chr1	2165198	2165864	chr1_545191	23	+	667	12	2165364	intron:1.0;	ENSG00000067606.15	PRKCZ	chr1	protein_coding	protein kinase C, zeta	298	sample2
51921	chr9	121746079	121746323	chr9_621002	7	+	245	7	121746205	intron:1.0;	ENSG00000136848.16	DAB2IP	chr9	protein_coding	DAB2 interacting protein	51921	sample2
7073	chr10	77819894	77820018	chr10_56961	22	-	125	19	77820011	CDS:1.0;	ENSG00000151208.16	DLG5	chr10	protein_coding	discs, large homolog 5 (Drosophila)	7073	sample2
21646	chr17	45138915	45139224	chr17_72388	17	+	310	13	45139061	CDS:0.45;intron:0.55;	ENSG00000181513.14	ACBD4	chr17	protein_coding	acyl-CoA binding domain containing 4	21646	sample2
17213	chr15	101024802	101024967	chr15_140472	10	+	166	6	101024802	CDS:1.0;	ENSG00000154237.12	LRRK1	chr15	protein_coding	leucine-rich repeat kinase 1	17213	sample2
27628	chr19	7972688	7973218	chr19_202656	12	-	531	6	7972880	intron:1.0;	ENSG00000066044.13	ELAVL1	chr19	protein_coding	ELAV like RNA binding protein 1	27628	sample2
35154	chr21	31124290	31124570	chr21_332206	4	-	281	4	31124423	CDS:0.17;intron:0.82;	ENSG00000156299.12	TIAM1	chr21	protein_coding	T-cell lymphoma invasion and metastasis 1	35154	sample2
4845	chr1	192986888	192987151	chr1_603067	7	-	264	7	192987004	intergenic;	--	4845	sample2
51247	chr9	20684240	20684600	chr9_613110	8	+	361	6	20684333	intron:1.0;	ENSG00000188352.12	FOCAD	chr9	protein_coding	focadhesin	51247	sample2
43103	chr5	14749088	14749306	chr5_508403	9	-	219	6	14749171	CDS:0.62;intron:0.38;	ENSG00000154122.12	ANKH	chr5	protein_coding	ANKH inorganic pyrophosphate transport regulator	43103	sample2
7222	chr10	97358942	97359010	chr10_58997	11	-	69	11	97359002	CDS:1.0;	ENSG00000052749.13	RRP12	chr10	protein_coding	ribosomal RNA processing 12 homolog (S. cerevisiae)	7222	sample2
8675	chr11	71639594	71639919	chr11_11869	9	+	326	7	71639684	intergenic;	--	8675	sample2
44243	chr6	30913308	30913387	chr6_231115	12	+	80	11	30913374	CDS:1.0;	ENSG00000213780.10	GTF2H4	chr6	protein_coding	general transcription factor IIH, polypeptide 4, 52kDa	44243	sample2
52072	chr9	127495928	127496479	chr9_622611	24	+	552	12	127496040	CDS:0.24;intron:0.76;	ENSG00000148356.13	LRSAM1	chr9	protein_coding	leucine rich repeat and sterile alpha motif containing 1	52072	sample2
2289	chr1	202438326	202438719	chr1_571373	14	+	394	11	202438593	intron:1.0;	ENSG00000077157.20	PPP1R12B	chr1	protein_coding	protein phosphatase 1, regulatory subunit 12B	2289	sample2
37379	chr3	10286520	10287101	chr3_369665	22	+	582	13	10286955	intron:1.0;	ENSG00000240288.7	GHRLOS	chr3	antisense	ghrelin opposite strand/antisense RNA	37379	sample2
54289	chrX	129540743	129541075	chrX_460493	9	+	333	7	129540769	CDS:0.24;intron:0.76;	ENSG00000122126.15	OCRL	chrX	protein_coding	oculocerebrorenal syndrome of Lowe	54289	sample2
30294	chr2	173963656	173963851	chr2_421776	5	+	196	5	173963760	antisense:1;	ENSG00000172845.13	SP3	chr2	protein_coding	Sp3 transcription factor	30294	sample2
2114	chr1	174022139	174022321	chr1_568370	3	+	183	3	174022200	antisense:1;	ENSG00000135870.11	RC3H1	chr1	protein_coding	ring finger and CCCH-type domains 1	2114	sample2
48191	chr7	30478408	30478784	chr7_356541	11	-	377	8	30478520	five_prime_UTR:0.47;intron:0.52;	ENSG00000106100.10	NOD1	chr7	protein_coding	nucleotide-binding oligomerization domain containing 1	48191	sample2
22147	chr17	77415678	77416941	chr17_78657	94	+	1264	25	77415907	intron:1.0;	ENSG00000184640.17	SEPT9	chr17	protein_coding	septin 9	22147	sample2
15305	chr14	103693552	103693969	chr14_163007	50	+	418	22	103693675	three_prime_UTR:0.3;CDS:0.16;intron:0.54;	ENSG00000126214.20	KLC1	chr14	protein_coding	kinesin light chain 1	15305	sample2
23498	chr17	45396915	45397208	chr17_92594	25	-	294	15	45396976	CDS:0.37;intron:0.63;	ENSG00000159314.11	ARHGAP27	chr17	protein_coding	Rho GTPase activating protein 27	23498	sample2
21038	chr17	7404790	7406645	chr17_65145	93	+	1856	22	7405540	five_prime_UTR:0.4;intron:0.56;	ENSG00000169992.9	NLGN2	chr17	protein_coding	neuroligin 2	21038	sample2
7035	chr10	73495534	73495985	chr10_56529	12	-	452	8	73495832	five_prime_UTR:0.21;CDS:0.19;intron:0.6;	ENSG00000107758.15	PPP3CB	chr10	protein_coding	protein phosphatase 3, catalytic subunit, beta isozyme	7035	sample2
39092	chr3	49717147	49717659	chr3_392415	21	-	513	12	49717443	three_prime_UTR:1.0;	ENSG00000176020.8	AMIGO3	chr3	protein_coding	adhesion molecule with Ig-like domain 3	39092	sample2
36187	chr22	44755992	44756444	chr22_314408	41	+	453	30	44756173	intron:1.0;	ENSG00000248405.9	PRR5-ARHGAP8	chr22	protein_coding	PRR5-ARHGAP8 readthrough	36187	sample2
49001	chr7	141662559	141662808	chr7_366519	11	-	250	11	141662661	three_prime_UTR:0.39;CDS:0.61;	ENSG00000257093.6	KIAA1147	chr7	protein_coding	KIAA1147	49001	sample2
4127	chr1	86899293	86899778	chr1_593886	29	-	486	19	86899600	intron:1.0;	ENSG00000183291.15	2022-09-15	chr1	protein_coding	--	4127	sample2
35424	chr21	45074013	45074468	chr21_334767	11	-	456	5	45074077	noncoding_exon:0.33;	ENSG00000197381.15	ADARB1	chr21	protein_coding	adenosine deaminase, RNA-specific, B1	35424	sample2
54027	chrX	49063860	49064065	chrX_457254	22	+	206	12	49063860	CDS:0.69;intron:0.31;	ENSG00000147144.12	CCDC120	chrX	protein_coding	coiled-coil domain containing 120	54027	sample2
53851	chrX	12975118	12975931	chrX_454753	74	+	814	36	12975709	five_prime_UTR:1.0;	ENSG00000205542.10	TMSB4X	chrX	protein_coding	thymosin beta 4, X-linked	53851	sample2
28579	chr19	45093155	45093376	chr19_212261	10	-	222	10	45093229	antisense:1;	ENSG00000104866.10	PPP1R37	chr19	protein_coding	protein phosphatase 1, regulatory subunit 37	28579	sample2
52553	chr9	21525927	21526252	chr9_628245	13	-	326	10	21526021	intron:1.0;	ENSG00000171889.3	MIR31HG	chr9	sense_overlapping	MIR31 host gene	52553	sample2
25657	chr19	16152864	16153339	chr19_183376	17	+	476	11	16153136	CDS:0.35;intron:0.65;	ENSG00000196684.12	HSH2D	chr19	protein_coding	hematopoietic SH2 domain containing	25657	sample2
54239	chrX	108667132	108667183	chrX_459823	12	+	52	12	108667143	CDS:1.0;	ENSG00000188153.12	COL4A5	chrX	protein_coding	collagen, type IV, alpha 5	54239	sample2
19517	chr16	89839404	89840108	chr16_116131	24	+	705	11	89839607	intron:1.0;	ENSG00000204991.10	SPIRE2	chr16	protein_coding	spire-type actin nucleation factor 2	19517	sample2
16398	chr14	105212704	105213315	chr14_175889	29	-	612	13	105213149	intron:1.0;	ENSG00000185024.15	BRF1	chr14	protein_coding	BRF1, RNA polymerase III transcription initiation factor 90 kDa subunit	16398	sample2
12328	chr12	53049890	53050233	chr12_295559	11	-	344	9	53050086	intron:1.0;	ENSG00000257337.6	RP11-983P16.4	chr12	antisense	--	12328	sample2
20083	chr16	23493695	23493907	chr16_121396	9	-	213	9	23493768	intron:1.0;	ENSG00000103365.15	GGA2	chr16	protein_coding	golgi-associated, gamma adaptin ear containing, ARF binding protein 2	20083	sample2
41023	chr4	959100	960001	chr4_532718	84	-	902	30	959854	three_prime_UTR:1.0;	ENSG00000145214.13	DGKQ	chr4	protein_coding	diacylglycerol kinase, theta 110kDa	41023	sample2
13461	chr13	51452794	51452965	chr13_261597	3	+	172	3	51452840	intron:1.0;	ENSG00000236778.7	INTS6-AS1	chr13	antisense	INTS6 antisense RNA 1	13461	sample2
42865	chr5	175478557	175478639	chr5_505748	6	+	83	6	175478622	five_prime_UTR:1.0;	ENSG00000164466.12	SFXN1	chr5	protein_coding	sideroflexin 1	42865	sample2
10107	chr11	70798296	70798556	chr11_28493	19	-	261	14	70798475	CDS:0.44;intron:0.56;	ENSG00000162105.16	SHANK2	chr11	protein_coding	SH3 and multiple ankyrin repeat domains 2	10107	sample2
21866	chr17	60910531	60910702	chr17_75197	6	+	172	5	60910568	CDS:1.0;	ENSG00000141376.20	BCAS3	chr17	protein_coding	breast carcinoma amplified sequence 3	21866	sample2
19829	chr16	3158438	3158703	chr16_118583	6	-	266	6	3158556	intergenic;	--	19829	sample2
18123	chr16	1495248	1496796	chr16_101707	135	+	1549	36	1495356	CDS:0.18;intron:0.82;	ENSG00000100726.14	TELO2	chr16	protein_coding	telomere maintenance 2	18123	sample2
22410	chr17	82433657	82433822	chr17_81185	21	+	166	16	82433675	CDS:1.0;	ENSG00000169660.15	HEXDC	chr17	protein_coding	hexosaminidase (glycosyl hydrolase family 20, catalytic domain) containing	22410	sample2
25623	chr19	14159788	14160214	chr19_182857	12	+	427	8	14160053	intron:1.0;	ENSG00000267169.1	CTB-55O6.12	chr19	antisense	--	25623	sample2
31067	chr2	241383498	241383911	chr2_431047	11	+	414	7	241383598	intron:1.0;	ENSG00000006607.13	FARP2	chr2	protein_coding	FERM, RhoGEF and pleckstrin domain protein 2	31067	sample2
31841	chr2	88055282	88055754	chr2_440863	22	-	473	13	88055416	five_prime_UTR:0.22;noncoding_exon:0.05;intron:0.73;	ENSG00000275955.1	AC108479.3	chr2	miRNA	--	31841	sample2
3991	chr1	53836485	53836762	chr1_591592	7	-	278	6	53836566	intron:1.0;	ENSG00000058804.11	NDC1	chr1	protein_coding	NDC1 transmembrane nucleoporin	3991	sample2
47419	chr7	128032660	128033272	chr7_347493	22	+	613	11	128033125	intron:1.0;	ENSG00000197157.10	SND1	chr7	protein_coding	staphylococcal nuclease and tudor domain containing 1	47419	sample2
6049	chr10	93993962	93994570	chr10_43293	10	+	609	4	93994236	five_prime_UTR:0.44;intron:0.51;	ENSG00000138193.14	PLCE1	chr10	protein_coding	phospholipase C, epsilon 1	6049	sample2
17646	chr15	66497489	66497946	chr15_146587	8	-	458	5	66497682	three_prime_UTR:0.08;five_prime_UTR:0.18;CDS:0.45;	ENSG00000174446.12	SNAPC5	chr15	protein_coding	small nuclear RNA activating complex, polypeptide 5, 19kDa	17646	sample2
12785	chr12	112039378	112039767	chr12_301230	27	-	390	22	112039563	intron:1.0;	ENSG00000111300.9	NAA25	chr12	protein_coding	N(alpha)-acetyltransferase 25, NatB auxiliary subunit	12785	sample2
47889	chr7	2125881	2126280	chr7_353015	16	-	400	13	2126057	intron:1.0;	ENSG00000002822.15	MAD1L1	chr7	protein_coding	MAD1 mitotic arrest deficient-like 1 (yeast)	47889	sample2
32063	chr2	110115283	110115798	chr2_443201	33	-	516	20	110115499	five_prime_UTR:0.01;CDS:0.2;intron:0.78;	ENSG00000144063.3	MALL	chr2	protein_coding	mal, T-cell differentiation protein-like	32063	sample2
27436	chr19	3634501	3634943	chr19_200616	31	-	443	20	3634641	intron:1.0;	ENSG00000186111.8	PIP5K1C	chr19	protein_coding	phosphatidylinositol-4-phosphate 5-kinase, type I, gamma	27436	sample2
14219	chr13	95219530	95219814	chr13_271815	9	-	285	8	95219632	intron:1.0;	ENSG00000125257.13	ABCC4	chr13	protein_coding	ATP-binding cassette, sub-family C (CFTR/MRP), member 4	14219	sample2
23237	chr17	39197411	39197666	chr17_90011	12	-	256	11	39197509	five_prime_UTR:0.67;CDS:0.33;	ENSG00000067191.15	CACNB1	chr17	protein_coding	calcium channel, voltage-dependent, beta 1 subunit	23237	sample2
54393	chrX	154466319	154466793	chrX_461834	59	+	475	31	154466388	CDS:0.65;intron:0.35;	ENSG00000130827.6	PLXNA3	chrX	protein_coding	plexin A3	54393	sample2
31148	chr2	3296711	3297221	chr2_431764	17	-	511	9	3296870	intron:1.0;	ENSG00000032389.12	TSSC1	chr2	protein_coding	tumor suppressing subtransferable candidate 1	31148	sample2
11566	chr12	109499632	109499809	chr12_286396	8	+	178	7	109499683	CDS:1.0;	ENSG00000151148.13	UBE3B	chr12	protein_coding	ubiquitin protein ligase E3B	11566	sample2
47866	chr7	2003943	2004822	chr7_352790	24	-	880	13	2004058	intron:1.0;	ENSG00000002822.15	MAD1L1	chr7	protein_coding	MAD1 mitotic arrest deficient-like 1 (yeast)	47866	sample2
16947	chr15	75213972	75214255	chr15_136866	15	+	284	15	75214108	intergenic;	--	16947	sample2
477	chr1	11736359	11736697	chr1_547392	10	+	339	9	11736549	intron:1.0;	ENSG00000177674.15	AGTRAP	chr1	protein_coding	angiotensin II receptor-associated protein	477	sample2
24745	chr18	31101820	31102214	chr18_224592	7	-	395	5	31102015	five_prime_UTR:0.62;CDS:0.18;intron:0.21;	ENSG00000134755.14	DSC2	chr18	protein_coding	desmocollin 2	24745	sample2
6866	chr10	43361742	43362007	chr10_54116	5	-	266	5	43361860	intergenic;	--	6866	sample2
49977	chr8	143561741	143561828	chr8_652580	11	+	88	9	143561762	CDS:1.0;	ENSG00000104518.10	GSDMD	chr8	protein_coding	gasdermin D	49977	sample2
34236	chr20	38002968	38003186	chr20_486850	9	-	219	9	38003056	intron:1.0;	ENSG00000101407.12	TTI1	chr20	protein_coding	TELO2 interacting protein 1	34236	sample2
45204	chr6	692614	693116	chr6_243212	16	-	503	9	692956	five_prime_UTR:0.19;intron:0.8;	ENSG00000112685.13	EXOC2	chr6	protein_coding	exocyst complex component 2	45204	sample2
21939	chr17	66302582	66303024	chr17_76105	10	+	443	6	66302710	five_prime_UTR:0.06;CDS:0.39;	ENSG00000154229.11	PRKCA	chr17	protein_coding	protein kinase C, alpha	21939	sample2
13373	chr13	42272083	42272451	chr13_260136	7	+	369	6	42272223	five_prime_UTR:0.21;intron:0.61;	ENSG00000023516.8	AKAP11	chr13	protein_coding	A kinase (PRKA) anchor protein 11	13373	sample2
44258	chr6	30924353	30924560	chr6_231144	25	+	208	17	30924401	CDS:1.0;	ENSG00000137411.16	VARS2	chr6	protein_coding	valyl-tRNA synthetase 2, mitochondrial	44258	sample2
1614	chr1	110226586	110227045	chr1_561719	20	+	460	11	110226897	intron:1.0;	ENSG00000116396.13	KCNC4	chr1	protein_coding	potassium channel, voltage gated Shaw related subfamily C, member 4	1614	sample2
28556	chr19	44499502	44500431	chr19_212060	58	-	930	16	44499760	five_prime_UTR:0.21;CDS:0.05;intron:0.75;	ENSG00000167384.10	ZNF180	chr19	protein_coding	zinc finger protein 180	28556	sample2
1342	chr1	61145973	61146199	chr1_557857	8	+	227	8	61146052	intron:1.0;	ENSG00000162599.15	NFIA	chr1	protein_coding	nuclear factor I/A	1342	sample2
54038	chrX	49250147	49250448	chrX_457323	14	+	302	10	49250258	three_prime_UTR:0.62;CDS:0.38;	ENSG00000101997.12	CCDC22	chrX	protein_coding	coiled-coil domain containing 22	54038	sample2
19830	chr16	3234559	3235437	chr16_118599	32	-	879	12	3235023	five_prime_UTR:0.91;intron:0.09;	ENSG00000010539.11	ZNF200	chr16	protein_coding	zinc finger protein 200	19830	sample2
22075	chr17	75705177	75705796	chr17_77878	27	+	620	14	75705386	intron:1.0;	ENSG00000161526.14	SAP30BP	chr17	protein_coding	SAP30 binding protein	22075	sample2
47280	chr7	100873105	100873419	chr7_345178	49	+	315	34	100873190	three_prime_UTR:0.37;CDS:0.42;intron:0.21;	ENSG00000087077.11	TRIP6	chr7	protein_coding	thyroid hormone receptor interactor 6	47280	sample2
18233	chr16	2561817	2562178	chr16_102542	14	+	362	10	2561958	CDS:0.25;intron:0.75;	ENSG00000140992.18	PDPK1	chr16	protein_coding	3-phosphoinositide dependent protein kinase 1	18233	sample2
33291	chr20	36545206	36546611	chr20_475450	88	+	1406	32	36546464	intron:1.0;	ENSG00000101335.9	MYL9	chr20	protein_coding	myosin, light chain 9, regulatory	33291	sample2
46879	chr7	55059813	55060118	chr7_340533	17	+	306	16	55059971	intron:1.0;	ENSG00000146648.15	EGFR	chr7	protein_coding	epidermal growth factor receptor	46879	sample2
15321	chr14	103734583	103734825	chr14_163079	3	+	243	3	103734693	antisense:1;	ENSG00000088808.16	PPP1R13B	chr14	protein_coding	protein phosphatase 1, regulatory subunit 13B	15321	sample2
29846	chr2	101252820	101253505	chr2_415112	52	+	686	27	101253033	five_prime_UTR:0.21;CDS:0.75;intron:0.04;	ENSG00000158435.7	CNOT11	chr2	protein_coding	CCR4-NOT transcription complex, subunit 11	29846	sample2
6748	chr10	24722435	24722983	chr10_52354	10	-	549	6	24722839	intron:1.0;	ENSG00000107863.16	ARHGAP21	chr10	protein_coding	Rho GTPase activating protein 21	6748	sample2
8026	chr11	44080939	44081393	chr11_4986	24	+	455	9	44081191	CDS:0.41;intron:0.59;	ENSG00000110455.13	ACCS	chr11	protein_coding	1-aminocyclopropane-1-carboxylate synthase homolog (Arabidopsis)(non-functional)	8026	sample2
53685	chr9	136885166	136885568	chr9_641518	12	-	403	9	136885392	antisense:1;	ENSG00000127191.17	TRAF2	chr9	protein_coding	TNF receptor-associated factor 2	53685	sample2
43878	chr5	179840236	179841145	chr5_519046	64	-	910	26	179840879	three_prime_UTR:0.65;CDS:0.14;intron:0.2;	ENSG00000161010.14	C5orf45	chr5	protein_coding	chromosome 5 open reading frame 45	43878	sample2
26643	chr19	48271726	48271916	chr19_193894	4	+	191	4	48271797	five_prime_UTR:0.54;intron:0.46;	ENSG00000178150.8	ZNF114	chr19	protein_coding	zinc finger protein 114	26643	sample2
27002	chr19	55481151	55481439	chr19_197044	21	+	289	16	55481264	CDS:0.84;intron:0.16;	ENSG00000197483.9	ZNF628	chr19	protein_coding	zinc finger protein 628	27002	sample2
2108	chr1	173477809	173478465	chr1_568218	17	+	657	8	173477916	intron:1.0;	ENSG00000117592.8	PRDX6	chr1	protein_coding	peroxiredoxin 6	2108	sample2
45190	chr6	505517	505829	chr6_243057	9	-	313	7	505664	intron:1.0;	ENSG00000112685.13	EXOC2	chr6	protein_coding	exocyst complex component 2	45190	sample2
47256	chr7	100483764	100484044	chr7_344961	5	+	281	3	100483907	five_prime_UTR:0.27;intron:0.15;	ENSG00000166924.8	NYAP1	chr7	protein_coding	neuronal tyrosine-phosphorylated phosphoinositide-3-kinase adaptor 1	47256	sample2
16272	chr14	102925234	102925511	chr14_174840	6	-	278	6	102925364	antisense:1;	ENSG00000166126.10	AMN	chr14	protein_coding	amnion associated transmembrane protein	16272	sample2
52377	chr9	136806077	136806288	chr9_626166	10	+	212	8	136806124	CDS:0.76;intron:0.24;	ENSG00000213213.13	CCDC183	chr9	protein_coding	coiled-coil domain containing 183	52377	sample2
23316	chr17	41975293	41975704	chr17_90904	14	-	412	9	41975414	antisense:1;	ENSG00000173786.16	CNP	chr17	protein_coding	2',3'-cyclic nucleotide 3' phosphodiesterase	23316	sample2
14693	chr14	54777071	54777650	chr14_154148	25	+	580	12	54777503	intron:1.0;	ENSG00000020577.13	SAMD4A	chr14	protein_coding	sterile alpha motif domain containing 4A	14693	sample2
38940	chr3	47126647	47126663	chr3_390740	7	-	17	7	47126649	CDS:1.0;	ENSG00000181555.19	SETD2	chr3	protein_coding	SET domain containing 2	38940	sample2
25371	chr19	7542560	7543114	chr19_180010	49	+	555	16	7542909	CDS:0.64;intron:0.36;	ENSG00000032444.15	PNPLA6	chr19	protein_coding	patatin-like phospholipase domain containing 6	25371	sample2
29104	chr19	58001188	58001479	chr19_217484	11	-	292	7	58001322	five_prime_UTR:0.18;CDS:0.11;intron:0.72;	ENSG00000166704.11	ZNF606	chr19	protein_coding	zinc finger protein 606	29104	sample2
26146	chr19	38306924	38308371	chr19_188774	84	+	1448	19	38307162	antisense:1;	ENSG00000167645.16	YIF1B	chr19	protein_coding	Yip1 interacting factor homolog B (S. cerevisiae)	26146	sample2
26054	chr19	36104517	36105327	chr19_187546	108	+	811	29	36104794	three_prime_UTR:0.09;CDS:0.52;intron:0.11;	ENSG00000075702.16	WDR62	chr19	protein_coding	WD repeat domain 62	26054	sample2
13729	chr13	112724596	112726744	chr13_264842	111	+	2149	20	112725915	intron:1.0;	ENSG00000068650.18	ATP11A	chr13	protein_coding	ATPase, class VI, type 11A	13729	sample2
9814	chr11	64144087	64144794	chr11_25697	24	-	708	14	64144647	intron:1.0;	ENSG00000133315.10	MACROD1	chr11	protein_coding	MACRO domain containing 1	9814	sample2
42895	chr5	177303764	177304066	chr5_506285	30	+	303	29	177303919	five_prime_UTR:0.7;CDS:0.27;	ENSG00000169230.9	PRELID1	chr5	protein_coding	PRELI domain containing 1	42895	sample2
5870	chr10	74111560	74112004	chr10_40625	19	+	445	11	74111664	CDS:0.22;intron:0.78;	ENSG00000035403.16	VCL	chr10	protein_coding	vinculin	5870	sample2
13971	chr13	32525421	32525716	chr13_267952	24	-	296	22	32525585	intron:1.0;	ENSG00000244754.8	N4BP2L2	chr13	protein_coding	NEDD4 binding protein 2-like 2	13971	sample2
21815	chr17	57460720	57461299	chr17_74304	24	+	580	15	57461152	intron:1.0;	ENSG00000153944.10	MSI2	chr17	protein_coding	musashi RNA-binding protein 2	21815	sample2
14409	chr13	113862042	113863741	chr13_274167	158	-	1700	28	113862252	CDS:0.1;intron:0.9;	ENSG00000183087.14	GAS6	chr13	protein_coding	growth arrest-specific 6	14409	sample2
53258	chr9	123929257	123930148	chr9_636755	29	-	892	15	123929921	five_prime_UTR:0.27;CDS:0.02;intron:0.71;	ENSG00000119522.15	DENND1A	chr9	protein_coding	DENN/MADD domain containing 1A	53258	sample2
23176	chr17	35141754	35142234	chr17_89626	18	-	481	11	35142007	five_prime_UTR:0.23;CDS:0.3;intron:0.47;	ENSG00000073536.17	NLE1	chr17	protein_coding	notchless homolog 1 (Drosophila)	23176	sample2
14647	chr14	49634593	49634937	chr14_153510	13	+	345	9	49634724	antisense:1;	ENSG00000165506.14	DNAAF2	chr14	protein_coding	dynein, axonemal, assembly factor 2	14647	sample2
46620	chr7	6577498	6577745	chr7_337141	6	+	248	6	6577618	five_prime_UTR:0.9;intron:0.1;	ENSG00000136247.14	ZDHHC4	chr7	protein_coding	zinc finger, DHHC-type containing 4	46620	sample2
15968	chr14	72970016	72970240	chr14_170353	9	-	225	9	72970093	three_prime_UTR:1.0;	ENSG00000165861.13	ZFYVE1	chr14	protein_coding	zinc finger, FYVE domain containing 1	15968	sample2
29033	chr19	55246545	55247109	chr19_216674	68	-	565	29	55247020	five_prime_UTR:0.01;CDS:0.4;intron:0.59;	ENSG00000105063.18	PPP6R1	chr19	protein_coding	protein phosphatase 6, regulatory subunit 1	29033	sample2
21349	chr17	29567197	29567411	chr17_68904	12	+	215	12	29567301	intron:1.0;	ENSG00000264031.1	ABHD15-AS1	chr17	antisense	ABHD15 antisense RNA 1	21349	sample2
1166	chr1	43624675	43624980	chr1_555708	7	+	306	6	43624833	intergenic;	--	1166	sample2
12216	chr12	48775195	48775450	chr12_294377	24	-	256	15	48775317	CDS:0.58;intron:0.42;	ENSG00000174233.11	ADCY6	chr12	protein_coding	adenylate cyclase 6	12216	sample2
46178	chr6	118861942	118862186	chr6_254489	4	-	245	4	118862039	intron:1.0;	ENSG00000111877.17	MCM9	chr6	protein_coding	minichromosome maintenance complex component 9	46178	sample2
3634	chr1	32364796	32365238	chr1_587011	13	-	443	7	32364912	three_prime_UTR:0.31;	ENSG00000160058.18	BSDC1	chr1	protein_coding	BSD domain containing 1	3634	sample2
4640	chr1	156659607	156660489	chr1_600010	49	-	883	19	156660150	intron:1.0;	ENSG00000229953.1	RP11-284F21.7	chr1	antisense	--	4640	sample2
22755	chr17	6996165	6996794	chr17_84796	13	-	630	6	6996647	intron:1.0;	ENSG00000215067.9	ALOX12-AS1	chr17	antisense	ALOX12 antisense RNA 1	22755	sample2
19726	chr16	1997145	1997426	chr16_117758	6	-	282	6	1997279	intergenic;	--	19726	sample2
19181	chr16	73047769	73048187	chr16_112875	8	+	419	4	73047864	antisense:1;	ENSG00000140836.14	ZFHX3	chr16	protein_coding	zinc finger homeobox 3	19181	sample2
32443	chr2	190217046	190217310	chr2_448242	10	-	265	9	190217169	intron:1.0;	ENSG00000198130.14	HIBCH	chr2	protein_coding	3-hydroxyisobutyryl-CoA hydrolase	32443	sample2
45455	chr6	17654278	17654623	chr6_246339	17	-	346	15	17654422	intron:1.0;	ENSG00000124789.11	NUP153	chr6	protein_coding	nucleoporin 153kDa	45455	sample2
21749	chr17	50656760	50658123	chr17_73497	50	+	1364	20	50657962	CDS:0.18;intron:0.82;	ENSG00000108846.15	ABCC3	chr17	protein_coding	ATP-binding cassette, sub-family C (CFTR/MRP), member 3	21749	sample2
28348	chr19	38217429	38217756	chr19_209800	8	-	328	7	38217542	CDS:0.4;intron:0.6;	ENSG00000011332.19	DPF1	chr19	protein_coding	D4, zinc and double PHD fingers family 1	28348	sample2
23324	chr17	42192210	42192634	chr17_91064	15	-	425	11	42192381	CDS:0.93;intron:0.07;	ENSG00000167925.15	GHDC	chr17	protein_coding	GH3 domain containing	23324	sample2
14502	chr14	24303073	24303214	chr14_151950	41	+	142	31	24303185	CDS:1.0;	ENSG00000196943.12	NOP9	chr14	protein_coding	NOP9 nucleolar protein	14502	sample2
24203	chr17	81956330	81956866	chr17_100246	22	-	537	12	81956405	CDS:0.19;intron:0.81;	ENSG00000185269.11	NOTUM	chr17	protein_coding	notum pectinacetylesterase homolog (Drosophila)	24203	sample2
20108	chr16	28098918	28099824	chr16_121962	37	-	907	10	28099058	intron:1.0;	ENSG00000169180.11	XPO6	chr16	protein_coding	exportin 6	20108	sample2
25308	chr19	5790076	5790352	chr19_179582	9	+	277	7	5790196	antisense:1;	ENSG00000141994.15	DUS3L	chr19	protein_coding	dihydrouridine synthase 3-like (S. cerevisiae)	25308	sample2
25719	chr19	17511666	17512877	chr19_184123	43	+	1212	11	17511812	five_prime_UTR:0.0;CDS:0.24;intron:0.76;	ENSG00000130313.6	PGLS	chr19	protein_coding	6-phosphogluconolactonase	25719	sample2
4530	chr1	155192785	155193050	chr1_598808	11	-	266	8	155192903	five_prime_UTR:0.27;CDS:0.22;	ENSG00000185499.16	MUC1	chr1	protein_coding	mucin 1, cell surface associated	4530	sample2
50965	chr8	143570242	143570380	chr8_665352	24	-	139	16	143570366	CDS:1.0;	ENSG00000204839.8	MROH6	chr8	protein_coding	maestro heat-like repeat family member 6	50965	sample2
15743	chr14	53955890	53956310	chr14_167674	18	-	421	11	53956014	intron:1.0;	ENSG00000125378.15	BMP4	chr14	protein_coding	bone morphogenetic protein 4	15743	sample2
54190	chrX	102839411	102839781	chrX_459492	13	+	371	8	102839626	intron:1.0;	ENSG00000223546.6	LINC00630	chrX	lincRNA	long intergenic non-protein coding RNA 630	54190	sample2
46599	chr7	6012067	6012306	chr7_336946	9	+	240	9	6012159	intron:1.0;	ENSG00000106305.9	AIMP2	chr7	protein_coding	aminoacyl tRNA synthetase complex-interacting multifunctional protein 2	46599	sample2
14030	chr13	44435097	44435377	chr13_268894	8	-	281	8	44435230	intron:1.0;	ENSG00000102804.14	TSC22D1	chr13	protein_coding	TSC22 domain family, member 1	14030	sample2
15943	chr14	70594501	70595010	chr14_170094	23	-	510	12	70594624	intron:1.0;	ENSG00000133997.11	MED6	chr14	protein_coding	mediator complex subunit 6	15943	sample2
19379	chr16	88493339	88494928	chr16_115175	79	+	1590	21	88494767	intron:1.0;	ENSG00000179588.8	ZFPM1	chr16	protein_coding	zinc finger protein, FOG family member 1	19379	sample2
50432	chr8	54085178	54085968	chr8_657838	16	-	791	6	54085492	intron:1.0;	ENSG00000120992.17	LYPLA1	chr8	protein_coding	lysophospholipase I	50432	sample2
38645	chr3	11639204	11639589	chr3_387119	9	-	386	7	11639300	intron:1.0;	ENSG00000144560.13	VGLL4	chr3	protein_coding	vestigial-like family member 4	38645	sample2
26443	chr19	45100724	45101698	chr19_191906	84	+	975	27	45100868	intergenic;	--	26443	sample2
8752	chr11	75815229	75815683	chr11_12841	22	+	455	16	75815424	five_prime_UTR:0.39;CDS:0.26;intron:0.35;	ENSG00000198382.8	UVRAG	chr11	protein_coding	UV radiation resistance associated	8752	sample2
49972	chr8	143379231	143380035	chr8_652534	60	+	805	17	143379742	CDS:0.5;intron:0.5;	ENSG00000158106.12	RHPN1	chr8	protein_coding	rhophilin, Rho GTPase binding protein 1	49972	sample2
10791	chr12	9309872	9310034	chr12_276383	6	+	163	6	9309947	noncoding_exon:0.54;intron:0.46;	ENSG00000111788.10	RP11-22B23.1	chr12	unprocessed_pseudogene	--	10791	sample2
14950	chr14	70943668	70944405	chr14_157565	44	+	738	17	70943853	intron:1.0;	ENSG00000100731.15	PCNX	chr14	protein_coding	pecanex homolog (Drosophila)	14950	sample2
1025	chr1	35913841	35913999	chr1_553783	10	+	159	10	35913852	CDS:1.0;	ENSG00000092847.10	AGO1	chr1	protein_coding	argonaute RISC catalytic component 1	1025	sample2
53669	chr9	136804805	136805654	chr9_641433	37	-	850	15	136805189	noncoding_exon:0.92;intron:0.08;	ENSG00000228544.1	CCDC183-AS1	chr9	antisense	CCDC183 antisense RNA 1	53669	sample2
48028	chr7	6166430	6168207	chr7_354432	257	-	1778	37	6166702	intron:1.0;	ENSG00000008256.15	CYTH3	chr7	protein_coding	cytohesin 3	48028	sample2
45622	chr6	31888040	31888276	chr6_247647	35	-	237	18	31888118	CDS:1.0;	ENSG00000204371.11	EHMT2	chr6	protein_coding	euchromatic histone-lysine N-methyltransferase 2	45622	sample2
30550	chr2	218663063	218663435	chr2_425391	31	+	373	21	218663182	three_prime_UTR:0.13;CDS:0.68;intron:0.19;	ENSG00000074582.12	BCS1L	chr2	protein_coding	BC1 (ubiquinol-cytochrome c reductase) synthesis-like	30550	sample2
23084	chr17	29111721	29111936	chr17_88563	21	-	216	18	29111838	CDS:0.66;intron:0.34;	ENSG00000196535.14	MYO18A	chr17	protein_coding	myosin XVIIIA	23084	sample2
2958	chr1	1874818	1875335	chr1_578876	21	-	518	18	1875019	intron:1.0;	ENSG00000078369.17	GNB1	chr1	protein_coding	guanine nucleotide binding protein (G protein), beta polypeptide 1	2958	sample2
29769	chr2	95282141	95282756	chr2_414124	32	+	616	15	95282532	CDS:0.14;intron:0.86;	ENSG00000155066.15	PROM2	chr2	protein_coding	prominin 2	29769	sample2
27332	chr19	1819017	1819131	chr19_199672	34	-	115	27	1819065	CDS:1.0;	ENSG00000079313.11	REXO1	chr19	protein_coding	REX1, RNA exonuclease 1 homolog (S. cerevisiae)	27332	sample2
5153	chr1	223755479	223755649	chr1_607249	8	-	171	7	223755532	antisense:1;	ENSG00000162909.17	CAPN2	chr1	protein_coding	calpain 2, (m/II) large subunit	5153	sample2
33536	chr20	56392532	56392919	chr20_478851	15	+	388	11	56392773	five_prime_UTR:0.47;intron:0.53;	ENSG00000101138.11	CSTF1	chr20	protein_coding	cleavage stimulation factor, 3' pre-RNA, subunit 1, 50kDa	33536	sample2
32030	chr2	108916432	108917142	chr2_442946	37	-	711	19	108916740	intron:1.0;	ENSG00000135960.9	EDAR	chr2	protein_coding	ectodysplasin A receptor	32030	sample2
28946	chr19	52783730	52784041	chr19_215969	9	-	312	8	52783814	intron:1.0;	ENSG00000189190.8	ZNF600	chr19	protein_coding	zinc finger protein 600	28946	sample2
9307	chr11	5672210	5672359	chr11_19366	5	-	150	5	5672221	intron:1.0;	ENSG00000132256.18	TRIM5	chr11	protein_coding	tripartite motif containing 5	9307	sample2
18214	chr16	2435767	2436028	chr16_102383	23	+	262	17	2435805	CDS:0.26;intron:0.74;	ENSG00000162063.12	CCNF	chr16	protein_coding	cyclin F	18214	sample2
10929	chr12	31102426	31102527	chr12_278399	13	+	102	13	31102506	CDS:1.0;	ENSG00000013573.16	DDX11	chr12	protein_coding	DEAD/H (Asp-Glu-Ala-Asp/His) box helicase 11	10929	sample2
19422	chr16	88813070	88813336	chr16_115523	8	+	267	8	88813189	intergenic;	--	19422	sample2
16215	chr14	99408621	99409180	chr14_174079	22	-	560	12	99409040	intron:1.0;	ENSG00000183576.12	SETD3	chr14	protein_coding	SET domain containing 3	16215	sample2
41037	chr4	1346190	1346586	chr4_532877	13	-	397	10	1346395	intergenic;	--	41037	sample2
9290	chr11	3376065	3376291	chr11_19073	10	-	227	10	3376144	intron:1.0;	ENSG00000005801.16	ZNF195	chr11	protein_coding	zinc finger protein 195	9290	sample2
37118	chr22	42873496	42874130	chr22_324933	29	-	635	14	42873813	intron:1.0;	ENSG00000100266.17	PACSIN2	chr22	protein_coding	protein kinase C and casein kinase substrate in neurons 2	37118	sample2
37123	chr22	42886676	42887765	chr22_324958	45	-	1090	15	42887593	intron:1.0;	ENSG00000100266.17	PACSIN2	chr22	protein_coding	protein kinase C and casein kinase substrate in neurons 2	37123	sample2
34460	chr20	62122539	62122721	chr20_490128	4	-	183	4	62122574	antisense:1;	ENSG00000149657.19	LSM14B	chr20	protein_coding	LSM14B, SCD6 homolog B (S. cerevisiae)	34460	sample2
19860	chr16	4116155	4116420	chr16_119159	3	-	266	3	4116295	five_prime_UTR:0.11;	ENSG00000162104.9	ADCY9	chr16	protein_coding	adenylate cyclase 9	19860	sample2
23039	chr17	28608273	28608498	chr17_88118	9	-	226	9	28608351	intron:1.0;	ENSG00000258472.8	RP11-192H23.4	chr17	protein_coding	--	23039	sample2
34039	chr20	31598753	31599107	chr20_484669	7	-	355	6	31598960	intergenic;	--	34039	sample2
35521	chr22	18105901	18106421	chr22_307042	21	+	521	12	18106265	intergenic;	--	35521	sample2
42451	chr5	128109227	128109456	chr5_499827	12	+	230	12	128109328	intron:1.0;	ENSG00000064651.13	SLC12A2	chr5	protein_coding	solute carrier family 12 (sodium/potassium/chloride transporter), member 2	42451	sample2
44110	chr6	16129107	16129520	chr6_229465	13	+	414	7	16129346	five_prime_UTR:0.48;CDS:0.21;intron:0.27;	ENSG00000007944.14	MYLIP	chr6	protein_coding	myosin regulatory light chain interacting protein	44110	sample2
24439	chr18	23857843	23858080	chr18_220050	13	+	238	9	23857962	CDS:0.61;intron:0.39;	ENSG00000053747.15	LAMA3	chr18	protein_coding	laminin, alpha 3	24439	sample2
7623	chr11	290389	292117	chr11_112	286	+	1729	47	291871	five_prime_UTR:0.01;CDS:0.44;intron:0.54;	ENSG00000142102.15	ATHL1	chr11	protein_coding	ATH1, acid trehalase-like 1 (yeast)	7623	sample2
53635	chr9	136457288	136458135	chr9_641150	46	-	848	24	136457443	CDS:0.17;intron:0.83;	ENSG00000148396.18	SEC16A	chr9	protein_coding	SEC16 homolog A (S. cerevisiae)	53635	sample2
43891	chr5	180252804	180253415	chr5_519206	21	-	612	9	180253175	intron:1.0;	ENSG00000050748.17	MAPK9	chr5	protein_coding	mitogen-activated protein kinase 9	43891	sample2
3103	chr1	6588655	6589451	chr1_580240	13	-	797	6	6588815	antisense:1;	ENSG00000204859.11	ZBTB48	chr1	protein_coding	zinc finger and BTB domain containing 48	3103	sample2
5635	chr10	24952092	24952333	chr10_37124	4	+	242	4	24952186	antisense:1;	ENSG00000099256.18	PRTFDC1	chr10	protein_coding	phosphoribosyl transferase domain containing 1	5635	sample2
11881	chr12	132062097	132062449	chr12_290255	44	+	353	28	132062177	CDS:0.61;intron:0.39;	ENSG00000183495.13	EP400	chr12	protein_coding	E1A binding protein p400	11881	sample2
21716	chr17	50346051	50346929	chr17_73281	42	+	879	20	50346782	five_prime_UTR:0.06;CDS:0.15;intron:0.74;	ENSG00000015532.9	XYLT2	chr17	protein_coding	xylosyltransferase II	21716	sample2
27040	chr19	57191527	57192079	chr19_197355	47	+	553	25	57191925	five_prime_UTR:0.7;CDS:0.06;intron:0.24;	ENSG00000083844.10	ZNF264	chr19	protein_coding	zinc finger protein 264	27040	sample2
45529	chr6	29631443	29631599	chr6_247159	10	-	157	9	29631596	CDS:1.0;	ENSG00000204681.10	GABBR1	chr6	protein_coding	gamma-aminobutyric acid (GABA) B receptor, 1	45529	sample2
18056	chr16	538337	540059	chr16_101127	324	+	1723	60	538735	intron:1.0;	ENSG00000103326.10	CAPN15	chr16	protein_coding	calpain 15	18056	sample2
40541	chr4	76689250	76689937	chr4_525841	26	+	688	12	76689628	intron:1.0;	ENSG00000138771.14	SHROOM3	chr4	protein_coding	shroom family member 3	40541	sample2
36435	chr22	49965479	49966213	chr22_316705	16	+	735	6	49965830	intergenic;	--	36435	sample2
4500	chr1	154599633	154600133	chr1_598576	33	-	501	17	154599722	intron:1.0;	ENSG00000160710.15	ADAR	chr1	protein_coding	adenosine deaminase, RNA-specific	4500	sample2
47970	chr7	5312923	5313851	chr7_353744	77	-	929	31	5313704	CDS:1.0;	ENSG00000182095.14	TNRC18	chr7	protein_coding	trinucleotide repeat containing 18	47970	sample2
21304	chr17	27611493	27611629	chr17_68300	14	+	137	11	27611583	CDS:1.0;	ENSG00000141068.13	KSR1	chr17	protein_coding	kinase suppressor of ras 1	21304	sample2
12253	chr12	49054473	49055026	chr12_294649	101	-	554	34	49055006	CDS:0.63;intron:0.37;	ENSG00000167548.14	KMT2D	chr12	protein_coding	lysine (K)-specific methyltransferase 2D	12253	sample2
47467	chr7	128794693	128794768	chr7_347813	10	+	76	9	128794693	CDS:1.0;	ENSG00000128596.16	CCDC136	chr7	protein_coding	coiled-coil domain containing 136	47467	sample2
9906	chr11	65539547	65539881	chr11_26379	89	-	335	41	65539834	CDS:0.73;intron:0.27;	ENSG00000168056.14	LTBP3	chr11	protein_coding	latent transforming growth factor beta binding protein 3	9906	sample2
22113	chr17	76557783	76558569	chr17_78241	46	+	787	16	76557838	noncoding_exon:1.0;	ENSG00000163597.14	SNHG16	chr17	processed_transcript	small nucleolar RNA host gene 16	22113	sample2
30886	chr2	235575777	235576518	chr2_428915	27	+	742	18	235576118	intron:1.0;	ENSG00000157985.17	AGAP1	chr2	protein_coding	ArfGAP with GTPase domain, ankyrin repeat and PH domain 1	30886	sample2
21190	chr17	17811523	17811833	chr17_67061	6	+	311	5	17811690	antisense:1;	ENSG00000072310.16	SREBF1	chr17	protein_coding	sterol regulatory element binding transcription factor 1	21190	sample2
8344	chr11	65386651	65386761	chr11_8579	21	+	111	21	65386752	five_prime_UTR:1.0;	ENSG00000126391.13	FRMD8	chr11	protein_coding	FERM domain containing 8	8344	sample2
37611	chr3	39413274	39413551	chr3_372692	15	+	278	14	39413420	intergenic;	--	37611	sample2
46402	chr6	166932429	166933037	chr6_257320	16	-	609	8	166932835	intron:1.0;	ENSG00000249141.1	RP11-514O12.4	chr6	protein_coding	--	46402	sample2
19480	chr16	89591006	89591553	chr16_115952	106	+	548	49	89591253	CDS:0.34;intron:0.66;	ENSG00000178773.14	CPNE7	chr16	protein_coding	copine VII	19480	sample2
1513	chr1	94883259	94883540	chr1_560646	6	+	282	5	94883403	intron:1.0;	ENSG00000143036.16	SLC44A3	chr1	protein_coding	solute carrier family 44, member 3	1513	sample2
41440	chr4	73206837	73207081	chr4_538440	7	-	245	7	73206934	intron:1.0;	ENSG00000132466.17	ANKRD17	chr4	protein_coding	ankyrin repeat domain 17	41440	sample2
32166	chr2	127292720	127292846	chr2_444507	8	-	127	8	127292840	CDS:1.0;	ENSG00000163161.12	ERCC3	chr2	protein_coding	excision repair cross-complementation group 3	32166	sample2
2593	chr1	226976674	226977876	chr1_574771	53	+	1203	15	226977448	CDS:0.06;intron:0.94;	ENSG00000163050.16	ADCK3	chr1	protein_coding	aarF domain containing kinase 3	2593	sample2
47968	chr7	5308865	5309487	chr7_353737	38	-	623	29	5309367	CDS:0.5;intron:0.5;	ENSG00000182095.14	TNRC18	chr7	protein_coding	trinucleotide repeat containing 18	47968	sample2
27428	chr19	3556964	3557576	chr19_200549	62	-	613	29	3557433	five_prime_UTR:0.28;CDS:0.49;intron:0.23;	ENSG00000161091.12	MFSD12	chr19	protein_coding	major facilitator superfamily domain containing 12	27428	sample2
40462	chr4	48403029	48403905	chr4_524569	26	+	877	9	48403685	intron:1.0;	ENSG00000109171.14	SLAIN2	chr4	protein_coding	SLAIN motif family, member 2	40462	sample2
36606	chr22	19977379	19977631	chr22_318754	23	-	253	17	19977501	CDS:0.68;intron:0.32;	ENSG00000099889.13	ARVCF	chr22	protein_coding	armadillo repeat gene deleted in velocardiofacial syndrome	36606	sample2
19337	chr16	85614307	85616606	chr16_114639	165	+	2300	29	85616064	intron:1.0;	ENSG00000131149.17	GSE1	chr16	protein_coding	Gse1 coiled-coil protein	19337	sample2
36296	chr22	46587524	46587992	chr22_315314	19	+	469	12	46587845	intergenic;	--	36296	sample2
24452	chr18	24014446	24014759	chr18_220192	9	+	314	6	24014636	five_prime_UTR:1.0;	ENSG00000168234.12	TTC39C	chr18	protein_coding	tetratricopeptide repeat domain 39C	24452	sample2
13814	chr13	113599389	113602509	chr13_265754	314	+	3121	35	113601663	intron:1.0;	ENSG00000198176.12	TFDP1	chr13	protein_coding	transcription factor Dp-1	13814	sample2
40467	chr4	49559552	49559746	chr4_524640	11	+	195	11	49559597	intergenic;	--	40467	sample2
21523	chr17	40219327	40219552	chr17_70996	6	+	226	6	40219405	five_prime_UTR:0.84;intron:0.16;	ENSG00000171475.13	WIPF2	chr17	protein_coding	WAS/WASL interacting protein family, member 2	21523	sample2
21748	chr17	50642050	50642980	chr17_73474	39	+	931	14	50642429	intron:1.0;	ENSG00000108846.15	ABCC3	chr17	protein_coding	ATP-binding cassette, sub-family C (CFTR/MRP), member 3	21748	sample2
48320	chr7	47386182	47386485	chr7_357954	20	-	304	17	47386338	intron:1.0;	ENSG00000136205.16	TNS3	chr7	protein_coding	tensin 3	48320	sample2
19093	chr16	68823398	68823626	chr16_111688	7	+	229	6	68823477	CDS:1.0;	ENSG00000039068.18	CDH1	chr16	protein_coding	cadherin 1, type 1, E-cadherin (epithelial)	19093	sample2
35356	chr21	42854399	42854975	chr21_334194	49	-	577	33	42854619	CDS:0.11;intron:0.89;	ENSG00000160193.11	WDR4	chr21	protein_coding	WD repeat domain 4	35356	sample2
32687	chr2	232544670	232544942	chr2_451773	7	-	273	7	232544795	antisense:1;	ENSG00000196811.11	CHRNG	chr2	protein_coding	cholinergic receptor, nicotinic, gamma (muscle)	32687	sample2
42972	chr5	181246643	181247361	chr5_507095	45	+	719	21	181246787	noncoding_exon:0.97;intron:0.03;	ENSG00000233937.6	CTC-338M12.4	chr5	processed_transcript	--	42972	sample2
22049	chr17	75525688	75526069	chr17_77630	34	+	382	27	75525784	five_prime_UTR:0.26;intron:0.64;	ENSG00000073350.13	LLGL2	chr17	protein_coding	lethal giant larvae homolog 2 (Drosophila)	22049	sample2
39624	chr3	130002770	130002942	chr3_399583	5	-	173	5	130002824	intergenic;	--	39624	sample2
13222	chr13	19601915	19602794	chr13_257836	44	+	880	13	19602647	intergenic;	--	13222	sample2
42261	chr5	80408321	80408718	chr5_497111	9	+	398	8	80408449	intron:1.0;	ENSG00000039319.16	ZFYVE16	chr5	protein_coding	zinc finger, FYVE domain containing 16	42261	sample2
29102	chr19	57999055	57999630	chr19_217480	17	-	576	10	57999254	three_prime_UTR:1.0;	ENSG00000166704.11	ZNF606	chr19	protein_coding	zinc finger protein 606	29102	sample2
12195	chr12	47814565	47814866	chr12_294150	24	-	302	23	47814719	intron:1.0;	ENSG00000061273.17	HDAC7	chr12	protein_coding	histone deacetylase 7	12195	sample2
41210	chr4	11399814	11400113	chr4_534910	8	-	300	7	11399982	five_prime_UTR:0.36;CDS:0.64;	ENSG00000002587.9	HS3ST1	chr4	protein_coding	heparan sulfate (glucosamine) 3-O-sulfotransferase 1	41210	sample2
29472	chr2	46298487	46298852	chr2_409961	9	+	366	8	46298607	intron:1.0;	ENSG00000116016.13	EPAS1	chr2	protein_coding	endothelial PAS domain protein 1	29472	sample2
54389	chrX	154463555	154464074	chrX_461828	82	+	520	27	154463679	CDS:0.43;intron:0.57;	ENSG00000130827.6	PLXNA3	chrX	protein_coding	plexin A3	54389	sample2
38874	chr3	42659269	42659670	chr3_389937	8	-	402	4	42659404	antisense:1;	ENSG00000114853.13	ZBTB47	chr3	protein_coding	zinc finger and BTB domain containing 47	38874	sample2
8534	chr11	68041675	68042119	chr11_10297	56	+	445	36	68041800	CDS:0.18;intron:0.82;	ENSG00000110719.9	TCIRG1	chr11	protein_coding	T-cell, immune regulator 1, ATPase, H+ transporting, lysosomal V0 subunit A3	8534	sample2
7625	chr11	294555	295942	chr11_115	194	+	1388	40	295499	three_prime_UTR:0.86;CDS:0.14;	ENSG00000142102.15	ATHL1	chr11	protein_coding	ATH1, acid trehalase-like 1 (yeast)	7625	sample2
36408	chr22	47810510	47810881	chr22_316386	14	+	372	10	47810638	intron:1.0;	ENSG00000224271.5	RP11-191L9.4	chr22	lincRNA	--	36408	sample2
26027	chr19	35777644	35777937	chr19_187329	58	+	294	29	35777706	CDS:0.62;intron:0.38;	ENSG00000004777.18	ARHGAP33	chr19	protein_coding	Rho GTPase activating protein 33	26027	sample2
30469	chr2	204717471	204717919	chr2_424145	9	+	449	7	204717772	intron:1.0;	ENSG00000116117.17	PARD3B	chr2	protein_coding	par-3 family cell polarity regulator beta	30469	sample2
5008	chr1	205441173	205441383	chr1_605001	10	-	211	10	205441291	intron:1.0;	ENSG00000186007.9	LEMD1	chr1	protein_coding	LEM domain containing 1	5008	sample2
22184	chr17	78406357	78406988	chr17_78981	24	+	632	15	78406528	intron:1.0;	ENSG00000087157.18	PGS1	chr17	protein_coding	phosphatidylglycerophosphate synthase 1	22184	sample2
45389	chr6	13296130	13296292	chr6_245215	6	-	163	6	13296212	intergenic;	--	45389	sample2
14877	chr14	67533103	67533398	chr14_156668	31	+	296	20	67533281	five_prime_UTR:0.33;	ENSG00000054690.13	PLEKHH1	chr14	protein_coding	pleckstrin homology domain containing, family H (with MyTH4 domain) member 1	14877	sample2
1113	chr1	42767208	42767390	chr1_555234	5	+	183	4	42767337	five_prime_UTR:0.24;CDS:0.43;	ENSG00000164008.13	C1orf50	chr1	protein_coding	chromosome 1 open reading frame 50	1113	sample2
46891	chr7	55165238	55165462	chr7_340670	13	+	225	10	55165279	CDS:0.71;intron:0.29;	ENSG00000146648.15	EGFR	chr7	protein_coding	epidermal growth factor receptor	46891	sample2
2949	chr1	1757416	1758656	chr1_578706	95	-	1241	22	1757547	intron:1.0;	ENSG00000008130.15	NADK	chr1	protein_coding	NAD kinase	2949	sample2
40022	chr4	517596	518201	chr4_519472	35	+	606	16	517695	intron:1.0;	ENSG00000174227.15	PIGG	chr4	protein_coding	phosphatidylinositol glycan anchor biosynthesis, class G	40022	sample2
18988	chr16	67167249	67167599	chr16_110670	15	+	351	11	67167598	CDS:0.4;intron:0.6;	ENSG00000102878.15	HSF4	chr16	protein_coding	heat shock transcription factor 4	18988	sample2
44983	chr6	149577341	149577603	chr6_240190	5	+	263	5	149577456	intron:1.0;	ENSG00000055211.12	GINM1	chr6	protein_coding	glycoprotein integral membrane 1	44983	sample2
3118	chr1	8015581	8015692	chr1_580421	20	-	112	20	8015686	five_prime_UTR:0.66;CDS:0.34;	ENSG00000116285.12	ERRFI1	chr1	protein_coding	ERBB receptor feedback inhibitor 1	3118	sample2
24643	chr18	80147410	80147704	chr18_222942	7	+	295	5	80147539	intergenic;	--	24643	sample2
29606	chr2	63841450	63841706	chr2_411814	7	+	257	7	63841563	intron:1.0;	ENSG00000169764.14	UGP2	chr2	protein_coding	UDP-glucose pyrophosphorylase 2	29606	sample2
28444	chr19	40714021	40714727	chr19_210837	89	-	707	28	40714338	five_prime_UTR:0.0;CDS:0.41;intron:0.59;	ENSG00000123815.11	ADCK4	chr19	protein_coding	aarF domain containing kinase 4	28444	sample2
2927	chr1	1561275	1562260	chr1_578534	49	-	986	14	1561670	three_prime_UTR:1.0;	ENSG00000160075.11	SSU72	chr1	protein_coding	SSU72 RNA polymerase II CTD phosphatase homolog (S. cerevisiae)	2927	sample2
26691	chr19	48895058	48895281	chr19_194336	5	+	224	5	48895141	antisense:1;	ENSG00000104804.7	TULP2	chr19	protein_coding	tubby like protein 2	26691	sample2
13194	chr12	132664369	132664462	chr12_306142	32	-	94	25	132664452	CDS:1.0;	ENSG00000177084.16	POLE	chr12	protein_coding	polymerase (DNA directed), epsilon, catalytic subunit	13194	sample2
52790	chr9	72364695	72365217	chr9_630640	25	-	523	14	72364773	five_prime_UTR:1.0;	ENSG00000107372.12	ZFAND5	chr9	protein_coding	zinc finger, AN1-type domain 5	52790	sample2
29728	chr2	85539181	85540216	chr2_413602	108	+	1036	35	85539449	five_prime_UTR:0.45;CDS:0.09;intron:0.46;	ENSG00000168906.12	MAT2A	chr2	protein_coding	methionine adenosyltransferase II, alpha	29728	sample2
11372	chr12	68821850	68822153	chr12_283771	21	+	304	19	68822000	intron:1.0;	ENSG00000135679.21	MDM2	chr12	protein_coding	MDM2 proto-oncogene, E3 ubiquitin protein ligase	11372	sample2
17552	chr15	56733179	56733453	chr15_144877	12	-	275	12	56733306	intron:1.0;	ENSG00000137871.19	ZNF280D	chr15	protein_coding	zinc finger protein 280D	17552	sample2
35725	chr22	25064249	25065501	chr22_309276	33	+	1253	11	25064894	intron:1.0;	ENSG00000197077.12	KIAA1671	chr22	protein_coding	KIAA1671	35725	sample2
32955	chr20	3920608	3920912	chr20_470663	21	+	305	19	3920751	intron:1.0;	ENSG00000125779.21	PANK2	chr20	protein_coding	pantothenate kinase 2	32955	sample2
51847	chr9	114219790	114219844	chr9_620400	28	+	55	23	114219824	CDS:1.0;	ENSG00000196739.14	COL27A1	chr9	protein_coding	collagen, type XXVII, alpha 1	51847	sample2
16410	chr14	105272692	105272894	chr14_175989	25	-	203	15	105272891	CDS:0.86;intron:0.14;	ENSG00000185024.15	BRF1	chr14	protein_coding	BRF1, RNA polymerase III transcription initiation factor 90 kDa subunit	16410	sample2
13951	chr13	29589589	29589919	chr13_267652	22	-	331	19	29589683	intron:1.0;	ENSG00000139514.12	SLC7A1	chr13	protein_coding	solute carrier family 7 (cationic amino acid transporter, y+ system), member 1	13951	sample2
1032	chr1	36091909	36092289	chr1_553875	19	+	381	12	36092085	CDS:0.49;intron:0.51;	ENSG00000116863.10	ADPRHL2	chr1	protein_coding	ADP-ribosylhydrolase like 2	1032	sample2
37886	chr3	58160866	58161291	chr3_376750	22	+	426	17	58161090	intron:1.0;	ENSG00000136068.14	FLNB	chr3	protein_coding	filamin B, beta	37886	sample2
34686	chr21	17551144	17551445	chr21_327182	11	+	302	10	17551272	intron:1.0;	ENSG00000154639.18	CXADR	chr21	protein_coding	coxsackie virus and adenovirus receptor	34686	sample2
32873	chr2	241615673	241616051	chr2_453860	17	-	379	16	241615800	intron:1.0;	ENSG00000176946.11	THAP4	chr2	protein_coding	THAP domain containing 4	32873	sample2
28668	chr19	47040903	47041754	chr19_213386	24	-	852	10	47041308	antisense:1;	ENSG00000130751.9	NPAS1	chr19	protein_coding	neuronal PAS domain protein 1	28668	sample2
54390	chrX	154464593	154465218	chrX_461830	52	+	626	24	154465172	CDS:0.51;intron:0.49;	ENSG00000130827.6	PLXNA3	chrX	protein_coding	plexin A3	54390	sample2
863	chr1	28259531	28260174	chr1_551876	57	+	644	25	28259933	five_prime_UTR:0.49;CDS:0.14;intron:0.37;	ENSG00000130766.4	SESN2	chr1	protein_coding	sestrin 2	863	sample2
19242	chr16	81454746	81456548	chr16_113573	144	+	1803	24	81456156	intron:1.0;	ENSG00000153815.16	CMIP	chr16	protein_coding	c-Maf inducing protein	19242	sample2
34459	chr20	62121981	62122201	chr20_490126	6	-	221	6	62122054	intergenic;	--	34459	sample2
14612	chr14	39177592	39177782	chr14_153124	62	+	191	46	39177592	three_prime_UTR:0.11;CDS:0.5;intron:0.39;	ENSG00000100941.8	PNN	chr14	protein_coding	pinin, desmosome associated protein	14612	sample2
7139	chr10	87094147	87094773	chr10_57724	13	-	627	6	87094626	five_prime_UTR:0.01;CDS:0.71;intron:0.28;	ENSG00000148672.8	GLUD1	chr10	protein_coding	glutamate dehydrogenase 1	7139	sample2
40038	chr4	707895	708734	chr4_519557	33	+	840	15	708587	intron:1.0;	ENSG00000185619.17	PCGF3	chr4	protein_coding	polycomb group ring finger 3	40038	sample2
34584	chr20	63746362	63747008	chr20_491106	18	-	647	9	63746871	three_prime_UTR:0.88;CDS:0.12;	ENSG00000130584.10	ZBTB46	chr20	protein_coding	zinc finger and BTB domain containing 46	34584	sample2
23932	chr17	75628217	75628639	chr17_97613	36	-	423	24	75628429	CDS:0.53;intron:0.47;	ENSG00000108469.14	RECQL5	chr17	protein_coding	RecQ protein-like 5	23932	sample2
36435	chr22	49964988	49965205	chr22_316703	5	+	218	5	49965093	intergenic;	--	36435	sample2
37836	chr3	52471625	52471977	chr3_375742	22	+	353	18	52471836	CDS:0.47;intron:0.53;	ENSG00000010322.15	NISCH	chr3	protein_coding	nischarin	37836	sample2
37346	chr3	9818699	9818920	chr3_369338	9	+	222	7	9818796	intron:1.0;	ENSG00000250151.9	ARPC4-TTLL3	chr3	protein_coding	ARPC4-TTLL3 readthrough	37346	sample2
17016	chr15	84603996	84604246	chr15_137805	7	+	251	7	84604099	CDS:1.0;	ENSG00000176371.13	ZSCAN2	chr15	protein_coding	zinc finger and SCAN domain containing 2	17016	sample2
7653	chr11	540673	540861	chr11_272	86	+	189	66	540836	five_prime_UTR:0.06;CDS:0.94;	ENSG00000161328.10	LRRC56	chr11	protein_coding	leucine rich repeat containing 56	7653	sample2
23696	chr17	61411836	61413241	chr17_94959	33	-	1406	6	61412613	antisense:1;	ENSG00000187013.4	C17orf82	chr17	lincRNA	chromosome 17 open reading frame 82	23696	sample2
54478	chrX	18907899	18907987	chrX_462945	5	-	89	5	18907899	CDS:1.0;	ENSG00000044446.11	PHKA2	chrX	protein_coding	phosphorylase kinase, alpha 2 (liver)	54478	sample2
7664	chr11	555304	555503	chr11_284	13	+	200	11	555359	antisense:1;	ENSG00000185522.8	LMNTD2	chr11	protein_coding	lamin tail domain containing 2	7664	sample2
30852	chr2	235506653	235506928	chr2_428782	15	+	276	15	235506793	intron:1.0;	ENSG00000157985.17	AGAP1	chr2	protein_coding	ArfGAP with GTPase domain, ankyrin repeat and PH domain 1	30852	sample2
51696	chr9	100099226	100099416	chr9_618649	7	+	191	7	100099342	five_prime_UTR:0.85;	ENSG00000119509.12	INVS	chr9	protein_coding	inversin	51696	sample2
52071	chr9	127495295	127495648	chr9_622610	20	+	354	15	127495415	CDS:0.28;intron:0.72;	ENSG00000148356.13	LRSAM1	chr9	protein_coding	leucine rich repeat and sterile alpha motif containing 1	52071	sample2
48825	chr7	122885903	122886507	chr7_364219	14	-	605	8	122886182	five_prime_UTR:0.28;CDS:0.56;intron:0.16;	ENSG00000081803.15	CADPS2	chr7	protein_coding	Ca++-dependent secretion activator 2	48825	sample2
12789	chr12	112162199	112162523	chr12_301316	17	-	325	10	112162317	three_prime_UTR:0.58;CDS:0.42;	ENSG00000173064.10	HECTD4	chr12	protein_coding	HECT domain containing E3 ubiquitin protein ligase 4	12789	sample2
13029	chr12	122858248	122858580	chr12_304084	6	-	333	5	122858387	antisense:1;	ENSG00000130787.13	HIP1R	chr12	protein_coding	huntingtin interacting protein 1 related	13029	sample2
53996	chrX	48482596	48482896	chrX_457040	21	+	301	16	48482684	CDS:0.66;intron:0.34;	ENSG00000068438.14	FTSJ1	chrX	protein_coding	FtsJ RNA methyltransferase homolog 1 (E. coli)	53996	sample2
37768	chr3	50102506	50103024	chr3_374794	28	+	519	17	50102856	intron:1.0;	ENSG00000003756.16	RBM5	chr3	protein_coding	RNA binding motif protein 5	37768	sample2
36357	chr22	47147658	47148130	chr22_316035	30	+	473	18	47147818	intron:1.0;	ENSG00000054611.13	TBC1D22A	chr22	protein_coding	TBC1 domain family, member 22A	36357	sample2
17172	chr15	97960757	97961553	chr15_139842	21	+	797	8	97961185	five_prime_UTR:0.13;CDS:0.39;intron:0.48;	ENSG00000140450.8	ARRDC4	chr15	protein_coding	arrestin domain containing 4	17172	sample2
13392	chr13	45363290	45363526	chr13_260461	16	+	237	16	45363379	intron:1.0;	ENSG00000170919.15	TPT1-AS1	chr13	antisense	TPT1 antisense RNA 1	13392	sample2
16942	chr15	75047833	75048737	chr15_136835	45	+	905	15	75047952	CDS:0.19;intron:0.81;	ENSG00000138621.11	PPCDC	chr15	protein_coding	phosphopantothenoylcysteine decarboxylase	16942	sample2
49240	chr8	11707726	11708054	chr8_642874	35	+	329	30	11707875	five_prime_UTR:0.61;intron:0.39;	ENSG00000136574.17	GATA4	chr8	protein_coding	GATA binding protein 4	49240	sample2
12659	chr12	101830558	101830847	chr12_299814	8	-	290	6	101830700	five_prime_UTR:0.6;CDS:0.4;	ENSG00000111670.14	GNPTAB	chr12	protein_coding	N-acetylglucosamine-1-phosphate transferase, alpha and beta subunits	12659	sample2
52474	chr9	137809159	137809638	chr9_627085	24	+	480	11	137809287	intron:1.0;	ENSG00000181090.17	EHMT1	chr9	protein_coding	euchromatic histone-lysine N-methyltransferase 1	52474	sample2
32579	chr2	219158185	219158362	chr2_450442	8	-	178	7	219158295	CDS:1.0;	ENSG00000187736.12	NHEJ1	chr2	protein_coding	nonhomologous end-joining factor 1	32579	sample2
197	chr1	1064503	1064812	chr1_544393	11	+	310	10	1064646	noncoding_exon:0.28;intron:0.72;	ENSG00000217801.9	RP11-465B22.3	chr1	transcribed_unprocessed_pseudogene	--	197	sample2
53256	chr9	123615351	123615748	chr9_636608	10	-	398	6	123615512	intron:1.0;	ENSG00000119522.15	DENND1A	chr9	protein_coding	DENN/MADD domain containing 1A	53256	sample2
7924	chr11	20363730	20364043	chr11_3584	16	+	314	15	20363846	five_prime_UTR:0.68;CDS:0.32;	ENSG00000109854.13	HTATIP2	chr11	protein_coding	HIV-1 Tat interactive protein 2, 30kDa	7924	sample2
53132	chr9	113390592	113390933	chr9_635263	27	-	342	11	113390605	CDS:0.65;intron:0.35;	ENSG00000148218.15	ALAD	chr9	protein_coding	aminolevulinate dehydratase	53132	sample2
51982	chr9	125780925	125781351	chr9_621733	14	+	427	10	125781197	intron:1.0;	ENSG00000167081.16	PBX3	chr9	protein_coding	pre-B-cell leukemia homeobox 3	51982	sample2
23744	chr17	64190418	64190684	chr17_95563	10	-	267	10	64190548	intron:1.0;	ENSG00000136478.7	TEX2	chr17	protein_coding	testis expressed 2	23744	sample2
39443	chr3	115146531	115146791	chr3_397131	4	-	261	4	115146644	intron:1.0;	ENSG00000181722.15	ZBTB20	chr3	protein_coding	zinc finger and BTB domain containing 20	39443	sample2
6843	chr10	34791142	34791659	chr10_53839	16	-	518	10	34791309	intron:1.0;	ENSG00000148498.15	PARD3	chr10	protein_coding	par-3 family cell polarity regulator	6843	sample2
53874	chrX	17376577	17377249	chrX_455050	17	+	673	7	17376778	intron:1.0;	ENSG00000188158.14	NHS	chrX	protein_coding	Nance-Horan syndrome (congenital cataracts and dental anomalies)	53874	sample2
21218	chr17	18726646	18726894	chr17_67369	4	+	249	4	18726747	intron:1.0;	ENSG00000108448.20	TRIM16L	chr17	protein_coding	tripartite motif containing 16-like	21218	sample2
603	chr1	16931279	16931437	chr1_548964	7	+	159	6	16931290	CDS:0.68;intron:0.32;	ENSG00000058453.16	CROCC	chr1	protein_coding	ciliary rootlet coiled-coil, rootletin	603	sample2
41027	chr4	968677	969174	chr4_532727	31	-	498	21	968823	CDS:0.2;intron:0.8;	ENSG00000145214.13	DGKQ	chr4	protein_coding	diacylglycerol kinase, theta 110kDa	41027	sample2
15105	chr14	90398117	90398785	chr14_160058	39	+	669	21	90398280	five_prime_UTR:0.34;intron:0.66;	ENSG00000198668.10	CALM1	chr14	protein_coding	calmodulin 1 (phosphorylase kinase, delta)	15105	sample2
49832	chr8	123801888	123802105	chr8_650938	5	+	218	5	123801985	intron:1.0;	ENSG00000176853.15	FAM91A1	chr8	protein_coding	family with sequence similarity 91, member A1	49832	sample2
37025	chr22	40425272	40426476	chr22_323735	46	-	1205	18	40425499	intron:1.0;	ENSG00000196588.14	MKL1	chr22	protein_coding	megakaryoblastic leukemia (translocation) 1	37025	sample2
10021	chr11	68003390	68004237	chr11_27356	44	-	848	19	68003963	five_prime_UTR:0.09;CDS:0.28;intron:0.49;	ENSG00000110057.7	UNC93B1	chr11	protein_coding	unc-93 homolog B1 (C. elegans)	10021	sample2
25253	chr19	4944702	4945176	chr19_179032	17	+	475	12	4944873	intron:1.0;	ENSG00000276043.4	UHRF1	chr19	protein_coding	ubiquitin-like with PHD and ring finger domains 1	25253	sample2
41846	chr5	284095	284852	chr5_491567	31	+	758	11	284226	intron:1.0;	ENSG00000249915.7	PDCD6	chr5	protein_coding	programmed cell death 6	41846	sample2
24193	chr17	81911266	81911409	chr17_100196	18	-	144	18	81911266	five_prime_UTR:0.38;CDS:0.62;	ENSG00000185813.10	PCYT2	chr17	protein_coding	phosphate cytidylyltransferase 2, ethanolamine	24193	sample2
17456	chr15	44536475	44536903	chr15_143455	8	-	429	6	44536612	noncoding_exon:1.0;	ENSG00000179523.4	EIF3J-AS1	chr15	lincRNA	EIF3J antisense RNA 1 (head to head)	17456	sample2
6824	chr10	34641980	34642219	chr10_53671	7	-	240	7	34642072	intron:1.0;	ENSG00000148498.15	PARD3	chr10	protein_coding	par-3 family cell polarity regulator	6824	sample2
47990	chr7	5496179	5496702	chr7_354020	24	-	524	14	5496369	intron:1.0;	ENSG00000155034.18	FBXL18	chr7	protein_coding	F-box and leucine-rich repeat protein 18	47990	sample2
48709	chr7	100691548	100691971	chr7_362406	20	-	424	16	100691649	intergenic;	--	48709	sample2
16451	chr15	31327440	31327789	chr15_131000	16	+	350	13	31327628	CDS:1.0;	ENSG00000169926.9	KLF13	chr15	protein_coding	Kruppel-like factor 13	16451	sample2
17344	chr15	40754942	40755239	chr15_141882	20	-	298	19	40755082	five_prime_UTR:1.0;	ENSG00000137824.15	RMDN3	chr15	protein_coding	regulator of microtubule dynamics 3	17344	sample2
6955	chr10	62268423	62268707	chr10_55257	6	-	285	5	62268550	five_prime_UTR:0.34;CDS:0.21;intron:0.45;	ENSG00000182010.10	RTKN2	chr10	protein_coding	rhotekin 2	6955	sample2
16394	chr14	105203584	105204186	chr14_175874	19	-	603	9	105204017	intergenic;	--	16394	sample2
33279	chr20	36479517	36479786	chr20_475374	8	+	270	8	36479639	intron:1.0;	ENSG00000080845.17	DLGAP4	chr20	protein_coding	discs, large (Drosophila) homolog-associated protein 4	33279	sample2
29708	chr2	74834932	74835374	chr2_413191	15	+	443	11	74835227	five_prime_UTR:0.38;intron:0.62;	ENSG00000159399.9	HK2	chr2	protein_coding	hexokinase 2	29708	sample2
1340	chr1	61128141	61128609	chr1_557839	15	+	469	8	61128458	intron:1.0;	ENSG00000162599.15	NFIA	chr1	protein_coding	nuclear factor I/A	1340	sample2
26641	chr19	48174992	48175869	chr19_193841	33	+	878	13	48175368	intron:1.0;	ENSG00000185453.12	C19orf68	chr19	protein_coding	chromosome 19 open reading frame 68	26641	sample2
26269	chr19	41428110	41428585	chr19_190323	9	+	476	5	41428174	intron:1.0;	ENSG00000248098.10	BCKDHA	chr19	protein_coding	branched chain keto acid dehydrogenase E1, alpha polypeptide	26269	sample2
27317	chr19	1735088	1735328	chr19_199595	10	-	241	10	1735181	intergenic;	--	27317	sample2
21128	chr17	14206097	14206394	chr17_66113	6	+	298	5	14206162	intron:1.0;	ENSG00000006695.10	COX10	chr17	protein_coding	COX10 heme A:farnesyltransferase cytochrome c oxidase assembly factor	21128	sample2
39800	chr3	177180725	177181501	chr3_402432	19	-	777	8	177181299	intron:1.0;	ENSG00000177565.15	TBL1XR1	chr3	protein_coding	transducin (beta)-like 1 X-linked receptor 1	39800	sample2
37718	chr3	48464581	48464766	chr3_374128	10	+	186	9	48464651	CDS:0.44;intron:0.56;	ENSG00000164053.17	ATRIP	chr3	protein_coding	ATR interacting protein	37718	sample2
28941	chr19	52719848	52721967	chr19_215916	141	-	2120	27	52720944	intron:1.0;	ENSG00000213020.8	ZNF611	chr19	protein_coding	zinc finger protein 611	28941	sample2
32243	chr2	131092845	131093453	chr2_445316	19	-	609	10	131093306	five_prime_UTR:0.39;intron:0.61;	ENSG00000152102.17	FAM168B	chr2	protein_coding	family with sequence similarity 168, member B	32243	sample2
36743	chr22	25346741	25347191	chr22_320052	13	-	451	7	25346963	intergenic;	--	36743	sample2
32011	chr2	108289685	108290068	chr2_442745	27	-	384	16	108289828	antisense:1;	ENSG00000198203.9	SULT1C2	chr2	protein_coding	sulfotransferase family, cytosolic, 1C, member 2	32011	sample2
10351	chr11	93542435	93542783	chr11_31679	7	-	349	6	93542564	intron:1.0;	ENSG00000166002.6	SMCO4	chr11	protein_coding	single-pass membrane protein with coiled-coil domains 4	10351	sample2
49178	chr7	158637326	158637807	chr7_368351	19	-	482	9	158637434	intron:1.0;	ENSG00000146918.19	NCAPG2	chr7	protein_coding	non-SMC condensin II complex, subunit G2	49178	sample2
36261	chr22	46107061	46111388	chr22_315022	561	+	4328	44	46107685	noncoding_exon:0.42;intron:0.58;	ENSG00000197182.12	MIRLET7BHG	chr22	lincRNA	MIRLET7B host gene	36261	sample2
44872	chr6	132817820	132818156	chr6_238432	9	+	337	7	132817958	intergenic;	--	44872	sample2
616	chr1	16955311	16955550	chr1_548999	14	+	240	10	16955439	CDS:1.0;	ENSG00000058453.16	CROCC	chr1	protein_coding	ciliary rootlet coiled-coil, rootletin	616	sample2
12003	chr12	6845111	6845856	chr12_291641	38	-	746	19	6845504	three_prime_UTR:1.0;	ENSG00000111665.11	CDCA3	chr12	protein_coding	cell division cycle associated 3	12003	sample2
47098	chr7	77004217	77004307	chr7_343132	8	+	91	7	77004217	noncoding_exon:1.0;	ENSG00000186704.9	DTX2P1	chr7	transcribed_unprocessed_pseudogene	DTX2 pseudogene 1	47098	sample2
24042	chr17	78675967	78676165	chr17_98588	12	-	199	12	78676018	three_prime_UTR:0.62;CDS:0.38;	ENSG00000108669.16	CYTH1	chr17	protein_coding	cytohesin 1	24042	sample2
20724	chr16	87698912	87699897	chr16_129166	47	-	986	21	87699050	three_prime_UTR:1.0;	ENSG00000104731.13	KLHDC4	chr16	protein_coding	kelch domain containing 4	20724	sample2
50094	chr8	144829354	144829604	chr8_653483	20	+	251	13	144829597	CDS:0.64;intron:0.36;	ENSG00000147789.15	ZNF7	chr8	protein_coding	zinc finger protein 7	50094	sample2
40999	chr4	780735	781707	chr4_532514	84	-	973	24	781178	intron:1.0;	ENSG00000249592.5	RP11-440L14.1	chr4	antisense	--	40999	sample2
22428	chr17	82593370	82594194	chr17_81345	30	+	825	9	82593594	intron:1.0;	ENSG00000141568.19	FOXK2	chr17	protein_coding	forkhead box K2	22428	sample2
43952	chr6	2245768	2246080	chr6_227209	12	+	313	9	2245892	noncoding_exon:0.49;intron:0.48;	ENSG00000250903.8	GMDS-AS1	chr6	lincRNA	GMDS antisense RNA 1 (head to head)	43952	sample2
25770	chr19	18162201	18162598	chr19_184446	48	+	398	19	18162306	CDS:0.52;intron:0.48;	ENSG00000105647.14	PIK3R2	chr19	protein_coding	phosphoinositide-3-kinase, regulatory subunit 2 (beta)	25770	sample2
39525	chr3	124829456	124829667	chr3_398113	8	-	212	8	124829520	intron:1.0;	ENSG00000082781.11	ITGB5	chr3	protein_coding	integrin, beta 5	39525	sample2
38028	chr3	112149319	112149822	chr3_378658	5	+	504	3	112149540	antisense:1;	ENSG00000172139.14	SLC9C1	chr3	protein_coding	solute carrier family 9, subfamily C (Na+-transporting carboxylic acid decarboxylase), member 1	38028	sample2
6146	chr10	101035336	101035667	chr10_44387	22	+	332	14	101035513	CDS:0.52;intron:0.48;	ENSG00000107819.13	SFXN3	chr10	protein_coding	sideroflexin 3	6146	sample2
46880	chr7	55077918	55078399	chr7_340553	22	+	482	14	55078252	intron:1.0;	ENSG00000146648.15	EGFR	chr7	protein_coding	epidermal growth factor receptor	46880	sample2
41146	chr4	4471660	4471706	chr4_534053	7	-	47	7	4471704	CDS:1.0;	ENSG00000168818.9	STX18	chr4	protein_coding	syntaxin 18	41146	sample2
8607	chr11	69369852	69370319	chr11_11120	22	+	468	14	69370087	intergenic;	--	8607	sample2
18733	chr16	30950091	30950649	chr16_107901	13	+	559	8	30950176	intron:1.0;	ENSG00000261487.1	AC135048.13	chr16	processed_transcript	--	18733	sample2
26741	chr19	49188640	49188898	chr19_194699	32	+	259	22	49188738	CDS:0.5;intron:0.5;	ENSG00000130529.15	TRPM4	chr19	protein_coding	transient receptor potential cation channel, subfamily M, member 4	26741	sample2
4626	chr1	156545363	156546589	chr1_599899	98	-	1227	26	156546335	intron:1.0;	ENSG00000183856.10	IQGAP3	chr1	protein_coding	IQ motif containing GTPase activating protein 3	4626	sample2
39250	chr3	53238270	53239049	chr3_393826	56	-	780	33	53238687	intron:1.0;	ENSG00000163931.15	TKT	chr3	protein_coding	transketolase	39250	sample2
14401	chr13	113830737	113831701	chr13_274111	60	-	965	22	113831513	intron:1.0;	ENSG00000183087.14	GAS6	chr13	protein_coding	growth arrest-specific 6	14401	sample2
36441	chr22	50206290	50206990	chr22_316775	61	+	701	21	50206838	CDS:0.29;intron:0.71;	ENSG00000073169.13	SELO	chr22	protein_coding	--	36441	sample2
51854	chr9	114240219	114240273	chr9_620433	35	+	55	27	114240272	CDS:1.0;	ENSG00000196739.14	COL27A1	chr9	protein_coding	collagen, type XXVII, alpha 1	51854	sample2
32629	chr2	222655702	222655981	chr2_450910	8	-	280	7	222655834	intron:1.0;	ENSG00000116120.9	FARSB	chr2	protein_coding	phenylalanyl-tRNA synthetase, beta subunit	32629	sample2
52633	chr9	34255677	34256091	chr9_629157	10	-	415	5	34255761	CDS:0.86;intron:0.14;	ENSG00000186638.15	KIF24	chr9	protein_coding	kinesin family member 24	52633	sample2
328	chr1	2392684	2394050	chr1_545485	108	+	1367	38	2393503	five_prime_UTR:0.03;intron:0.97;	ENSG00000157916.18	RER1	chr1	protein_coding	retention in endoplasmic reticulum sorting receptor 1	328	sample2
19647	chr16	791192	791370	chr16_117152	10	-	179	9	791330	antisense:1;	ENSG00000127586.16	CHTF18	chr16	protein_coding	CTF18, chromosome transmission fidelity factor 18 homolog (S. cerevisiae)	19647	sample2
13104	chr12	124358928	124361080	chr12_304911	181	-	2153	39	124360252	intron:1.0;	ENSG00000196498.13	NCOR2	chr12	protein_coding	nuclear receptor corepressor 2	13104	sample2
16985	chr15	78921580	78921848	chr15_137381	8	+	269	8	78921701	antisense:1;	ENSG00000103811.15	CTSH	chr15	protein_coding	cathepsin H	16985	sample2
22166	chr17	77501745	77502616	chr17_78781	20	+	872	11	77501977	intergenic;	--	22166	sample2
32332	chr2	163736270	163736668	chr2_446568	4	-	399	3	163736410	intergenic;	--	32332	sample2
17624	chr15	64952146	64952338	chr15_146246	5	-	193	5	64952209	antisense:1;	ENSG00000166839.16	ANKDD1A	chr15	protein_coding	ankyrin repeat and death domain containing 1A	17624	sample2
6447	chr10	127921778	127922006	chr10_48459	7	+	229	7	127921859	intron:1.0;	ENSG00000132334.16	PTPRE	chr10	protein_coding	protein tyrosine phosphatase, receptor type, E	6447	sample2
1956	chr1	160208279	160208665	chr1_566123	24	+	387	13	160208581	five_prime_UTR:0.37;CDS:0.16;intron:0.48;	ENSG00000162734.12	PEA15	chr1	protein_coding	phosphoprotein enriched in astrocytes 15	1956	sample2
340	chr1	3296335	3296789	chr1_545606	24	+	455	14	3296573	intron:1.0;	ENSG00000142611.16	PRDM16	chr1	protein_coding	PR domain containing 16	340	sample2
27761	chr19	11237455	11238090	chr19_203861	26	-	636	10	11237550	CDS:0.45;intron:0.55;	ENSG00000130158.13	DOCK6	chr19	protein_coding	dedicator of cytokinesis 6	27761	sample2
29030	chr19	55224692	55224970	chr19_216638	8	-	279	8	55224823	intergenic;	--	29030	sample2
16459	chr15	36613395	36613772	chr15_131113	11	+	378	7	36613625	intron:1.0;	ENSG00000186073.11	C15orf41	chr15	protein_coding	chromosome 15 open reading frame 41	16459	sample2
14808	chr14	64234884	64235143	chr14_155835	4	+	260	4	64234996	antisense:1;	ENSG00000140009.18	ESR2	chr14	protein_coding	estrogen receptor 2 (ER beta)	14808	sample2
200	chr1	1086412	1086679	chr1_544415	6	+	268	5	1086524	antisense:1;	ENSG00000131591.17	C1orf159	chr1	protein_coding	chromosome 1 open reading frame 159	200	sample2
37329	chr3	9464291	9464694	chr3_369128	19	+	404	12	9464560	CDS:0.62;intron:0.38;	ENSG00000168137.15	SETD5	chr3	protein_coding	SET domain containing 5	37329	sample2
20483	chr16	69992487	69993051	chr16_125975	10	-	565	7	69992772	intron:1.0;	ENSG00000196696.12	PDXDC2P	chr16	processed_transcript	pyridoxal-dependent decarboxylase domain containing 2, pseudogene	20483	sample2
6070	chr10	96043613	96043838	chr10_43511	7	+	226	7	96043700	five_prime_UTR:0.47;intron:0.53;	ENSG00000107443.15	CCNJ	chr10	protein_coding	cyclin J	6070	sample2
49679	chr8	86342606	86343285	chr8_648884	42	+	680	24	86342858	five_prime_UTR:0.28;intron:0.52;	ENSG00000123124.13	WWP1	chr8	protein_coding	WW domain containing E3 ubiquitin protein ligase 1	49679	sample2
35246	chr21	34838998	34839540	chr21_333067	11	-	543	6	34839180	intron:1.0;	ENSG00000159216.18	RUNX1	chr21	protein_coding	runt-related transcription factor 1	35246	sample2
40980	chr4	185352232	185352504	chr4_532247	9	+	273	9	185352367	intron:1.0;	ENSG00000109762.15	SNX25	chr4	protein_coding	sorting nexin 25	40980	sample2
42626	chr5	140643569	140643983	chr5_502221	34	+	415	19	140643833	CDS:0.71;intron:0.29;	ENSG00000113119.12	TMCO6	chr5	protein_coding	transmembrane and coiled-coil domains 6	42626	sample2
29342	chr2	27946584	27946783	chr2_407777	7	+	200	7	27946636	intergenic;	--	29342	sample2
3764	chr1	41163127	41163483	chr1_588714	17	-	357	14	41163336	intron:1.0;	ENSG00000010803.16	SCMH1	chr1	protein_coding	sex comb on midleg homolog 1 (Drosophila)	3764	sample2
27873	chr19	13838631	13839712	chr19_204735	73	-	1082	22	13839150	intergenic;	--	27873	sample2
7118	chr10	80160331	80160631	chr10_57351	16	-	301	15	80160476	intron:1.0;	ENSG00000122359.17	ANXA11	chr10	protein_coding	annexin A11	7118	sample2
32688	chr2	232545439	232545788	chr2_451774	9	-	350	6	232545548	antisense:1;	ENSG00000196811.11	CHRNG	chr2	protein_coding	cholinergic receptor, nicotinic, gamma (muscle)	32688	sample2
45410	chr6	15522040	15522378	chr6_245569	8	-	339	4	15522077	noncoding_exon:0.31;	ENSG00000277411.1	5S_rRNA	chr6	rRNA	--	45410	sample2
23136	chr17	32517860	32518276	chr17_89194	16	-	417	12	32517943	intron:1.0;	ENSG00000176658.16	MYO1D	chr17	protein_coding	myosin ID	23136	sample2
13048	chr12	122949293	122949849	chr12_304209	26	-	557	10	122949422	CDS:0.11;intron:0.89;	ENSG00000150967.17	ABCB9	chr12	protein_coding	ATP-binding cassette, sub-family B (MDR/TAP), member 9	13048	sample2
52370	chr9	136728490	136729142	chr9_626137	19	+	653	7	136728730	antisense:1;	ENSG00000274356.1	RP11-216L13.21	chr9	unprocessed_pseudogene	--	52370	sample2
32723	chr2	237584474	237584780	chr2_452222	18	-	307	16	237584630	intron:1.0;	ENSG00000124839.12	RAB17	chr2	protein_coding	RAB17, member RAS oncogene family	32723	sample2
6197	chr10	102650803	102651826	chr10_44931	53	+	1024	20	102651408	intron:1.0;	ENSG00000171206.13	TRIM8	chr10	protein_coding	tripartite motif containing 8	6197	sample2
2884	chr1	1259162	1260712	chr1_578237	84	-	1551	24	1260081	intron:1.0;	ENSG00000160087.20	UBE2J2	chr1	protein_coding	ubiquitin-conjugating enzyme E2, J2	2884	sample2
18086	chr16	661809	663086	chr16_101291	292	+	1278	60	662303	intron:1.0;	ENSG00000102854.14	MSLN	chr16	protein_coding	mesothelin	18086	sample2
35185	chr21	32349147	32349658	chr21_332482	62	-	512	32	32349460	CDS:0.35;intron:0.65;	ENSG00000142207.6	URB1	chr21	protein_coding	URB1 ribosome biogenesis 1 homolog (S. cerevisiae)	35185	sample2
52774	chr9	69718335	69718645	chr9_630402	7	-	311	5	69718498	three_prime_UTR:0.02;CDS:0.98;	ENSG00000188647.12	PTAR1	chr9	protein_coding	protein prenyltransferase alpha subunit repeat containing 1	52774	sample2
30874	chr2	235552333	235553002	chr2_428873	52	+	670	24	235552797	intron:1.0;	ENSG00000157985.17	AGAP1	chr2	protein_coding	ArfGAP with GTPase domain, ankyrin repeat and PH domain 1	30874	sample2
4835	chr1	183635047	183635865	chr1_602799	96	-	819	41	183635617	five_prime_UTR:0.12;CDS:0.17;intron:0.57;	ENSG00000162704.15	ARPC5	chr1	protein_coding	actin related protein 2/3 complex, subunit 5, 16kDa	4835	sample2
26849	chr19	51696773	51698356	chr19_195965	91	+	1584	20	51696887	intergenic;	--	26849	sample2
9759	chr11	62706045	62706667	chr11_25075	20	-	623	9	62706214	five_prime_UTR:0.48;intron:0.52;	ENSG00000168000.14	BSCL2	chr11	protein_coding	Berardinelli-Seip congenital lipodystrophy 2 (seipin)	9759	sample2
19724	chr16	1961462	1961896	chr16_117735	15	-	435	9	1961576	antisense:1;	ENSG00000140990.14	NDUFB10	chr16	protein_coding	NADH dehydrogenase (ubiquinone) 1 beta subcomplex, 10, 22kDa	19724	sample2
45666	chr6	33198307	33198460	chr6_247880	14	-	154	14	33198323	CDS:1.0;	ENSG00000204231.10	RXRB	chr6	protein_coding	retinoid X receptor, beta	45666	sample2
31570	chr2	58216724	58216947	chr2_437498	15	-	224	13	58216801	intron:1.0;	ENSG00000115392.11	FANCL	chr2	protein_coding	Fanconi anemia, complementation group L	31570	sample2
18654	chr16	29268351	29268563	chr16_107130	4	+	213	4	29268416	intergenic;	--	18654	sample2
43693	chr5	150904713	150904944	chr5_516840	4	-	232	4	150904811	five_prime_UTR:1.0;	ENSG00000145908.12	ZNF300	chr5	protein_coding	zinc finger protein 300	43693	sample2
8663	chr11	70508606	70509383	chr11_11700	33	+	778	14	70508835	antisense:1;	ENSG00000162105.16	SHANK2	chr11	protein_coding	SH3 and multiple ankyrin repeat domains 2	8663	sample2
40346	chr4	20700536	20700787	chr4_523062	10	+	252	7	20700574	five_prime_UTR:1.0;	ENSG00000163138.18	PACRGL	chr4	protein_coding	PARK2 co-regulated-like	40346	sample2
29195	chr2	10142254	10142839	chr2_405991	27	+	586	9	10142480	noncoding_exon:0.21;intron:0.79;	ENSG00000163009.8	C2orf48	chr2	lincRNA	chromosome 2 open reading frame 48	29195	sample2
11919	chr12	132580602	132581516	chr12_290562	63	+	915	22	132581341	CDS:0.09;intron:0.91;	ENSG00000112787.12	FBRSL1	chr12	protein_coding	fibrosin-like 1	11919	sample2
35282	chr21	36693016	36693295	chr21_333330	8	-	280	8	36693148	intergenic;	--	35282	sample2
27962	chr19	15249951	15251437	chr19_205397	56	-	1487	14	15250879	intron:1.0;	ENSG00000141867.17	BRD4	chr19	protein_coding	bromodomain containing 4	27962	sample2
44442	chr6	37331090	37331302	chr6_232816	7	+	213	6	37331156	three_prime_UTR:0.61;CDS:0.39;	ENSG00000065491.8	TBC1D22B	chr6	protein_coding	TBC1 domain family, member 22B	44442	sample2
40901	chr4	168832428	168833443	chr4_531048	32	+	1016	17	168833245	intron:1.0;	ENSG00000129116.17	PALLD	chr4	protein_coding	palladin, cytoskeletal associated protein	40901	sample2
46582	chr7	5428759	5429004	chr7_336817	11	+	246	11	5428877	noncoding_exon:1.0;	ENSG00000273084.1	RP11-1275H24.3	chr7	lincRNA	--	46582	sample2
28915	chr19	52024251	52024487	chr19_215655	8	-	237	8	52024340	intron:1.0;	ENSG00000142556.18	ZNF614	chr19	protein_coding	zinc finger protein 614	28915	sample2
1881	chr1	155007993	155009690	chr1_565070	142	+	1698	34	155009523	intron:1.0;	ENSG00000160685.13	ZBTB7B	chr1	protein_coding	zinc finger and BTB domain containing 7B	1881	sample2
4747	chr1	173460042	173460224	chr1_601623	4	-	183	4	173460077	intron:1.0;	ENSG00000203739.3	RP11-296O14.3	chr1	antisense	--	4747	sample2
52047	chr9	127225194	127225624	chr9_622377	9	+	431	6	127225477	intergenic;	--	52047	sample2
25246	chr19	4507727	4508073	chr19_178896	7	+	347	5	4507873	antisense:1;	ENSG00000167676.4	PLIN4	chr19	protein_coding	perilipin 4	25246	sample2
40677	chr4	105716344	105716690	chr4_527846	6	+	347	5	105716489	intron:1.0;	ENSG00000138780.14	GSTCD	chr4	protein_coding	glutathione S-transferase, C-terminal domain containing	40677	sample2
35216	chr21	33587915	33589024	chr21_332812	71	-	1110	24	33588441	five_prime_UTR:0.06;CDS:0.29;intron:0.65;	ENSG00000249209.2	AP000304.12	chr21	protein_coding	--	35216	sample2
27598	chr19	6767361	6767504	chr19_202301	23	-	144	23	6767386	five_prime_UTR:0.83;intron:0.17;	ENSG00000125731.12	SH2D3A	chr19	protein_coding	SH2 domain containing 3A	27598	sample2
24976	chr19	943595	943944	chr19_176530	33	+	350	27	943730	intron:1.0;	ENSG00000116017.10	ARID3A	chr19	protein_coding	AT rich interactive domain 3A (BRIGHT-like)	24976	sample2
16016	chr14	74712643	74713089	chr14_170993	13	-	447	10	74712942	five_prime_UTR:0.35;intron:0.65;	ENSG00000119682.16	AREL1	chr14	protein_coding	apoptosis resistant E3 ubiquitin protein ligase 1	16016	sample2
44945	chr6	147508109	147508270	chr6_239595	3	+	162	3	147508156	intergenic;	--	44945	sample2
47315	chr7	101935643	101935988	chr7_345530	17	+	346	14	101935772	intron:1.0;	ENSG00000257923.9	CUX1	chr7	protein_coding	cut-like homeobox 1	47315	sample2
49389	chr8	25384479	25385386	chr8_644709	45	+	908	15	25385142	intron:1.0;	ENSG00000147459.17	DOCK5	chr8	protein_coding	dedicator of cytokinesis 5	49389	sample2
521	chr1	12378427	12378591	chr1_547874	8	+	165	8	12378470	CDS:1.0;	ENSG00000048707.13	VPS13D	chr1	protein_coding	vacuolar protein sorting 13 homolog D (S. cerevisiae)	521	sample2
4701	chr1	161069379	161069659	chr1_600835	8	-	281	8	161069512	five_prime_UTR:0.12;CDS:0.35;intron:0.53;	ENSG00000186517.13	ARHGAP30	chr1	protein_coding	Rho GTPase activating protein 30	4701	sample2
31078	chr2	241559984	241560778	chr2_431197	46	+	795	21	241560499	intron:1.0;	ENSG00000176720.4	BOK	chr2	protein_coding	BCL2-related ovarian killer	31078	sample2
33981	chr20	20613494	20613926	chr20_483950	14	-	433	11	20613816	intron:1.0;	ENSG00000188559.13	RALGAPA2	chr20	protein_coding	Ral GTPase activating protein, alpha subunit 2 (catalytic)	33981	sample2
32036	chr2	108927355	108928421	chr2_442969	62	-	1067	20	108927612	intron:1.0;	ENSG00000135960.9	EDAR	chr2	protein_coding	ectodysplasin A receptor	32036	sample2
52218	chr9	130138205	130138521	chr9_624081	11	+	317	9	130138349	three_prime_UTR:1.0;	ENSG00000148358.19	GPR107	chr9	protein_coding	G protein-coupled receptor 107	52218	sample2
31914	chr2	97762957	97763614	chr2_441649	32	-	658	14	97763263	intron:1.0;	ENSG00000075568.16	TMEM131	chr2	protein_coding	transmembrane protein 131	31914	sample2
19147	chr16	70478786	70479414	chr16_112472	22	+	629	12	70479355	CDS:0.36;intron:0.64;	ENSG00000157353.16	FUK	chr16	protein_coding	fucokinase	19147	sample2
40567	chr4	78333101	78333412	chr4_526274	13	+	312	8	78333271	CDS:0.45;intron:0.55;	ENSG00000138759.17	FRAS1	chr4	protein_coding	Fraser extracellular matrix complex subunit 1	40567	sample2
30042	chr2	130183504	130183806	chr2_417891	15	+	303	14	130183630	CDS:0.07;intron:0.93;	ENSG00000152082.13	MZT2B	chr2	protein_coding	mitotic spindle organizing protein 2B	30042	sample2
23967	chr17	75917731	75918070	chr17_97853	38	-	340	19	75917942	intergenic;	--	23967	sample2
16369	chr14	104865319	104865513	chr14_175606	11	-	195	9	104865461	antisense:1;	ENSG00000099814.15	CEP170B	chr14	protein_coding	centrosomal protein 170B	16369	sample2
34579	chr20	63641003	63641261	chr20_491006	8	-	259	8	63641114	three_prime_UTR:1.0;	ENSG00000197457.9	STMN3	chr20	protein_coding	stathmin-like 3	34579	sample2
44010	chr6	4805529	4805871	chr6_227784	9	+	343	8	4805582	intron:1.0;	ENSG00000153046.17	CDYL	chr6	protein_coding	chromodomain protein, Y-like	44010	sample2
26314	chr19	42344669	42344833	chr19_190664	31	+	165	26	42344672	CDS:1.0;	ENSG00000105429.12	MEGF8	chr19	protein_coding	multiple EGF-like-domains 8	26314	sample2
50399	chr8	47832868	47833909	chr8_657291	80	-	1042	34	47833023	intron:1.0;	ENSG00000253729.7	PRKDC	chr8	protein_coding	protein kinase, DNA-activated, catalytic polypeptide	50399	sample2
27084	chr19	57769594	57770147	chr19_197802	35	+	554	16	57770007	five_prime_UTR:0.34;CDS:0.07;intron:0.49;	ENSG00000083828.15	ZNF586	chr19	protein_coding	zinc finger protein 586	27084	sample2
44051	chr6	7607178	7607495	chr6_228682	9	+	318	7	7607308	intron:1.0;	ENSG00000168566.11	SNRNP48	chr6	protein_coding	small nuclear ribonucleoprotein 48kDa (U11/U12)	44051	sample2
52701	chr9	37918421	37919114	chr9_629936	28	-	694	10	37918973	intron:1.0;	ENSG00000255872.3	RP11-613M10.9	chr9	protein_coding	--	52701	sample2
36284	chr22	46350313	46352330	chr22_315252	166	+	2018	39	46351214	CDS:0.13;intron:0.87;	ENSG00000100416.12	TRMU	chr22	protein_coding	tRNA 5-methylaminomethyl-2-thiouridylate methyltransferase	36284	sample2
26988	chr19	55311768	55312127	chr19_196953	22	+	360	19	55311920	three_prime_UTR:0.16;CDS:0.44;intron:0.4;	ENSG00000160469.16	BRSK1	chr19	protein_coding	BR serine/threonine kinase 1	26988	sample2
26941	chr19	54457933	54458002	chr19_196767	239	+	70	212	54457934	CDS:1.0;	ENSG00000167615.16	LENG8	chr19	protein_coding	leukocyte receptor cluster (LRC) member 8	26941	sample2
50633	chr8	102655339	102655700	chr8_660800	14	-	362	12	102655484	five_prime_UTR:0.27;CDS:0.1;intron:0.63;	ENSG00000155090.14	KLF10	chr8	protein_coding	Kruppel-like factor 10	50633	sample2
37743	chr3	49691107	49691301	chr3_374525	33	+	195	27	49691189	five_prime_UTR:0.19;CDS:0.42;intron:0.39;	ENSG00000164068.15	RNF123	chr3	protein_coding	ring finger protein 123	37743	sample2
44424	chr6	36228901	36229196	chr6_232541	25	+	296	12	36228908	CDS:0.53;intron:0.47;	ENSG00000096070.19	BRPF3	chr6	protein_coding	bromodomain and PHD finger containing, 3	44424	sample2
6061	chr10	94578098	94578337	chr10_43433	11	+	240	11	94578190	intron:1.0;	ENSG00000119969.14	HELLS	chr10	protein_coding	helicase, lymphoid-specific	6061	sample2
49091	chr7	151242357	151242603	chr7_367367	18	-	247	11	151242594	CDS:0.5;intron:0.5;	ENSG00000082014.16	SMARCD3	chr7	protein_coding	SWI/SNF related, matrix associated, actin dependent regulator of chromatin, subfamily d, member 3	49091	sample2
52138	chr9	128504604	128504992	chr9_623126	9	+	389	7	128504900	five_prime_UTR:0.27;CDS:0.26;intron:0.23;	ENSG00000119392.14	GLE1	chr9	protein_coding	GLE1 RNA export mediator	52138	sample2
24807	chr18	49017853	49019492	chr18_225431	64	-	1640	16	49019059	intergenic;	--	24807	sample2
20239	chr16	30761729	30762045	chr16_122922	14	-	317	11	30761814	five_prime_UTR:0.94;CDS:0.06;	ENSG00000196118.11	C16orf93	chr16	protein_coding	chromosome 16 open reading frame 93	20239	sample2
16983	chr15	78889978	78890186	chr15_137357	7	+	209	7	78890045	intron:1.0;	ENSG00000185787.14	MORF4L1	chr15	protein_coding	mortality factor 4 like 1	16983	sample2
26302	chr19	42294809	42295754	chr19_190612	101	+	946	56	42294968	three_prime_UTR:0.6;CDS:0.39;intron:0.01;	ENSG00000079432.7	CIC	chr19	protein_coding	capicua transcriptional repressor	26302	sample2
39999	chr3	197602202	197602788	chr3_405003	18	-	587	9	197602512	intron:1.0;	ENSG00000214135.8	AC024560.3	chr3	transcribed_unprocessed_pseudogene	--	39999	sample2
34333	chr20	46389068	46389338	chr20_487998	8	-	271	8	46389191	CDS:0.56;intron:0.44;	ENSG00000062598.17	ELMO2	chr20	protein_coding	engulfment and cell motility 2	34333	sample2
49943	chr8	141192330	141192909	chr8_652249	21	+	580	13	141192661	CDS:0.44;intron:0.56;	ENSG00000105339.10	DENND3	chr8	protein_coding	DENN/MADD domain containing 3	49943	sample2
31501	chr2	47083469	47083921	chr2_436659	14	-	453	9	47083611	intergenic;	--	31501	sample2
42943	chr5	179658235	179658481	chr5_506704	7	+	247	6	179658414	noncoding_exon:1.0;	ENSG00000250999.1	RP11-1379J22.5	chr5	antisense	--	42943	sample2
36858	chr22	31623382	31624712	chr22_321375	71	-	1331	20	31623844	CDS:0.12;intron:0.88;	ENSG00000241878.9	PISD	chr22	protein_coding	phosphatidylserine decarboxylase	36858	sample2
21557	chr17	42521060	42521514	chr17_71537	18	+	455	10	42521399	three_prime_UTR:0.87;CDS:0.13;	ENSG00000033627.14	ATP6V0A1	chr17	protein_coding	ATPase, H+ transporting, lysosomal V0 subunit a1	21557	sample2
10217	chr11	74170737	74170886	chr11_29988	9	-	150	9	74170747	five_prime_UTR:0.63;CDS:0.37;	ENSG00000168014.16	C2CD3	chr11	protein_coding	C2 calcium-dependent domain containing 3	10217	sample2
21572	chr17	42780736	42781032	chr17_71680	5	+	297	4	42780803	CDS:1.0;	ENSG00000126562.16	WNK4	chr17	protein_coding	WNK lysine deficient protein kinase 4	21572	sample2
54331	chrX	149945014	149945548	chrX_461069	9	+	535	5	149945253	intergenic;	--	54331	sample2
3795	chr1	42951911	42954289	chr1_589015	268	-	2379	41	42952942	intron:1.0;	ENSG00000117394.19	SLC2A1	chr1	protein_coding	solute carrier family 2 (facilitated glucose transporter), member 1	3795	sample2
45066	chr6	158018065	158018617	chr6_241571	24	+	553	12	158018470	intron:1.0;	ENSG00000078269.13	SYNJ2	chr6	protein_coding	synaptojanin 2	45066	sample2
3811	chr1	43450259	43450528	chr1_589145	11	-	270	9	43450381	antisense:1;	ENSG00000198198.13	SZT2	chr1	protein_coding	seizure threshold 2 homolog (mouse)	3811	sample2
32845	chr2	241122564	241123133	chr2_453541	44	-	570	28	241122867	CDS:0.3;intron:0.7;	ENSG00000115687.13	PASK	chr2	protein_coding	PAS domain containing serine/threonine kinase	32845	sample2
31476	chr2	45541475	45541882	chr2_436461	6	-	408	4	45541596	intron:1.0;	ENSG00000068784.12	SRBD1	chr2	protein_coding	S1 RNA binding domain 1	31476	sample2
18748	chr16	31113163	31113446	chr16_108036	7	+	284	7	31113299	intergenic;	--	18748	sample2
40861	chr4	153354554	153354826	chr4_530465	9	+	273	9	153354679	intron:1.0;	ENSG00000121211.7	MND1	chr4	protein_coding	meiotic nuclear divisions 1 homolog (S. cerevisiae)	40861	sample2
49674	chr8	85177207	85177484	chr8_648825	5	+	278	5	85177337	five_prime_UTR:0.71;CDS:0.23;	ENSG00000133740.10	E2F5	chr8	protein_coding	E2F transcription factor 5, p130-binding	49674	sample2
11344	chr12	67316842	67317056	chr12_283540	7	+	215	7	67316923	three_prime_UTR:1.0;	ENSG00000111530.12	CAND1	chr12	protein_coding	cullin-associated and neddylation-dissociated 1	11344	sample2
26167	chr19	38739788	38740510	chr19_189086	22	+	723	11	38740050	noncoding_exon:0.1;	ENSG00000267892.1	CTD-2540F13.2	chr19	antisense	--	26167	sample2
21670	chr17	47532004	47532274	chr17_72584	8	+	271	8	47532126	intron:1.0;	ENSG00000141279.15	NPEPPS	chr17	protein_coding	aminopeptidase puromycin sensitive	21670	sample2
1243	chr1	46037376	46037630	chr1_556498	5	+	255	5	46037506	intergenic;	--	1243	sample2
4460	chr1	153628327	153628649	chr1_598120	16	-	323	13	153628494	intron:1.0;	ENSG00000189171.13	S100A13	chr1	protein_coding	S100 calcium binding protein A13	4460	sample2
4576	chr1	155967477	155967841	chr1_599457	16	-	365	10	155967603	intron:1.0;	ENSG00000116584.17	ARHGEF2	chr1	protein_coding	Rho/Rac guanine nucleotide exchange factor (GEF) 2	4576	sample2
42856	chr5	174396590	174396914	chr5_505538	16	+	325	13	174396725	intron:1.0;	ENSG00000249306.5	LINC01411	chr5	lincRNA	long intergenic non-protein coding RNA 1411	42856	sample2
47591	chr7	149239684	149240197	chr7_349861	18	+	514	10	149239797	five_prime_UTR:0.18;CDS:0.05;intron:0.77;	ENSG00000170260.8	ZNF212	chr7	protein_coding	zinc finger protein 212	47591	sample2
21754	chr17	50667553	50667982	chr17_73516	35	+	430	19	50667678	three_prime_UTR:0.05;CDS:0.95;	ENSG00000108846.15	ABCC3	chr17	protein_coding	ATP-binding cassette, sub-family C (CFTR/MRP), member 3	21754	sample2
11776	chr12	122978573	122980013	chr12_288992	71	+	1441	17	122979173	three_prime_UTR:0.46;CDS:0.36;intron:0.17;	ENSG00000111325.16	OGFOD2	chr12	protein_coding	2-oxoglutarate and iron-dependent oxygenase domain containing 2	11776	sample2
49603	chr8	52714548	52714865	chr8_647596	5	+	318	3	52714714	antisense:1;	ENSG00000023287.12	RB1CC1	chr8	protein_coding	RB1-inducible coiled-coil 1	49603	sample2
23125	chr17	30523907	30524082	chr17_88975	3	-	176	3	30523935	antisense:1;	ENSG00000108587.14	GOSR1	chr17	protein_coding	golgi SNAP receptor complex member 1	23125	sample2
32355	chr2	169505087	169505294	chr2_446951	23	-	208	23	169505147	antisense:1;	ENSG00000251569.1	RP11-724O16.1	chr2	protein_coding	--	32355	sample2
21585	chr17	43166145	43166277	chr17_71809	3	+	133	3	43166192	antisense:1;	ENSG00000267002.1	RP11-242D8.1	chr17	lincRNA	--	21585	sample2
53048	chr9	104817320	104817644	chr9_634017	15	-	325	9	104817351	CDS:0.23;intron:0.77;	ENSG00000165029.15	ABCA1	chr9	protein_coding	ATP-binding cassette, sub-family A (ABC1), member 1	53048	sample2
51509	chr9	89323328	89323760	chr9_616660	20	+	433	15	89323484	intron:1.0;	ENSG00000187742.14	SECISBP2	chr9	protein_coding	SECIS binding protein 2	51509	sample2
46740	chr7	30093354	30093577	chr7_338585	7	+	224	7	30093430	intron:1.0;	ENSG00000106086.18	PLEKHA8	chr7	protein_coding	pleckstrin homology domain containing, family A (phosphoinositide binding specific) member 8	46740	sample2
34581	chr20	63693790	63694779	chr20_491064	48	-	990	17	63694468	antisense:1;	ENSG00000026036.20	RTEL1-TNFRSF6B	chr20	protein_coding	RTEL1-TNFRSF6B readthrough (NMD candidate)	34581	sample2
28253	chr19	35268123	35268455	chr19_208817	8	-	333	5	35268173	intergenic;	--	28253	sample2
51974	chr9	125207757	125208193	chr9_621574	14	+	437	10	125208063	intron:1.0;	ENSG00000136933.16	RABEPK	chr9	protein_coding	Rab9 effector protein with kelch motifs	51974	sample2
49243	chr8	11710187	11710414	chr8_642877	10	+	228	10	11710267	intron:1.0;	ENSG00000136574.17	GATA4	chr8	protein_coding	GATA binding protein 4	49243	sample2
43237	chr5	60843594	60843927	chr5_510641	9	-	334	6	60843738	intron:1.0;	ENSG00000164181.13	ELOVL7	chr5	protein_coding	ELOVL fatty acid elongase 7	43237	sample2
36592	chr22	19911151	19911447	chr22_318692	13	-	297	10	19911386	CDS:0.24;intron:0.76;	ENSG00000184470.19	TXNRD2	chr22	protein_coding	thioredoxin reductase 2	36592	sample2
1131	chr1	43420726	43420983	chr1_555443	37	+	258	23	43420844	CDS:0.91;intron:0.09;	ENSG00000198198.13	SZT2	chr1	protein_coding	seizure threshold 2 homolog (mouse)	1131	sample2
34043	chr20	31663389	31663734	chr20_484704	12	-	346	9	31663581	intergenic;	--	34043	sample2
27320	chr19	1738557	1739095	chr19_199601	23	-	539	9	1738701	intergenic;	--	27320	sample2
51639	chr9	95084549	95085008	chr9_617996	31	+	460	20	95084812	intron:1.0;	ENSG00000148120.14	C9orf3	chr9	protein_coding	chromosome 9 open reading frame 3	51639	sample2
9500	chr11	31493810	31494198	chr11_22139	20	-	389	15	31494053	intron:1.0;	ENSG00000148950.9	IMMP1L	chr11	protein_coding	IMP1 inner mitochondrial membrane peptidase-like (S. cerevisiae)	9500	sample2
23182	chr17	36499074	36499160	chr17_89661	19	-	87	14	36499078	CDS:1.0;	ENSG00000278259.4	MYO19	chr17	protein_coding	myosin XIX	23182	sample2
1835	chr1	153535732	153536100	chr1_564676	8	+	369	7	153535857	antisense:1;	ENSG00000197956.9	S100A6	chr1	protein_coding	S100 calcium binding protein A6	1835	sample2
38318	chr3	155871124	155871853	chr3_382677	27	+	730	12	155871706	intron:1.0;	ENSG00000163655.15	GMPS	chr3	protein_coding	guanine monphosphate synthase	38318	sample2
7194	chr10	95249012	95249383	chr10_58587	27	-	372	16	95249183	intron:1.0;	ENSG00000107438.8	PDLIM1	chr10	protein_coding	PDZ and LIM domain 1	7194	sample2
19180	chr16	72959701	72959824	chr16_112866	3	+	124	3	72959789	antisense:1;	ENSG00000140836.14	ZFHX3	chr16	protein_coding	zinc finger homeobox 3	19180	sample2
22617	chr17	3624047	3624231	chr17_83491	14	-	185	11	3624131	intergenic;	--	22617	sample2
28302	chr19	36447051	36447287	chr19_209283	5	-	237	5	36447140	three_prime_UTR:1.0;	ENSG00000186017.14	ZNF566	chr19	protein_coding	zinc finger protein 566	28302	sample2
34947	chr21	44331684	44332314	chr21_330179	27	+	631	16	44331814	noncoding_exon:1.0;	ENSG00000184441.4	AP001062.7	chr21	antisense	--	34947	sample2
21227	chr17	19091392	19091616	chr17_67453	5	+	225	5	19091469	antisense:1;	ENSG00000263394.1	RP11-160E2.19	chr17	lincRNA	--	21227	sample2
14405	chr13	113852537	113853093	chr13_274154	71	-	557	33	113852615	intron:1.0;	ENSG00000183087.14	GAS6	chr13	protein_coding	growth arrest-specific 6	14405	sample2
53536	chr9	133935666	133936258	chr9_640108	25	-	593	15	133935872	intron:1.0;	ENSG00000160293.16	VAV2	chr9	protein_coding	vav 2 guanine nucleotide exchange factor	53536	sample2
34520	chr20	62767705	62768267	chr20_490497	24	-	563	11	62767828	intergenic;	--	34520	sample2
8843	chr11	100687693	100687978	chr11_14172	4	+	286	4	100687831	CDS:0.49;intron:0.51;	ENSG00000165895.17	ARHGAP42	chr11	protein_coding	Rho GTPase activating protein 42	8843	sample2
32686	chr2	232543463	232543794	chr2_451771	12	-	332	9	232543647	antisense:1;	ENSG00000196811.11	CHRNG	chr2	protein_coding	cholinergic receptor, nicotinic, gamma (muscle)	32686	sample2
29487	chr2	47002441	47003547	chr2_410291	56	+	1107	20	47002575	intron:1.0;	ENSG00000068724.15	TTC7A	chr2	protein_coding	tetratricopeptide repeat domain 7A	29487	sample2
11854	chr12	131913119	131913275	chr12_290012	17	+	157	14	131913198	CDS:0.39;intron:0.61;	ENSG00000177169.9	ULK1	chr12	protein_coding	unc-51 like autophagy activating kinase 1	11854	sample2
30645	chr2	219820679	219821048	chr2_426049	14	+	370	10	219820786	intergenic;	--	30645	sample2
48550	chr7	77415451	77416292	chr7_360596	16	-	842	6	77415871	five_prime_UTR:0.43;CDS:0.1;intron:0.48;	ENSG00000186088.15	GSAP	chr7	protein_coding	gamma-secretase activating protein	48550	sample2
21772	chr17	56593104	56593374	chr17_73824	4	+	271	3	56593141	intergenic;	--	21772	sample2
53680	chr9	136860386	136863452	chr9_641504	267	-	3067	43	136862246	three_prime_UTR:0.21;CDS:0.13;intron:0.1;	ENSG00000107223.12	EDF1	chr9	protein_coding	endothelial differentiation-related factor 1	53680	sample2
32027	chr2	108533828	108534147	chr2_442894	6	-	320	5	108533999	noncoding_exon:1.0;	ENSG00000214184.3	GCC2-AS1	chr2	antisense	GCC2 antisense RNA 1	32027	sample2
47709	chr7	157240661	157241285	chr7_351003	16	+	625	8	157241063	intron:1.0;	ENSG00000009335.17	UBE3C	chr7	protein_coding	ubiquitin protein ligase E3C	47709	sample2
47556	chr7	143285277	143285530	chr7_349485	9	+	254	9	143285423	five_prime_UTR:0.66;intron:0.34;	ENSG00000178826.10	TMEM139	chr7	protein_coding	transmembrane protein 139	47556	sample2
25088	chr19	1881735	1881918	chr19_177332	6	+	184	6	1881796	antisense:1;	ENSG00000129968.15	ABHD17A	chr19	protein_coding	abhydrolase domain containing 17A	25088	sample2
4146	chr1	91021369	91022125	chr1_594112	34	-	757	18	91021819	five_prime_UTR:0.32;intron:0.68;	ENSG00000122482.20	ZNF644	chr1	protein_coding	zinc finger protein 644	4146	sample2
42755	chr5	151771949	151772381	chr5_503843	25	+	433	19	151772030	five_prime_UTR:0.2;intron:0.8;	ENSG00000145907.14	G3BP1	chr5	protein_coding	GTPase activating protein (SH3 domain) binding protein 1	42755	sample2
3602	chr1	31672719	31672866	chr1_586762	13	-	148	11	31672781	CDS:0.8;intron:0.2;	ENSG00000084636.17	COL16A1	chr1	protein_coding	collagen, type XVI, alpha 1	3602	sample2
20467	chr16	68310734	68310917	chr16_125752	8	-	184	7	68310779	CDS:1.0;	ENSG00000103061.11	SLC7A6OS	chr16	protein_coding	solute carrier family 7, member 6 opposite strand	20467	sample2
12519	chr12	58919692	58919996	chr12_297436	10	-	305	9	58919822	intron:1.0;	ENSG00000139263.11	LRIG3	chr12	protein_coding	leucine-rich repeats and immunoglobulin-like domains 3	12519	sample2
23284	chr17	41520208	41520545	chr17_90571	24	-	338	22	41520398	five_prime_UTR:1.0;	ENSG00000171346.13	KRT15	chr17	protein_coding	keratin 15, type I	23284	sample2
42858	chr5	174430429	174430768	chr5_505589	12	+	340	9	174430524	intron:1.0;	ENSG00000249306.5	LINC01411	chr5	lincRNA	long intergenic non-protein coding RNA 1411	42858	sample2
35219	chr21	33931305	33931496	chr21_332891	13	-	192	13	33931351	five_prime_UTR:0.14;intron:0.86;	ENSG00000249209.2	AP000304.12	chr21	protein_coding	--	35219	sample2
9169	chr11	765530	765690	chr11_18138	7	-	161	7	765586	intergenic;	--	9169	sample2
15009	chr14	73258851	73259089	chr14_158428	10	+	239	9	73258978	CDS:0.34;intron:0.66;	ENSG00000100767.15	PAPLN	chr14	protein_coding	papilin, proteoglycan-like sulfated glycoprotein	15009	sample2
925	chr1	31587842	31588126	chr1_552685	6	+	285	6	31587979	intergenic;	--	925	sample2
18188	chr16	2075557	2075892	chr16_102212	37	+	336	24	2075693	CDS:0.28;intron:0.72;	ENSG00000103197.16	TSC2	chr16	protein_coding	tuberous sclerosis 2	18188	sample2
21237	chr17	19304285	19304582	chr17_67559	15	+	298	11	19304466	intron:1.0;	ENSG00000072134.15	EPN2	chr17	protein_coding	epsin 2	21237	sample2
37612	chr3	40457345	40457807	chr3_372713	29	+	463	15	40457446	five_prime_UTR:0.27;CDS:0.01;intron:0.72;	ENSG00000188846.13	RPL14	chr3	protein_coding	ribosomal protein L14	37612	sample2
28770	chr19	48859468	48859684	chr19_214418	13	-	217	10	48859604	CDS:1.0;	ENSG00000105559.11	PLEKHA4	chr19	protein_coding	pleckstrin homology domain containing, family A (phosphoinositide binding specific) member 4	28770	sample2
46921	chr7	64351408	64351814	chr7_340985	10	+	407	8	64351527	intron:1.0;	ENSG00000223614.4	ZNF735	chr7	protein_coding	zinc finger protein 735	46921	sample2
28088	chr19	19188452	19189386	chr19_207073	34	-	935	11	19188656	intron:1.0;	ENSG00000064489.21	MEF2BNB-MEF2B	chr19	protein_coding	MEF2BNB-MEF2B readthrough	28088	sample2
19624	chr16	632326	633016	chr16_116979	16	-	691	6	632644	antisense:1;	ENSG00000127578.6	WFIKKN1	chr16	protein_coding	WAP, follistatin/kazal, immunoglobulin, kunitz and netrin domain containing 1	19624	sample2
19119	chr16	69798681	69798880	chr16_112182	8	+	200	6	69798761	CDS:0.74;intron:0.26;	ENSG00000198373.12	WWP2	chr16	protein_coding	WW domain containing E3 ubiquitin protein ligase 2	19119	sample2
4901	chr1	201142668	201143758	chr1_603677	58	-	1091	23	201142872	intron:1.0;	ENSG00000116857.16	TMEM9	chr1	protein_coding	transmembrane protein 9	4901	sample2
8827	chr11	94768256	94768560	chr11_13965	11	+	305	10	94768483	five_prime_UTR:0.56;CDS:0.16;	ENSG00000166025.17	AMOTL1	chr11	protein_coding	angiomotin like 1	8827	sample2
51774	chr9	111640778	111641001	chr9_619469	8	+	224	8	111640881	intron:1.0;	ENSG00000059769.19	DNAJC25	chr9	protein_coding	DnaJ (Hsp40) homolog, subfamily C , member 25	51774	sample2
43396	chr5	102755768	102755920	chr5_512816	3	-	153	3	102755828	antisense:1;	ENSG00000145730.20	PAM	chr5	protein_coding	peptidylglycine alpha-amidating monooxygenase	43396	sample2
39179	chr3	51994071	51995201	chr3_393015	60	-	1131	26	51994708	three_prime_UTR:0.59;CDS:0.18;intron:0.23;	ENSG00000162244.10	RPL29	chr3	protein_coding	ribosomal protein L29	39179	sample2
26165	chr19	38736070	38737723	chr19_189081	88	+	1654	22	38736228	antisense:1;	ENSG00000182472.8	CAPN12	chr19	protein_coding	calpain 12	26165	sample2
35666	chr22	24042635	24043084	chr22_308676	39	+	450	23	24042965	CDS:0.4;intron:0.6;	ENSG00000099991.16	CABIN1	chr22	protein_coding	calcineurin binding protein 1	35666	sample2
189	chr1	966184	966899	chr1_544321	58	+	716	27	966724	five_prime_UTR:0.05;CDS:0.26;intron:0.26;	ENSG00000187583.10	PLEKHN1	chr1	protein_coding	pleckstrin homology domain containing, family N member 1	189	sample2
41612	chr4	119453547	119453739	chr4_541037	4	-	193	4	119453592	intergenic;	--	41612	sample2
12760	chr12	111442682	111443014	chr12_300975	21	-	333	19	111442825	antisense:1;	ENSG00000111252.10	SH2B3	chr12	protein_coding	SH2B adaptor protein 3	12760	sample2
22052	chr17	75557910	75558848	chr17_77687	97	+	939	31	75558561	CDS:0.21;intron:0.79;	ENSG00000073350.13	LLGL2	chr17	protein_coding	lethal giant larvae homolog 2 (Drosophila)	22052	sample2
52118	chr9	128342975	128343293	chr9_622959	13	+	319	11	128343126	CDS:0.53;intron:0.47;	ENSG00000167114.12	SLC27A4	chr9	protein_coding	solute carrier family 27 (fatty acid transporter), member 4	52118	sample2
4685	chr1	160262000	160262520	chr1_600594	40	-	521	24	160262328	five_prime_UTR:0.74;intron:0.22;	ENSG00000132716.18	DCAF8	chr1	protein_coding	DDB1 and CUL4 associated factor 8	4685	sample2
4378	chr1	149886181	149886359	chr1_597054	5	-	179	5	149886217	three_prime_UTR:0.44;CDS:0.56;	ENSG00000184678.9	HIST2H2BE	chr1	protein_coding	histone cluster 2, H2be	4378	sample2
29754	chr2	87477882	87478021	chr2_413940	5	+	140	5	87477932	intron:1.0;	ENSG00000222041.10	LINC00152	chr2	lincRNA	long intergenic non-protein coding RNA 152	29754	sample2
9807	chr11	64133034	64133733	chr11_25675	26	-	700	13	64133586	intron:1.0;	ENSG00000133315.10	MACROD1	chr11	protein_coding	MACRO domain containing 1	9807	sample2
24116	chr17	81187619	81187897	chr17_99508	5	-	279	5	81187750	intergenic;	--	24116	sample2
26186	chr19	39342441	39343395	chr19_189305	110	+	955	50	39342550	five_prime_UTR:0.14;intron:0.86;	ENSG00000179134.14	SAMD4B	chr19	protein_coding	sterile alpha motif domain containing 4B	26186	sample2
14006	chr13	41194127	41194404	chr13_268540	6	-	278	6	41194257	five_prime_UTR:0.53;CDS:0.47;	ENSG00000120696.8	KBTBD7	chr13	protein_coding	kelch repeat and BTB (POZ) domain containing 7	14006	sample2
48400	chr7	55473938	55474292	chr7_359011	12	-	355	10	55474156	intron:1.0;	ENSG00000154978.12	VOPP1	chr7	protein_coding	vesicular, overexpressed in cancer, prosurvival protein 1	48400	sample2
26313	chr19	42344359	42344624	chr19_190663	39	+	266	27	42344536	CDS:0.55;intron:0.45;	ENSG00000105429.12	MEGF8	chr19	protein_coding	multiple EGF-like-domains 8	26313	sample2
30115	chr2	138584557	138584809	chr2_418932	14	+	253	13	138584657	intergenic;	--	30115	sample2
40097	chr4	1352760	1355025	chr4_520034	147	+	2266	26	1353829	CDS:0.22;intron:0.78;	ENSG00000163945.15	UVSSA	chr4	protein_coding	UV-stimulated scaffold protein A	40097	sample2
31867	chr2	96265650	96265997	chr2_441252	18	-	348	13	96265868	five_prime_UTR:0.36;intron:0.63;	ENSG00000135956.8	TMEM127	chr2	protein_coding	transmembrane protein 127	31867	sample2
28066	chr19	18932739	18933045	chr19_206883	12	-	307	8	18933022	CDS:0.4;intron:0.6;	ENSG00000268193.5	AC002985.3	chr19	protein_coding	--	28066	sample2
36719	chr22	23714934	23715194	chr22_319833	29	-	261	18	23715181	intergenic;	--	36719	sample2
47036	chr7	74224158	74224415	chr7_342258	4	+	258	4	74224268	CDS:0.15;intron:0.85;	ENSG00000086730.16	LAT2	chr7	protein_coding	linker for activation of T cells family, member 2	47036	sample2
529	chr1	13749763	13750015	chr1_548017	7	+	253	7	13749868	intron:1.0;	ENSG00000116731.22	PRDM2	chr1	protein_coding	PR domain containing 2, with ZNF domain	529	sample2
27457	chr19	3958046	3958351	chr19_200836	7	-	306	5	3958183	intergenic;	--	27457	sample2
44019	chr6	4948189	4948770	chr6_227930	17	+	582	8	4948649	intron:1.0;	ENSG00000153046.17	CDYL	chr6	protein_coding	chromodomain protein, Y-like	44019	sample2
54364	chrX	153775520	153776288	chrX_461552	65	+	769	36	153776066	CDS:0.51;intron:0.49;	ENSG00000198753.11	PLXNB3	chrX	protein_coding	plexin B3	54364	sample2
35198	chr21	32611456	32611708	chr21_332617	9	-	253	9	32611561	intron:1.0;	ENSG00000265590.9	AP000275.65	chr21	protein_coding	--	35198	sample2
40434	chr4	39718444	39719153	chr4_524178	28	+	710	12	39718580	intron:1.0;	ENSG00000078140.13	UBE2K	chr4	protein_coding	ubiquitin-conjugating enzyme E2K	40434	sample2
13519	chr13	75854347	75855186	chr13_262407	19	+	840	9	75854491	intron:1.0;	ENSG00000136153.19	LMO7	chr13	protein_coding	LIM domain 7	13519	sample2
8601	chr11	69343819	69344690	chr11_11088	38	+	872	15	69344229	intergenic;	--	8601	sample2
15165	chr14	99505935	99506884	chr14_160958	48	+	950	12	99506737	intron:1.0;	ENSG00000090061.17	CCNK	chr14	protein_coding	cyclin K	15165	sample2
34542	chr20	62925842	62926856	chr20_490660	77	-	1015	20	62926358	five_prime_UTR:0.07;intron:0.93;	ENSG00000101191.16	DIDO1	chr20	protein_coding	death inducer-obliterator 1	34542	sample2
15338	chr14	104717124	104717475	chr14_163190	65	+	352	52	104717268	intron:1.0;	ENSG00000203485.12	INF2	chr14	protein_coding	inverted formin, FH2 and WH2 domain containing	15338	sample2
33496	chr20	49884326	49884562	chr20_478318	11	+	237	11	49884415	intron:1.0;	ENSG00000197818.11	SLC9A8	chr20	protein_coding	solute carrier family 9, subfamily A (NHE8, cation proton antiporter 8), member 8	33496	sample2
38967	chr3	47892127	47892579	chr3_391191	17	-	453	8	47892432	five_prime_UTR:0.19;CDS:0.81;	ENSG00000047849.21	MAP4	chr3	protein_coding	microtubule-associated protein 4	38967	sample2
54040	chrX	49271517	49271736	chrX_457333	5	+	220	5	49271603	intron:1.0;	ENSG00000049769.12	PPP1R3F	chrX	protein_coding	protein phosphatase 1, regulatory subunit 3F	54040	sample2
29784	chr2	96266255	96266823	chr2_414224	24	+	569	11	96266395	five_prime_UTR:0.17;CDS:0.24;intron:0.59;	ENSG00000144021.2	CIAO1	chr2	protein_coding	cytosolic iron-sulfur assembly component 1	29784	sample2
20934	chr17	2371261	2371607	chr17_63888	38	+	347	27	2371333	CDS:0.45;intron:0.55;	ENSG00000141258.12	SGSM2	chr17	protein_coding	small G protein signaling modulator 2	20934	sample2
16898	chr15	74033155	74033414	chr15_136501	19	+	260	18	74033310	CDS:1.0;	ENSG00000140464.19	PML	chr15	protein_coding	promyelocytic leukemia	16898	sample2
30128	chr2	148707861	148708213	chr2_419114	7	+	353	5	148708070	intron:1.0;	ENSG00000135999.11	EPC2	chr2	protein_coding	enhancer of polycomb homolog 2 (Drosophila)	30128	sample2
39544	chr3	125244630	125245044	chr3_398450	9	-	415	5	125244720	intron:1.0;	ENSG00000163848.18	ZNF148	chr3	protein_coding	zinc finger protein 148	39544	sample2
15017	chr14	73702228	73702455	chr14_158508	5	+	228	5	73702308	three_prime_UTR:1.0;	ENSG00000119661.14	DNAL1	chr14	protein_coding	dynein, axonemal, light chain 1	15017	sample2
26531	chr19	46611227	46611456	chr19_192717	3	+	230	3	46611309	intergenic;	--	26531	sample2
47442	chr7	128100530	128100747	chr7_347616	4	+	218	4	128100600	intergenic;	--	47442	sample2
24653	chr18	687333	687994	chr18_223077	33	-	662	14	687415	intron:1.0;	ENSG00000132199.18	ENOSF1	chr18	protein_coding	enolase superfamily member 1	24653	sample2
29318	chr2	27237643	27238310	chr2_407529	52	+	668	24	27237770	CDS:0.45;intron:0.55;	ENSG00000084774.13	CAD	chr2	protein_coding	carbamoyl-phosphate synthetase 2, aspartate transcarbamylase, and dihydroorotase	29318	sample2
35604	chr22	20990982	20992011	chr22_307910	53	+	1030	22	20991805	CDS:0.2;intron:0.8;	ENSG00000099949.18	LZTR1	chr22	protein_coding	leucine-zipper-like transcription regulator 1	35604	sample2
38440	chr3	184188733	184188880	chr3_384472	12	+	148	12	184188780	intron:1.0;	ENSG00000145191.11	EIF2B5	chr3	protein_coding	eukaryotic translation initiation factor 2B, subunit 5 epsilon, 82kDa	38440	sample2
32837	chr2	240889161	240891013	chr2_453454	91	-	1853	18	240890005	CDS:0.08;intron:0.92;	ENSG00000172478.17	C2orf54	chr2	protein_coding	chromosome 2 open reading frame 54	32837	sample2
28943	chr19	52726079	52726411	chr19_215925	23	-	333	19	52726224	intron:1.0;	ENSG00000213020.8	ZNF611	chr19	protein_coding	zinc finger protein 611	28943	sample2
13810	chr13	113588037	113588702	chr13_265737	56	+	666	37	113588273	intron:1.0;	ENSG00000198176.12	TFDP1	chr13	protein_coding	transcription factor Dp-1	13810	sample2
6685	chr10	14599900	14600446	chr10_51408	17	-	547	10	14600310	intron:1.0;	ENSG00000065809.13	FAM107B	chr10	protein_coding	family with sequence similarity 107, member B	6685	sample2
10759	chr12	7127875	7128908	chr12_276138	44	+	1034	14	7128444	antisense:1;	ENSG00000139194.7	RBP5	chr12	protein_coding	retinol binding protein 5, cellular	10759	sample2
47133	chr7	92350695	92350876	chr7_343732	5	+	182	5	92350772	intron:1.0;	ENSG00000001629.9	ANKIB1	chr7	protein_coding	ankyrin repeat and IBR domain containing 1	47133	sample2
3966	chr1	53273972	53274407	chr1_591417	28	-	436	20	53274222	intron:1.0;	ENSG00000157193.14	LRP8	chr1	protein_coding	low density lipoprotein receptor-related protein 8, apolipoprotein e receptor	3966	sample2
5428	chr1	246269558	246269727	chr1_611045	7	-	170	7	246269607	intron:1.0;	ENSG00000185420.18	SMYD3	chr1	protein_coding	SET and MYND domain containing 3	5428	sample2
5038	chr1	207050398	207050975	chr1_605398	28	-	578	13	207050814	CDS:0.5;intron:0.5;	ENSG00000180667.10	YOD1	chr1	protein_coding	YOD1 deubiquitinase	5038	sample2
37449	chr3	16316356	16316819	chr3_370661	15	+	464	10	16316468	intron:1.0;	ENSG00000154814.13	OXNAD1	chr3	protein_coding	oxidoreductase NAD-binding domain containing 1	37449	sample2
36675	chr22	21920892	21921765	chr22_319501	33	-	874	13	21921257	three_prime_UTR:1.0;	ENSG00000100034.13	PPM1F	chr22	protein_coding	protein phosphatase, Mg2+/Mn2+ dependent, 1F	36675	sample2
16734	chr15	62719755	62719905	chr15_134351	7	+	151	6	62719870	CDS:0.76;intron:0.24;	ENSG00000171914.14	TLN2	chr15	protein_coding	talin 2	16734	sample2
3730	chr1	38005356	38005517	chr1_588316	10	-	162	10	38005372	five_prime_UTR:0.93;	ENSG00000183386.9	FHL3	chr1	protein_coding	four and a half LIM domains 3	3730	sample2
28598	chr19	45422396	45422642	chr19_212477	8	-	247	8	45422495	intron:1.0;	ENSG00000012061.15	ERCC1	chr19	protein_coding	excision repair cross-complementation group 1	28598	sample2
10070	chr11	69673709	69674009	chr11_27925	12	-	301	10	69673866	intron:1.0;	ENSG00000149716.12	ORAOV1	chr11	protein_coding	oral cancer overexpressed 1	10070	sample2
4749	chr1	173861616	173862063	chr1_601675	16	-	448	10	173861886	intergenic;	--	4749	sample2
4805	chr1	180378629	180378889	chr1_602444	10	-	261	10	180378742	intron:1.0;	ENSG00000230124.6	ACBD6	chr1	protein_coding	acyl-CoA binding domain containing 6	4805	sample2
13922	chr13	27171591	27171827	chr13_267305	11	-	237	9	27171680	five_prime_UTR:0.8;CDS:0.2;	ENSG00000152484.13	USP12	chr13	protein_coding	ubiquitin specific peptidase 12	13922	sample2
47553	chr7	143263438	143263753	chr7_349471	15	+	316	11	143263584	five_prime_UTR:0.24;CDS:0.23;intron:0.53;	ENSG00000197448.13	GSTK1	chr7	protein_coding	glutathione S-transferase kappa 1	47553	sample2
16403	chr14	105232273	105232532	chr14_175923	17	-	260	17	105232385	intron:1.0;	ENSG00000185024.15	BRF1	chr14	protein_coding	BRF1, RNA polymerase III transcription initiation factor 90 kDa subunit	16403	sample2
47596	chr7	149281155	149282454	chr7_349919	59	+	1300	17	149281632	three_prime_UTR:0.09;CDS:0.65;intron:0.27;	ENSG00000204946.9	ZNF783	chr7	protein_coding	zinc finger family member 783	47596	sample2
39714	chr3	149657159	149657309	chr3_400970	12	-	151	12	149657274	five_prime_UTR:0.02;CDS:0.98;	ENSG00000018408.14	WWTR1	chr3	protein_coding	WW domain containing transcription regulator 1	39714	sample2
1834	chr1	153535100	153535529	chr1_564675	12	+	430	8	153535264	noncoding_exon:0.03;	ENSG00000197956.9	S100A6	chr1	protein_coding	S100 calcium binding protein A6	1834	sample2
41713	chr4	151259511	151259734	chr4_542505	8	-	224	8	151259587	intergenic;	--	41713	sample2
22334	chr17	81519190	81520298	chr17_80568	29	+	1109	10	81520086	intron:1.0;	ENSG00000229848.1	RP13-766D20.2	chr17	antisense	--	22334	sample2
35612	chr22	21447420	21447670	chr22_307956	11	+	251	11	21447523	three_prime_UTR:1.0;	ENSG00000169635.9	HIC2	chr22	protein_coding	hypermethylated in cancer 2	35612	sample2
47625	chr7	151035853	151036154	chr7_350190	28	+	302	17	151035926	CDS:0.56;intron:0.44;	ENSG00000197150.12	ABCB8	chr7	protein_coding	ATP-binding cassette, sub-family B (MDR/TAP), member 8	47625	sample2
52026	chr9	127184187	127185213	chr9_622319	47	+	1027	16	127184576	three_prime_UTR:0.15;intron:0.85;	ENSG00000136828.18	RALGPS1	chr9	protein_coding	Ral GEF with PH domain and SH3 binding motif 1	52026	sample2
9078	chr11	130211684	130212377	chr11_17438	16	+	694	6	130211860	intergenic;	--	9078	sample2
35427	chr21	45266735	45267349	chr21_334790	22	-	615	12	45267000	three_prime_UTR:1.0;	ENSG00000186866.16	POFUT2	chr21	protein_coding	protein O-fucosyltransferase 2	35427	sample2
51638	chr9	95084301	95084547	chr9_617995	30	+	247	30	95084406	intron:1.0;	ENSG00000148120.14	C9orf3	chr9	protein_coding	chromosome 9 open reading frame 3	51638	sample2
28844	chr19	49914192	49914894	chr19_215009	58	-	703	25	49914408	intron:1.0;	ENSG00000104951.15	IL4I1	chr19	protein_coding	interleukin 4 induced 1	28844	sample2
44553	chr6	43178983	43179872	chr6_234127	85	+	890	32	43179314	three_prime_UTR:0.77;CDS:0.11;intron:0.12;	ENSG00000112658.7	SRF	chr6	protein_coding	serum response factor (c-fos serum response element-binding transcription factor)	44553	sample2
44920	chr6	143716741	143716955	chr6_239080	7	+	215	7	143716877	intron:1.0;	ENSG00000112419.14	PHACTR2	chr6	protein_coding	phosphatase and actin regulator 2	44920	sample2
28516	chr19	43598755	43599059	chr19_211703	6	-	305	5	43598865	antisense:1;	ENSG00000226763.4	SRRM5	chr19	protein_coding	serine/arginine repetitive matrix 5	28516	sample2
22666	chr17	4168425	4168671	chr17_83890	10	-	247	10	4168527	intron:1.0;	ENSG00000185722.16	ANKFY1	chr17	protein_coding	ankyrin repeat and FYVE domain containing 1	22666	sample2
27013	chr19	55639199	55639499	chr19_197131	37	+	301	32	55639330	intergenic;	--	27013	sample2
12070	chr12	15788824	15789054	chr12_292430	8	-	231	8	15788914	intron:1.0;	ENSG00000151491.12	EPS8	chr12	protein_coding	epidermal growth factor receptor pathway substrate 8	12070	sample2
17732	chr15	73983582	73983831	chr15_147657	8	-	250	8	73983684	three_prime_UTR:1.0;	ENSG00000067221.13	STOML1	chr15	protein_coding	stomatin (EPB72)-like 1	17732	sample2
53586	chr9	136091171	136091731	chr9_640765	32	-	561	18	136091393	intron:1.0;	ENSG00000148411.7	NACC2	chr9	protein_coding	NACC family member 2, BEN and BTB (POZ) domain containing	53586	sample2
49886	chr8	127961144	127961661	chr8_651595	26	+	518	14	127961514	intron:1.0;	ENSG00000249859.7	PVT1	chr8	lincRNA	Pvt1 oncogene (non-protein coding)	49886	sample2
13760	chr13	112994087	112994877	chr13_265259	20	+	791	9	112994334	intron:1.0;	ENSG00000126217.20	MCF2L	chr13	protein_coding	MCF.2 cell line derived transforming sequence-like	13760	sample2
17209	chr15	100973700	100973967	chr15_140420	7	+	268	6	100973840	CDS:0.61;intron:0.39;	ENSG00000154237.12	LRRK1	chr15	protein_coding	leucine-rich repeat kinase 1	17209	sample2
48097	chr7	20121323	20121765	chr7_355190	7	-	443	4	20121442	intron:1.0;	ENSG00000243004.5	AC005062.2	chr7	sense_overlapping	--	48097	sample2
31323	chr2	25387158	25387642	chr2_434192	24	-	485	16	25387354	CDS:0.19;intron:0.81;	ENSG00000138101.18	DTNB	chr2	protein_coding	dystrobrevin, beta	31323	sample2
44063	chr6	11093800	11094747	chr6_228887	33	+	948	11	11094170	five_prime_UTR:0.3;CDS:0.08;intron:0.38;	ENSG00000224531.5	SMIM13	chr6	protein_coding	small integral membrane protein 13	44063	sample2
19822	chr16	3030934	3031847	chr16_118493	110	-	914	33	3031437	five_prime_UTR:0.76;CDS:0.24;	ENSG00000162069.14	CCDC64B	chr16	protein_coding	coiled-coil domain containing 64B	19822	sample2
3816	chr1	43594025	43594180	chr1_589183	4	-	156	4	43594033	antisense:1;	ENSG00000142949.16	PTPRF	chr1	protein_coding	protein tyrosine phosphatase, receptor type, F	3816	sample2
14406	chr13	113855488	113856684	chr13_274158	91	-	1197	28	113856224	intron:1.0;	ENSG00000183087.14	GAS6	chr13	protein_coding	growth arrest-specific 6	14406	sample2
5945	chr10	79244089	79244894	chr10_41794	32	+	806	14	79244686	intron:1.0;	ENSG00000108175.16	ZMIZ1	chr10	protein_coding	zinc finger, MIZ-type containing 1	5945	sample2
21337	chr17	28951511	28951733	chr17_68734	4	+	223	4	28951586	intergenic;	--	21337	sample2
17138	chr15	90915974	90916315	chr15_139314	33	+	342	26	90916179	CDS:0.39;intron:0.61;	ENSG00000196547.14	MAN2A2	chr15	protein_coding	mannosidase, alpha, class 2A, member 2	17138	sample2
24648	chr18	657405	658104	chr18_223035	13	-	700	4	657528	noncoding_exon:0.38;intron:0.62;	ENSG00000176912.3	TYMSOS	chr18	processed_transcript	TYMS opposite strand	24648	sample2
50037	chr8	144238755	144239179	chr8_653072	67	+	425	27	144238755	CDS:0.6;intron:0.4;	ENSG00000179832.17	MROH1	chr8	protein_coding	maestro heat-like repeat family member 1	50037	sample2
25847	chr19	19499262	19500419	chr19_185368	55	+	1158	16	19499987	intron:1.0;	ENSG00000167491.17	GATAD2A	chr19	protein_coding	GATA zinc finger domain containing 2A	25847	sample2
9296	chr11	3672059	3672375	chr11_19120	9	-	317	7	3672222	intergenic;	--	9296	sample2
9885	chr11	65133325	65133618	chr11_26204	25	-	294	16	65133469	five_prime_UTR:0.06;CDS:0.45;intron:0.49;	ENSG00000162298.16	SYVN1	chr11	protein_coding	synovial apoptosis inhibitor 1, synoviolin	9885	sample2
35948	chr22	37655479	37656011	chr22_312014	21	+	533	11	37655773	three_prime_UTR:0.61;CDS:0.39;	ENSG00000100092.20	SH3BP1	chr22	protein_coding	SH3-domain binding protein 1	35948	sample2
44769	chr6	108559830	108560064	chr6_237214	20	+	235	17	108559958	five_prime_UTR:0.77;intron:0.21;	ENSG00000118689.14	FOXO3	chr6	protein_coding	forkhead box O3	44769	sample2
16645	chr15	45598558	45598786	chr15_133111	8	+	229	8	45598638	three_prime_UTR:1.0;	ENSG00000104164.10	BLOC1S6	chr15	protein_coding	biogenesis of lysosomal organelles complex-1, subunit 6, pallidin	16645	sample2
53363	chr9	128163258	128163721	chr9_637946	14	-	464	10	128163597	antisense:1;	ENSG00000171159.4	C9orf16	chr9	protein_coding	chromosome 9 open reading frame 16	53363	sample2
15378	chr14	105184241	105185137	chr14_163466	15	+	897	5	105184817	intergenic;	--	15378	sample2
1919	chr1	156126060	156126305	chr1_565544	24	+	246	24	156126205	five_prime_UTR:0.18;CDS:0.08;intron:0.74;	ENSG00000160789.19	LMNA	chr1	protein_coding	lamin A/C	1919	sample2
26850	chr19	51701918	51702145	chr19_195973	27	+	228	27	51702024	intergenic;	--	26850	sample2
9745	chr11	62605515	62606034	chr11_24939	42	-	520	18	62605917	CDS:0.5;intron:0.5;	ENSG00000149499.11	EML3	chr11	protein_coding	echinoderm microtubule associated protein like 3	9745	sample2
17510	chr15	52245353	52245903	chr15_144378	22	-	551	10	52245668	CDS:0.2;intron:0.8;	ENSG00000128833.12	MYO5C	chr15	protein_coding	myosin VC	17510	sample2
40322	chr4	15004974	15005188	chr4_522858	8	+	215	8	15005065	intron:1.0;	ENSG00000137449.15	CPEB2	chr4	protein_coding	cytoplasmic polyadenylation element binding protein 2	40322	sample2
7956	chr11	32898610	32898860	chr11_4045	17	+	251	17	32898713	intron:1.0;	ENSG00000060749.14	QSER1	chr11	protein_coding	glutamine and serine rich 1	7956	sample2
21148	chr17	17087324	17087765	chr17_66539	28	+	442	21	17087515	intron:1.0;	ENSG00000133030.19	MPRIP	chr17	protein_coding	myosin phosphatase Rho interacting protein	21148	sample2
3408	chr1	21821625	21824261	chr1_584382	656	-	2637	85	21822443	three_prime_UTR:0.41;CDS:0.14;intron:0.22;	ENSG00000142798.16	HSPG2	chr1	protein_coding	heparan sulfate proteoglycan 2	3408	sample2
52208	chr9	129870064	129870547	chr9_623958	17	+	484	9	129870172	CDS:0.2;intron:0.8;	ENSG00000136878.12	USP20	chr9	protein_coding	ubiquitin specific peptidase 20	52208	sample2
14887	chr14	67575732	67576005	chr14_156718	16	+	274	12	67575896	CDS:0.67;intron:0.33;	ENSG00000054690.13	PLEKHH1	chr14	protein_coding	pleckstrin homology domain containing, family H (with MyTH4 domain) member 1	14887	sample2
18897	chr16	57033988	57034251	chr16_109773	28	+	264	21	57034246	CDS:0.32;intron:0.68;	ENSG00000140853.15	NLRC5	chr16	protein_coding	NLR family, CARD domain containing 5	18897	sample2
26889	chr19	53406606	53406918	chr19_196357	15	+	313	11	53406753	intron:1.0;	ENSG00000196417.12	ZNF765	chr19	protein_coding	zinc finger protein 765	26889	sample2
41292	chr4	37637303	37637733	chr4_536207	14	-	431	8	37637586	intron:1.0;	ENSG00000181826.9	RELL1	chr4	protein_coding	RELT-like 1	41292	sample2
37261	chr22	50233315	50233526	chr22_326390	39	-	212	25	50233367	CDS:1.0;	ENSG00000128159.11	TUBGCP6	chr22	protein_coding	tubulin, gamma complex associated protein 6	37261	sample2
31078	chr2	241559329	241559958	chr2_431196	68	+	630	28	241559458	five_prime_UTR:0.05;CDS:0.35;intron:0.6;	ENSG00000176720.4	BOK	chr2	protein_coding	BCL2-related ovarian killer	31078	sample2
33936	chr20	17622643	17623752	chr20_483340	76	-	1110	26	17623491	five_prime_UTR:0.44;intron:0.56;	ENSG00000125844.15	RRBP1	chr20	protein_coding	ribosome binding protein 1	33936	sample2
37265	chr22	50247532	50249703	chr22_326412	328	-	2172	43	50248919	CDS:0.43;intron:0.57;	ENSG00000100429.17	HDAC10	chr22	protein_coding	histone deacetylase 10	37265	sample2
36515	chr22	17828050	17828700	chr22_317586	35	-	651	15	17828552	intron:1.0;	ENSG00000243156.7	MICAL3	chr22	protein_coding	microtubule associated monooxygenase, calponin and LIM domain containing 3	36515	sample2
22385	chr17	82098604	82099385	chr17_80998	23	+	782	10	82099063	intergenic;	--	22385	sample2
10880	chr12	21502141	21502405	chr12_277669	5	+	265	5	21502258	intron:1.0;	ENSG00000111711.9	GOLT1B	chr12	protein_coding	golgi transport 1B	10880	sample2
47766	chr7	572127	572942	chr7_351571	22	-	816	12	572446	intron:1.0;	ENSG00000188191.14	PRKAR1B	chr7	protein_coding	protein kinase, cAMP-dependent, regulatory, type I, beta	47766	sample2
26006	chr19	35714645	35715454	chr19_187244	15	+	810	5	35715048	CDS:1.0;	ENSG00000011590.13	ZBTB32	chr19	protein_coding	zinc finger and BTB domain containing 32	26006	sample2
51550	chr9	93035337	93036140	chr9_617114	21	+	804	8	93035377	three_prime_UTR:0.69;CDS:0.31;	ENSG00000127084.17	FGD3	chr9	protein_coding	FYVE, RhoGEF and PH domain containing 3	51550	sample2
34725	chr21	33266395	33266629	chr21_327817	5	+	235	5	33266482	intron:1.0;	ENSG00000249624.8	AP000295.9	chr21	protein_coding	--	34725	sample2
4918	chr1	202132810	202133182	chr1_603920	10	-	373	8	202133015	antisense:1;	ENSG00000170075.8	GPR37L1	chr1	protein_coding	G protein-coupled receptor 37 like 1	4918	sample2
29325	chr2	27376428	27376604	chr2_407580	13	+	177	10	27376478	CDS:0.24;intron:0.76;	ENSG00000115234.10	SNX17	chr2	protein_coding	sorting nexin 17	29325	sample2
51017	chr8	143840269	143841165	chr8_665496	82	-	897	53	143840814	five_prime_UTR:0.16;CDS:0.14;intron:0.49;	ENSG00000185189.15	NRBP2	chr8	protein_coding	nuclear receptor binding protein 2	51017	sample2
1130	chr1	43420152	43420323	chr1_555442	21	+	172	18	43420318	CDS:1.0;	ENSG00000198198.13	SZT2	chr1	protein_coding	seizure threshold 2 homolog (mouse)	1130	sample2
43356	chr5	93740888	93741544	chr5_512372	19	-	657	8	93741368	intron:1.0;	ENSG00000113391.16	FAM172A	chr5	protein_coding	family with sequence similarity 172, member A	43356	sample2
28994	chr19	54168447	54168680	chr19_216403	20	-	234	15	54168536	CDS:1.0;	ENSG00000167608.11	TMC4	chr19	protein_coding	transmembrane channel-like 4	28994	sample2
627	chr1	17224382	17224428	chr1_549052	6	+	47	6	17224426	CDS:1.0;	ENSG00000142623.9	PADI1	chr1	protein_coding	peptidyl arginine deiminase, type I	627	sample2
31548	chr2	55048902	55049497	chr2_437190	32	-	596	16	55049101	five_prime_UTR:0.2;intron:0.8;	ENSG00000115310.17	RTN4	chr2	protein_coding	reticulon 4	31548	sample2
37765	chr3	50096124	50096520	chr3_374785	17	+	397	11	50096373	intergenic;	--	37765	sample2
21793	chr17	57280330	57280685	chr17_73985	20	+	356	15	57280558	intron:1.0;	ENSG00000153944.10	MSI2	chr17	protein_coding	musashi RNA-binding protein 2	21793	sample2
41147	chr4	6581554	6581854	chr4_534118	10	-	301	9	6581695	antisense:1;	ENSG00000013288.8	MAN2B2	chr4	protein_coding	mannosidase, alpha, class 2B, member 2	41147	sample2
32429	chr2	179264526	179264810	chr2_447893	6	-	285	6	179264663	five_prime_UTR:0.93;	ENSG00000187231.13	SESTD1	chr2	protein_coding	SEC14 and spectrin domains 1	32429	sample2
5768	chr10	62805337	62806153	chr10_38944	20	+	817	8	62805469	three_prime_UTR:0.34;CDS:0.66;	ENSG00000181915.4	ADO	chr10	protein_coding	2-aminoethanethiol (cysteamine) dioxygenase	5768	sample2
45093	chr6	158505573	158505789	chr6_241945	8	+	217	7	158505642	intron:1.0;	ENSG00000130338.12	TULP4	chr6	protein_coding	tubby like protein 4	45093	sample2
46790	chr7	35801609	35802122	chr7_339172	28	+	514	21	35801834	intron:1.0;	ENSG00000122545.17	SEPT7	chr7	protein_coding	septin 7	46790	sample2
18597	chr16	25264127	25264406	chr16_106464	4	+	280	4	25264262	intergenic;	--	18597	sample2
7335	chr10	101987824	101988090	chr10_60076	8	-	267	8	101987957	intron:1.0;	ENSG00000120029.12	C10orf76	chr10	protein_coding	chromosome 10 open reading frame 76	7335	sample2
28680	chr19	47239739	47240136	chr19_213562	8	-	398	7	47239881	intergenic;	--	28680	sample2
15214	chr14	102204022	102204278	chr14_161834	11	+	257	11	102204131	intron:1.0;	ENSG00000140153.17	WDR20	chr14	protein_coding	WD repeat domain 20	15214	sample2
33851	chr20	3888911	3889121	chr20_482131	3	-	211	3	3889019	antisense:1;	ENSG00000125779.21	PANK2	chr20	protein_coding	pantothenate kinase 2	33851	sample2
45150	chr6	161139977	161140178	chr6_242582	4	+	202	4	161140029	antisense:1;	ENSG00000026652.13	AGPAT4	chr6	protein_coding	1-acylglycerol-3-phosphate O-acyltransferase 4	45150	sample2
4146	chr1	91021037	91021286	chr1_594111	8	-	250	7	91021137	five_prime_UTR:0.06;intron:0.94;	ENSG00000122482.20	ZNF644	chr1	protein_coding	zinc finger protein 644	4146	sample2
39852	chr3	184358478	184359131	chr3_403006	38	-	654	14	184359050	CDS:0.44;intron:0.56;	ENSG00000114859.14	CLCN2	chr3	protein_coding	chloride channel, voltage-sensitive 2	39852	sample2
51698	chr9	100143761	100144274	chr9_618666	11	+	514	6	100144127	intron:1.0;	ENSG00000119509.12	INVS	chr9	protein_coding	inversin	51698	sample2
17234	chr15	20438987	20439427	chr15_140600	17	-	441	14	20439281	noncoding_exon:0.31;intron:0.69;	ENSG00000180229.12	HERC2P3	chr15	transcribed_unprocessed_pseudogene	hect domain and RLD 2 pseudogene 3	17234	sample2
9428	chr11	16787047	16787423	chr11_20996	23	-	377	18	16787177	intron:1.0;	ENSG00000166689.14	PLEKHA7	chr11	protein_coding	pleckstrin homology domain containing, family A member 7	9428	sample2
34406	chr20	53592582	53592978	chr20_489438	12	-	397	10	53592676	intron:1.0;	ENSG00000171940.13	ZNF217	chr20	protein_coding	zinc finger protein 217	34406	sample2
27894	chr19	14072819	14073330	chr19_204903	7	-	512	4	14073059	antisense:1;	ENSG00000141854.7	CTB-55O6.8	chr19	protein_coding	--	27894	sample2
14963	chr14	71349888	71350414	chr14_157739	10	+	527	7	71350117	intergenic;	--	14963	sample2
41443	chr4	73258874	73259147	chr4_538487	11	-	274	9	73258965	intergenic;	--	41443	sample2
53384	chr9	128627960	128628104	chr9_638123	4	-	145	4	128628002	antisense:1;	ENSG00000197694.13	SPTAN1	chr9	protein_coding	spectrin, alpha, non-erythrocytic 1	53384	sample2
2493	chr1	214332902	214333722	chr1_573584	24	+	821	8	214333268	intron:1.0;	ENSG00000143499.13	SMYD2	chr1	protein_coding	SET and MYND domain containing 2	2493	sample2
35180	chr21	32334094	32334334	chr21_332456	14	-	241	12	32334247	CDS:0.72;intron:0.28;	ENSG00000142207.6	URB1	chr21	protein_coding	URB1 ribosome biogenesis 1 homolog (S. cerevisiae)	35180	sample2
22178	chr17	78325477	78325757	chr17_78908	11	+	281	11	78325610	intron:1.0;	ENSG00000267737.1	AC061992.2	chr17	lincRNA	--	22178	sample2
21057	chr17	7845260	7845523	chr17_65399	39	+	264	25	7845323	five_prime_UTR:0.54;intron:0.46;	ENSG00000132510.10	KDM6B	chr17	protein_coding	lysine (K)-specific demethylase 6B	21057	sample2
23738	chr17	64064011	64064151	chr17_95521	4	-	141	4	64064060	CDS:1.0;	ENSG00000178607.15	ERN1	chr17	protein_coding	endoplasmic reticulum to nucleus signaling 1	23738	sample2
4586	chr1	156053083	156053324	chr1_599546	12	-	242	12	156053225	intron:1.0;	ENSG00000160803.7	UBQLN4	chr1	protein_coding	ubiquilin 4	4586	sample2
18470	chr16	12532671	12532918	chr16_104821	7	+	248	7	12532771	intron:1.0;	ENSG00000048471.13	SNX29	chr16	protein_coding	sorting nexin 29	18470	sample2
18834	chr16	50560910	50561304	chr16_108935	25	+	395	20	50561148	intron:1.0;	ENSG00000140807.5	NKD1	chr16	protein_coding	naked cuticle homolog 1 (Drosophila)	18834	sample2
37480	chr3	23917237	23917770	chr3_370941	25	+	534	15	23917368	five_prime_UTR:0.48;intron:0.52;	ENSG00000174748.18	RPL15	chr3	protein_coding	ribosomal protein L15	37480	sample2
36751	chr22	25366351	25367757	chr22_320081	90	-	1407	20	25367039	intron:1.0;	ENSG00000100068.11	LRP5L	chr22	protein_coding	low density lipoprotein receptor-related protein 5-like	36751	sample2
5838	chr10	72692154	72692301	chr10_40208	6	+	148	6	72692209	CDS:1.0;	ENSG00000156026.14	MCU	chr10	protein_coding	mitochondrial calcium uniporter	5838	sample2
33329	chr20	38060459	38060866	chr20_476023	18	+	408	12	38060623	intron:1.0;	ENSG00000101413.11	RPRD1B	chr20	protein_coding	regulation of nuclear pre-mRNA domain containing 1B	33329	sample2
37813	chr3	51686681	51687476	chr3_375426	22	+	796	11	51687329	intron:1.0;	ENSG00000164081.12	TEX264	chr3	protein_coding	testis expressed 264	37813	sample2
4796	chr1	179882223	179882498	chr1_602346	6	-	276	6	179882363	noncoding_exon:1.0;	ENSG00000272906.1	RP11-533E19.7	chr1	lincRNA	--	4796	sample2
13822	chr13	113627577	113628674	chr13_265793	94	+	1098	25	113628206	intron:1.0;	ENSG00000198176.12	TFDP1	chr13	protein_coding	transcription factor Dp-1	13822	sample2
41709	chr4	151254828	151255631	chr4_542497	57	-	804	27	151255066	intergenic;	--	41709	sample2
32062	chr2	110113976	110114682	chr2_443200	42	-	707	18	110114206	intron:1.0;	ENSG00000144063.3	MALL	chr2	protein_coding	mal, T-cell differentiation protein-like	32062	sample2
39127	chr3	50108231	50108304	chr3_392613	43	-	74	34	50108302	antisense:1;	ENSG00000003756.16	RBM5	chr3	protein_coding	RNA binding motif protein 5	39127	sample2
19855	chr16	3979115	3979378	chr16_119046	16	-	264	12	3979234	CDS:0.61;intron:0.39;	ENSG00000162104.9	ADCY9	chr16	protein_coding	adenylate cyclase 9	19855	sample2
19395	chr16	88643289	88643562	chr16_115349	13	+	274	12	88643406	antisense:1;	ENSG00000051523.10	CYBA	chr16	protein_coding	cytochrome b-245, alpha polypeptide	19395	sample2
4193	chr1	94726117	94726326	chr1_594763	6	-	210	6	94726179	intron:1.0;	ENSG00000224081.7	LINC01057	chr1	lincRNA	long intergenic non-protein coding RNA 1057	4193	sample2
54874	chrX	149540694	149540847	chrX_468611	12	-	154	11	149540708	noncoding_exon:0.63;	ENSG00000241769.7	LINC00893	chrX	antisense	long intergenic non-protein coding RNA 893	54874	sample2
19578	chr16	63437	63891	chr16_116498	101	-	455	63	63770	CDS:0.47;intron:0.53;	ENSG00000007384.15	RHBDF1	chr16	protein_coding	rhomboid 5 homolog 1 (Drosophila)	19578	sample2
10110	chr11	70841424	70842078	chr11_28557	15	-	655	8	70841570	intron:1.0;	ENSG00000162105.16	SHANK2	chr11	protein_coding	SH3 and multiple ankyrin repeat domains 2	10110	sample2
34781	chr21	36461567	36461819	chr21_328538	4	+	253	4	36461673	intron:1.0;	ENSG00000230479.1	AP000695.6	chr21	antisense	--	34781	sample2
8365	chr11	65580336	65580708	chr11_8774	30	+	373	17	65580336	CDS:0.38;intron:0.62;	ENSG00000173442.11	EHBP1L1	chr11	protein_coding	EH domain binding protein 1-like 1	8365	sample2
52669	chr9	35711254	35711394	chr9_629553	20	-	141	17	35711367	CDS:1.0;	ENSG00000137076.18	TLN1	chr9	protein_coding	talin 1	52669	sample2
17143	chr15	92883235	92883541	chr15_139472	22	+	307	21	92883380	intron:1.0;	ENSG00000272888.5	LINC01578	chr15	processed_transcript	long intergenic non-protein coding RNA 1578	17143	sample2
50095	chr8	144830114	144830361	chr8_653485	10	+	248	10	144830220	intron:1.0;	ENSG00000147789.15	ZNF7	chr8	protein_coding	zinc finger protein 7	50095	sample2
17740	chr15	74630495	74630731	chr15_147826	4	-	237	4	74630601	three_prime_UTR:0.74;	ENSG00000179151.11	EDC3	chr15	protein_coding	enhancer of mRNA decapping 3	17740	sample2
45061	chr6	157672723	157673348	chr6_241509	17	+	626	7	157673113	three_prime_UTR:0.36;CDS:0.64;	ENSG00000175048.16	ZDHHC14	chr6	protein_coding	zinc finger, DHHC-type containing 14	45061	sample2
22559	chr17	1646292	1646603	chr17_82727	7	-	312	6	1646437	three_prime_UTR:0.48;CDS:0.52;	ENSG00000167705.11	RILP	chr17	protein_coding	Rab interacting lysosomal protein	22559	sample2
33030	chr20	13792563	13792883	chr20_471693	7	+	321	6	13792696	intron:1.0;	ENSG00000101247.17	NDUFAF5	chr20	protein_coding	NADH dehydrogenase (ubiquinone) complex I, assembly factor 5	33030	sample2
4322	chr1	144461380	144461643	chr1_596565	23	-	264	22	144461479	five_prime_UTR:1.0;	ENSG00000266338.6	NBPF15	chr1	protein_coding	neuroblastoma breakpoint family, member 15	4322	sample2
4969	chr1	204358193	204358937	chr1_604586	38	-	745	18	204358333	intron:1.0;	ENSG00000143850.12	PLEKHA6	chr1	protein_coding	pleckstrin homology domain containing, family A member 6	4969	sample2
24159	chr17	81509021	81509562	chr17_99805	18	-	542	8	81509465	intergenic;	--	24159	sample2
51002	chr8	143804567	143804825	chr8_665454	91	-	259	43	143804700	CDS:1.0;	ENSG00000180900.16	SCRIB	chr8	protein_coding	scribbled planar cell polarity protein	51002	sample2
41052	chr4	1870292	1870633	chr4_533165	5	-	342	4	1870412	intergenic;	--	41052	sample2
12651	chr12	100199519	100199920	chr12_299712	10	-	402	5	100199621	noncoding_exon:0.66;	ENSG00000075089.9	ACTR6	chr12	protein_coding	ARP6 actin-related protein 6 homolog (yeast)	12651	sample2
13791	chr13	113268019	113268212	chr13_265523	4	+	194	4	113268081	intergenic;	--	13791	sample2
3165	chr1	9823621	9823937	chr1_581078	23	-	317	12	9823672	five_prime_UTR:0.65;CDS:0.29;intron:0.07;	ENSG00000171603.16	CLSTN1	chr1	protein_coding	calsyntenin 1	3165	sample2
26340	chr19	42410220	42410483	chr19_190759	9	+	264	8	42410336	intron:1.0;	ENSG00000213904.8	LIPE-AS1	chr19	antisense	LIPE antisense RNA 1	26340	sample2
811	chr1	26695598	26697737	chr1_551290	311	+	2140	55	26696575	five_prime_UTR:0.17;CDS:0.53;intron:0.09;	ENSG00000117713.17	ARID1A	chr1	protein_coding	AT rich interactive domain 1A (SWI-like)	811	sample2
44683	chr6	70667919	70668486	chr6_235710	20	+	568	8	70668323	five_prime_UTR:0.18;CDS:0.21;intron:0.61;	ENSG00000112305.14	SMAP1	chr6	protein_coding	small ArfGAP 1	44683	sample2
50244	chr8	23067519	23068315	chr8_655319	48	-	797	17	23067711	intron:1.0;	ENSG00000120889.12	TNFRSF10B	chr8	protein_coding	tumor necrosis factor receptor superfamily, member 10b	50244	sample2
7536	chr10	125085431	125086110	chr10_62666	36	-	680	21	125085967	intron:1.0;	ENSG00000175029.16	CTBP2	chr10	protein_coding	C-terminal binding protein 2	7536	sample2
38816	chr3	33439686	33440412	chr3_389210	72	-	727	26	33439880	five_prime_UTR:0.78;CDS:0.16;intron:0.07;	ENSG00000153560.11	UBP1	chr3	protein_coding	upstream binding protein 1 (LBP-1a)	38816	sample2
9855	chr11	64836410	64836706	chr11_26009	94	-	297	53	64836433	CDS:0.35;intron:0.65;	ENSG00000171219.8	CDC42BPG	chr11	protein_coding	CDC42 binding protein kinase gamma (DMPK-like)	9855	sample2
1269	chr1	47334369	47334846	chr1_556721	18	+	478	9	47334488	intron:1.0;	ENSG00000162368.13	CMPK1	chr1	protein_coding	cytidine monophosphate (UMP-CMP) kinase 1, cytosolic	1269	sample2
15614	chr14	33938320	33938625	chr14_165903	8	-	306	7	33938478	intron:1.0;	ENSG00000129521.13	EGLN3	chr14	protein_coding	egl-9 family hypoxia-inducible factor 3	15614	sample2
25442	chr19	10115731	10116034	chr19_180696	8	+	304	5	10115805	antisense:1;	ENSG00000130811.10	EIF3G	chr19	protein_coding	eukaryotic translation initiation factor 3, subunit G	25442	sample2
34182	chr20	35604163	35604340	chr20_486090	5	-	178	5	35604196	noncoding_exon:0.21;intron:0.79;	ENSG00000088340.15	FER1L4	chr20	unitary_pseudogene	fer-1-like family member 4, pseudogene (functional)	34182	sample2
26336	chr19	42402169	42402442	chr19_190744	15	+	274	15	42402304	intron:1.0;	ENSG00000213904.8	LIPE-AS1	chr19	antisense	LIPE antisense RNA 1	26336	sample2
34446	chr20	62048075	62048835	chr20_490087	34	-	761	21	62048361	intron:1.0;	ENSG00000130699.16	TAF4	chr20	protein_coding	TAF4 RNA polymerase II, TATA box binding protein (TBP)-associated factor, 135kDa	34446	sample2
35113	chr21	8444956	8445278	chr21_331457	13	-	323	10	8445131	antisense:1;	ENSG00000277644.1	FP236383.12	chr21	miRNA	--	35113	sample2
50813	chr8	139875137	139875861	chr8_663531	28	-	725	14	139875723	intron:1.0;	ENSG00000167632.14	TRAPPC9	chr8	protein_coding	trafficking protein particle complex 9	50813	sample2
33372	chr20	41347425	41347865	chr20_476662	48	+	441	22	41347551	CDS:0.22;intron:0.78;	ENSG00000132793.11	LPIN3	chr20	protein_coding	lipin 3	33372	sample2
43539	chr5	135028123	135028548	chr5_514738	23	-	426	14	135028340	three_prime_UTR:1.0;	ENSG00000069011.15	PITX1	chr5	protein_coding	paired-like homeodomain 1	43539	sample2
33437	chr20	45898858	45899043	chr20_477563	6	+	186	6	45898896	antisense:1;	ENSG00000100979.14	PLTP	chr20	protein_coding	phospholipid transfer protein	33437	sample2
39431	chr3	113433603	113433669	chr3_396950	15	-	67	15	113433667	five_prime_UTR:0.08;CDS:0.92;	ENSG00000206530.8	CFAP44	chr3	protein_coding	cilia and flagella associated protein 44	39431	sample2
9940	chr11	65919323	65919543	chr11_26652	6	-	221	6	65919427	antisense:1;	ENSG00000175550.7	DRAP1	chr11	protein_coding	DR1-associated protein 1 (negative cofactor 2 alpha)	9940	sample2
13112	chr12	124434981	124436525	chr12_305041	64	-	1545	18	124436069	intron:1.0;	ENSG00000196498.13	NCOR2	chr12	protein_coding	nuclear receptor corepressor 2	13112	sample2
13012	chr12	122206210	122206628	chr12_303753	16	-	419	10	122206367	antisense:1;	ENSG00000176383.8	B3GNT4	chr12	protein_coding	UDP-GlcNAc:betaGal beta-1,3-N-acetylglucosaminyltransferase 4	13012	sample2
8794	chr11	85664181	85664363	chr11_13399	5	+	183	5	85664216	antisense:1;	ENSG00000137504.13	CREBZF	chr11	protein_coding	CREB/ATF bZIP transcription factor	8794	sample2
20306	chr16	50312220	50312493	chr16_123731	6	-	274	6	50312346	antisense:1;	ENSG00000121281.12	ADCY7	chr16	protein_coding	adenylate cyclase 7	20306	sample2
28216	chr19	33456066	33456517	chr19_208446	16	-	452	10	33456167	intron:1.0;	ENSG00000124299.13	PEPD	chr19	protein_coding	peptidase D	28216	sample2
49899	chr8	128016597	128017422	chr8_651705	35	+	826	12	128017051	intron:1.0;	ENSG00000249859.7	PVT1	chr8	lincRNA	Pvt1 oncogene (non-protein coding)	49899	sample2
47587	chr7	149195501	149196155	chr7_349801	27	+	655	15	149195705	five_prime_UTR:0.13;CDS:0.25;intron:0.61;	ENSG00000170265.11	ZNF282	chr7	protein_coding	zinc finger protein 282	47587	sample2
7472	chr10	121597663	121598513	chr10_61932	45	-	851	18	121598077	five_prime_UTR:0.58;intron:0.35;	ENSG00000066468.20	FGFR2	chr10	protein_coding	fibroblast growth factor receptor 2	7472	sample2
19888	chr16	4407500	4407684	chr16_119252	35	-	185	25	4407593	CDS:1.0;	ENSG00000103426.12	CORO7-PAM16	chr16	protein_coding	CORO7-PAM16 readthrough	19888	sample2
37252	chr22	50216900	50217236	chr22_326357	13	-	337	11	50217089	antisense:1;	ENSG00000073169.13	SELO	chr22	protein_coding	--	37252	sample2
48476	chr7	72950854	72951158	chr7_359779	27	-	305	21	72951011	intron:1.0;	ENSG00000106133.17	NSUN5P2	chr7	transcribed_unprocessed_pseudogene	NOP2/Sun domain family, member 5 pseudogene 2	48476	sample2
53982	chrX	47218736	47219464	chrX_456896	80	+	729	41	47218869	five_prime_UTR:0.51;intron:0.49;	ENSG00000102225.15	CDK16	chrX	protein_coding	cyclin-dependent kinase 16	53982	sample2
40120	chr4	1805737	1805975	chr4_520237	21	+	239	13	1805793	CDS:0.8;intron:0.2;	ENSG00000068078.17	FGFR3	chr4	protein_coding	fibroblast growth factor receptor 3	40120	sample2
1947	chr1	157045485	157045840	chr1_565984	5	+	356	4	157045693	intergenic;	--	1947	sample2
19390	chr16	88528807	88529651	chr16_115213	40	+	845	27	88529237	intron:1.0;	ENSG00000179588.8	ZFPM1	chr16	protein_coding	zinc finger protein, FOG family member 1	19390	sample2
48265	chr7	44398987	44399263	chr7_357464	21	-	277	21	44399119	intron:1.0;	ENSG00000015676.17	NUDCD3	chr7	protein_coding	NudC domain containing 3	48265	sample2
25109	chr19	2196524	2198021	chr19_177575	92	+	1498	26	2197393	intron:1.0;	ENSG00000104885.17	DOT1L	chr19	protein_coding	DOT1-like histone H3K79 methyltransferase	25109	sample2
12459	chr12	56645836	56645973	chr12_296827	20	-	138	20	56645836	five_prime_UTR:0.07;CDS:0.93;	ENSG00000110955.8	ATP5B	chr12	protein_coding	ATP synthase, H+ transporting, mitochondrial F1 complex, beta polypeptide	12459	sample2
22336	chr17	81527056	81528597	chr17_80578	56	+	1542	12	81528409	five_prime_UTR:0.09;CDS:0.04;noncoding_exon:0.47;	ENSG00000186765.11	FSCN2	chr17	protein_coding	fascin actin-bundling protein 2, retinal	22336	sample2
39972	chr3	195985491	195985735	chr3_404483	10	-	245	10	195985588	noncoding_exon:1.0;	ENSG00000185485.14	SDHAP1	chr3	transcribed_unprocessed_pseudogene	succinate dehydrogenase complex, subunit A, flavoprotein pseudogene 1	39972	sample2
31473	chr2	44314919	44315232	chr2_436374	8	-	314	7	44314955	antisense:1;	ENSG00000138079.13	SLC3A1	chr2	protein_coding	solute carrier family 3 (amino acid transporter heavy chain), member 1	31473	sample2
7541	chr10	125107096	125107482	chr10_62708	20	-	387	12	125107274	intron:1.0;	ENSG00000175029.16	CTBP2	chr10	protein_coding	C-terminal binding protein 2	7541	sample2
34640	chr21	8434970	8436169	chr21_326845	81	+	1200	27	8435309	noncoding_exon:0.3;	ENSG00000274519.1	FP236383.1	chr21	miRNA	--	34640	sample2
4671	chr1	159921640	159922141	chr1_600412	59	-	502	40	159921992	intron:1.0;	ENSG00000158710.14	TAGLN2	chr1	protein_coding	transgelin 2	4671	sample2
54401	chrX	154564322	154564946	chrX_461897	43	+	625	16	154564476	three_prime_UTR:0.78;CDS:0.22;	ENSG00000269335.5	IKBKG	chrX	protein_coding	inhibitor of kappa light polypeptide gene enhancer in B-cells, kinase gamma	54401	sample2
17984	chr15	101270016	101270227	chr15_150580	3	-	212	3	101270080	intergenic;	--	17984	sample2
23036	chr17	28603852	28604849	chr17_88112	78	-	998	25	28604547	intergenic;	--	23036	sample2
54405	chrX	155087096	155087378	chrX_461952	7	+	283	7	155087238	intron:1.0;	ENSG00000185515.14	BRCC3	chrX	protein_coding	BRCA1/BRCA2-containing complex, subunit 3	54405	sample2
38182	chr3	128412911	128413271	chr3_380518	7	+	361	5	128413141	intergenic;	--	38182	sample2
12936	chr12	120092574	120093140	chr12_302851	11	-	567	5	120092768	antisense:1;	ENSG00000135127.11	CCDC64	chr12	protein_coding	coiled-coil domain containing 64	12936	sample2
5190	chr1	225882401	225882721	chr1_607812	11	-	321	10	225882574	intergenic;	--	5190	sample2
54792	chrX	115899891	115902054	chrX_467415	65	-	2164	10	115900944	intergenic;	--	54792	sample2
9249	chr11	2688786	2689536	chr11_18842	18	-	751	9	2689061	noncoding_exon:1.0;	ENSG00000269821.1	KCNQ1OT1	chr11	antisense	KCNQ1 opposite strand/antisense transcript 1 (non-protein coding)	9249	sample2
2955	chr1	1815865	1816258	chr1_578794	17	-	394	12	1815981	intron:1.0;	ENSG00000078369.17	GNB1	chr1	protein_coding	guanine nucleotide binding protein (G protein), beta polypeptide 1	2955	sample2
27582	chr19	6458197	6458324	chr19_202209	11	-	128	8	6458318	CDS:1.0;	ENSG00000125648.14	SLC25A23	chr19	protein_coding	solute carrier family 25 (mitochondrial carrier; phosphate carrier), member 23	27582	sample2
23402	chr17	43831881	43831943	chr17_91758	13	-	63	11	43831918	CDS:1.0;	ENSG00000161647.18	MPP3	chr17	protein_coding	membrane protein, palmitoylated 3 (MAGUK p55 subfamily member 3)	23402	sample2
40251	chr4	6674096	6674665	chr4_521991	37	+	570	21	6674229	noncoding_exon:1.0;	ENSG00000170846.15	AC093323.3	chr4	lincRNA	--	40251	sample2
52387	chr9	136855410	136856121	chr9_626230	121	+	712	40	136855805	intron:1.0;	ENSG00000196642.15	RABL6	chr9	protein_coding	RAB, member RAS oncogene family-like 6	52387	sample2
43798	chr5	177006048	177006729	chr5_518394	20	-	682	6	177006412	five_prime_UTR:0.36;intron:0.64;	ENSG00000087206.16	UIMC1	chr5	protein_coding	ubiquitin interaction motif containing 1	43798	sample2
44313	chr6	32166909	32167005	chr6_231402	10	+	97	10	32166909	three_prime_UTR:1.0;	ENSG00000258388.7	PPT2-EGFL8	chr6	protein_coding	PPT2-EGFL8 readthrough (NMD candidate)	44313	sample2
29536	chr2	54660724	54661084	chr2_410967	27	+	361	22	54660818	three_prime_UTR:1.0;	ENSG00000115306.15	SPTBN1	chr2	protein_coding	spectrin, beta, non-erythrocytic 1	29536	sample2
34624	chr21	6318591	6318958	chr21_326748	7	+	368	5	6318673	noncoding_exon:0.04;intron:0.96;	ENSG00000278903.3	CH507-145C22.1	chr21	lincRNA	--	34624	sample2
35270	chr21	34888500	34889194	chr21_333156	17	-	695	8	34888602	five_prime_UTR:0.27;intron:0.73;	ENSG00000159216.18	RUNX1	chr21	protein_coding	runt-related transcription factor 1	35270	sample2
24250	chr17	82418411	82418601	chr17_100756	15	-	191	13	82418454	five_prime_UTR:0.61;CDS:0.39;	ENSG00000181396.12	OGFOD3	chr17	protein_coding	2-oxoglutarate and iron-dependent oxygenase domain containing 3	24250	sample2
39148	chr3	50327845	50328228	chr3_392714	17	-	384	11	50327996	five_prime_UTR:0.34;CDS:0.38;intron:0.28;	ENSG00000114383.9	TUSC2	chr3	protein_coding	tumor suppressor candidate 2	39148	sample2
10165	chr11	72692123	72692474	chr11_29356	17	-	352	16	72692250	intron:1.0;	ENSG00000186635.14	ARAP1	chr11	protein_coding	ArfGAP with RhoGAP domain, ankyrin repeat and PH domain 1	10165	sample2
48142	chr7	24922606	24922926	chr7_355876	13	-	321	11	24922728	intron:1.0;	ENSG00000070882.12	OSBPL3	chr7	protein_coding	oxysterol binding protein-like 3	48142	sample2
50997	chr8	143795276	143795333	chr8_665449	62	-	58	50	143795292	CDS:1.0;	ENSG00000180900.16	SCRIB	chr8	protein_coding	scribbled planar cell polarity protein	50997	sample2
20675	chr16	85554561	85554979	chr16_128547	6	-	419	4	85554610	intergenic;	--	20675	sample2
22129	chr17	77314401	77315057	chr17_78479	47	+	657	28	77314909	intron:1.0;	ENSG00000184640.17	SEPT9	chr17	protein_coding	septin 9	22129	sample2
8102	chr11	47981047	47981618	chr11_5891	12	+	572	6	47981411	intron:1.0;	ENSG00000149177.12	PTPRJ	chr11	protein_coding	protein tyrosine phosphatase, receptor type, J	8102	sample2
44105	chr6	15509370	15509763	chr6_229427	19	+	394	14	15509558	intron:1.0;	ENSG00000008083.13	JARID2	chr6	protein_coding	jumonji, AT rich interactive domain 2	44105	sample2
45839	chr6	43365291	43365440	chr6_250009	6	-	150	5	43365420	CDS:1.0;	ENSG00000171467.15	ZNF318	chr6	protein_coding	zinc finger protein 318	45839	sample2
19937	chr16	4936089	4937182	chr16_119630	117	-	1094	27	4936541	five_prime_UTR:0.08;CDS:0.06;intron:0.82;	ENSG00000118898.15	PPL	chr16	protein_coding	periplakin	19937	sample2
29882	chr2	108550564	108551151	chr2_415750	18	+	588	10	108551052	intron:1.0;	ENSG00000169756.16	LIMS1	chr2	protein_coding	LIM and senescent cell antigen-like domains 1	29882	sample2
18105	chr16	1084386	1084621	chr16_101503	5	+	236	5	1084484	intergenic;	--	18105	sample2
35476	chr21	46269436	46270019	chr21_335076	25	-	584	14	46269747	intron:1.0;	ENSG00000160294.10	MCM3AP	chr21	protein_coding	minichromosome maintenance complex component 3 associated protein	35476	sample2
53299	chr9	125445232	125445495	chr9_637293	5	-	264	5	125445348	intron:1.0;	ENSG00000119487.16	MAPKAP1	chr9	protein_coding	mitogen-activated protein kinase associated protein 1	53299	sample2
29031	chr19	55225078	55225626	chr19_216639	21	-	549	16	55225479	intergenic;	--	29031	sample2
31812	chr2	85349224	85349769	chr2_440393	35	-	546	26	85349383	CDS:0.36;intron:0.64;	ENSG00000042445.13	RETSAT	chr2	protein_coding	retinol saturase (all-trans-retinol 13,14-reductase)	31812	sample2
39355	chr3	71443368	71443683	chr3_395892	14	-	316	13	71443513	intron:1.0;	ENSG00000114861.18	FOXP1	chr3	protein_coding	forkhead box P1	39355	sample2
49797	chr8	114735627	114735823	chr8_650561	3	+	197	3	114735730	intergenic;	--	49797	sample2
22515	chr17	898042	898510	chr17_82264	17	-	469	13	898228	intron:1.0;	ENSG00000167693.16	NXN	chr17	protein_coding	nucleoredoxin	22515	sample2
42079	chr5	44808960	44809493	chr5_494344	14	+	534	6	44809027	five_prime_UTR:0.0;CDS:1.0;	ENSG00000112996.9	MRPS30	chr5	protein_coding	mitochondrial ribosomal protein S30	42079	sample2
33280	chr20	36483542	36483897	chr20_475384	18	+	356	13	36483646	intron:1.0;	ENSG00000080845.17	DLGAP4	chr20	protein_coding	discs, large (Drosophila) homolog-associated protein 4	33280	sample2
34824	chr21	38809304	38809765	chr21_328991	26	+	462	19	38809611	intron:1.0;	ENSG00000157557.11	ETS2	chr21	protein_coding	v-ets avian erythroblastosis virus E26 oncogene homolog 2	34824	sample2
18619	chr16	27778764	27779726	chr16_106784	19	+	963	6	27779258	three_prime_UTR:1.0;	ENSG00000047578.12	KIAA0556	chr16	protein_coding	KIAA0556	18619	sample2
19227	chr16	81314970	81315263	chr16_113481	13	+	294	13	81315116	five_prime_UTR:0.49;CDS:0.51;	ENSG00000261609.3	GAN	chr16	protein_coding	gigaxonin	19227	sample2
31869	chr2	96283534	96283713	chr2_441276	33	-	180	22	96283534	CDS:1.0;	ENSG00000144028.14	SNRNP200	chr2	protein_coding	small nuclear ribonucleoprotein 200kDa (U5)	31869	sample2
25779	chr19	18420886	18421923	chr19_184519	82	+	1038	37	18421029	intron:1.0;	ENSG00000130511.15	SSBP4	chr19	protein_coding	single stranded DNA binding protein 4	25779	sample2
23791	chr17	67357871	67358225	chr17_96182	10	-	355	8	67358043	intron:1.0;	ENSG00000197170.9	PSMD12	chr17	protein_coding	proteasome (prosome, macropain) 26S subunit, non-ATPase, 12	23791	sample2
15079	chr14	77027930	77028289	chr14_159489	9	+	360	7	77028070	noncoding_exon:0.57;	ENSG00000273729.1	RP11-7F17.8	chr14	antisense	--	15079	sample2
22247	chr17	80380451	80380987	chr17_79502	33	+	537	18	80380830	CDS:0.29;intron:0.71;	ENSG00000173821.19	RNF213	chr17	protein_coding	ring finger protein 213	22247	sample2
8412	chr11	66235742	66235940	chr11_9231	11	+	199	7	66235897	CDS:0.22;intron:0.78;	ENSG00000175115.11	PACS1	chr11	protein_coding	phosphofurin acidic cluster sorting protein 1	8412	sample2
7075	chr10	77926216	77926482	chr10_56978	12	-	267	10	77926242	CDS:1.0;	ENSG00000151208.16	DLG5	chr10	protein_coding	discs, large homolog 5 (Drosophila)	7075	sample2
26021	chr19	35759680	35760048	chr19_187298	46	+	369	26	35759872	CDS:0.55;intron:0.45;	ENSG00000167595.14	PROSER3	chr19	protein_coding	proline and serine rich 3	26021	sample2
18011	chr15	101434156	101434980	chr15_150831	25	-	825	14	101434812	intron:1.0;	ENSG00000140479.16	PCSK6	chr15	protein_coding	proprotein convertase subtilisin/kexin type 6	18011	sample2
336	chr1	3292283	3293075	chr1_545598	24	+	793	13	3292680	intron:1.0;	ENSG00000142611.16	PRDM16	chr1	protein_coding	PR domain containing 16	336	sample2
3591	chr1	31662333	31662387	chr1_586740	23	-	55	20	31662352	CDS:1.0;	ENSG00000084636.17	COL16A1	chr1	protein_coding	collagen, type XVI, alpha 1	3591	sample2
37841	chr3	52489689	52490833	chr3_375775	104	+	1145	25	52490402	CDS:0.25;intron:0.75;	ENSG00000010322.15	NISCH	chr3	protein_coding	nischarin	37841	sample2
3294	chr1	16993628	16994191	chr1_582502	38	-	564	17	16993700	CDS:0.37;intron:0.63;	ENSG00000159363.17	ATP13A2	chr1	protein_coding	ATPase type 13A2	3294	sample2
16181	chr14	93070091	93071439	chr14_173474	54	-	1349	17	93071261	intron:1.0;	ENSG00000100605.16	ITPK1	chr14	protein_coding	inositol-tetrakisphosphate 1-kinase	16181	sample2
14003	chr13	41058280	41058537	chr13_268524	12	-	258	11	41058379	intron:1.0;	ENSG00000120690.13	ELF1	chr13	protein_coding	E74-like factor 1 (ets domain transcription factor)	14003	sample2
15402	chr14	105423881	105424315	chr14_163646	35	+	435	27	105424085	intergenic;	--	15402	sample2
14375	chr13	113203881	113204294	chr13_273841	15	-	414	10	113204035	intron:1.0;	ENSG00000126226.21	PCID2	chr13	protein_coding	PCI domain containing 2	14375	sample2
16243	chr14	100305862	100306475	chr14_174468	44	-	614	28	100306308	five_prime_UTR:0.4;CDS:0.06;intron:0.55;	ENSG00000197119.12	SLC25A29	chr14	protein_coding	solute carrier family 25 (mitochondrial carnitine/acylcarnitine carrier), member 29	16243	sample2
19900	chr16	4699017	4699259	chr16_119322	15	-	243	14	4699112	CDS:0.52;intron:0.48;	ENSG00000168096.14	ANKS3	chr16	protein_coding	ankyrin repeat and sterile alpha motif domain containing 3	19900	sample2
7550	chr10	125141342	125141558	chr10_62782	12	-	217	12	125141411	intron:1.0;	ENSG00000175029.16	CTBP2	chr10	protein_coding	C-terminal binding protein 2	7550	sample2
27209	chr19	658091	659944	chr19_198827	133	-	1854	33	659637	intron:1.0;	ENSG00000070423.17	RNF126	chr19	protein_coding	ring finger protein 126	27209	sample2
33610	chr20	62066289	62066587	chr20_479602	7	+	299	6	62066440	intergenic;	--	33610	sample2
19600	chr16	290675	292301	chr16_116748	73	-	1627	15	291290	CDS:0.07;intron:0.93;	ENSG00000103126.14	AXIN1	chr16	protein_coding	axin 1	19600	sample2
704	chr1	22052710	22053532	chr1_549940	40	+	823	11	22052831	five_prime_UTR:0.19;intron:0.81;	ENSG00000070831.15	CDC42	chr1	protein_coding	cell division cycle 42	704	sample2
33586	chr20	58709409	58710029	chr20_479409	26	+	621	11	58709752	intron:1.0;	ENSG00000254995.4	STX16-NPEPL1	chr20	protein_coding	STX16-NPEPL1 readthrough (NMD candidate)	33586	sample2
15200	chr14	102013456	102013993	chr14_161642	39	+	538	23	102013794	intron:1.0;	ENSG00000197102.10	DYNC1H1	chr14	protein_coding	dynein, cytoplasmic 1, heavy chain 1	15200	sample2
22477	chr17	327466	327579	chr17_81766	12	-	114	10	327502	five_prime_UTR:0.32;CDS:0.68;	ENSG00000181031.15	RPH3AL	chr17	protein_coding	rabphilin 3A-like (without C2 domains)	22477	sample2
35254	chr21	34854402	34854935	chr21_333097	16	-	534	10	34854788	intron:1.0;	ENSG00000159216.18	RUNX1	chr21	protein_coding	runt-related transcription factor 1	35254	sample2
23043	chr17	28613261	28613345	chr17_88132	12	-	85	12	28613261	intron:1.0;	ENSG00000258472.8	RP11-192H23.4	chr17	protein_coding	--	23043	sample2
51836	chr9	114168752	114169463	chr9_620317	62	+	712	21	114169461	CDS:1.0;	ENSG00000196739.14	COL27A1	chr9	protein_coding	collagen, type XXVII, alpha 1	51836	sample2
48635	chr7	98878875	98879038	chr7_361710	3	-	164	3	98878891	antisense:1;	ENSG00000196367.12	TRRAP	chr7	protein_coding	transformation/transcription domain-associated protein	48635	sample2
20968	chr17	3657554	3657946	chr17_64305	11	+	393	7	3657675	intron:1.0;	ENSG00000040531.14	CTNS	chr17	protein_coding	cystinosin, lysosomal cystine transporter	20968	sample2
41460	chr4	76949356	76949587	chr4_538778	4	-	232	4	76949440	intergenic;	--	41460	sample2
24933	chr18	79988078	79988599	chr18_226940	20	-	522	13	79988414	five_prime_UTR:0.39;CDS:0.29;intron:0.32;	ENSG00000141759.14	TXNL4A	chr18	protein_coding	thioredoxin-like 4A	24933	sample2
44117	chr6	16328088	16328334	chr6_229512	7	+	247	7	16328206	antisense:1;	ENSG00000124788.17	ATXN1	chr6	protein_coding	ataxin 1	44117	sample2
3152	chr1	9162147	9163535	chr1_580906	110	-	1389	29	9162832	intergenic;	--	3152	sample2
3110	chr1	6648986	6649862	chr1_580298	33	-	877	13	6649485	intron:1.0;	ENSG00000007923.15	DNAJC11	chr1	protein_coding	DnaJ (Hsp40) homolog, subfamily C, member 11	3110	sample2
38921	chr3	46686982	46687205	chr3_390480	23	-	224	18	46687071	CDS:0.74;intron:0.26;	ENSG00000178038.16	ALS2CL	chr3	protein_coding	ALS2 C-terminal like	38921	sample2
6122	chr10	99430986	99431174	chr10_44103	4	+	189	4	99431027	intergenic;	--	6122	sample2
7338	chr10	102040012	102040125	chr10_60119	13	-	114	9	102040109	five_prime_UTR:0.1;CDS:0.9;	ENSG00000120029.12	C10orf76	chr10	protein_coding	chromosome 10 open reading frame 76	7338	sample2
47282	chr7	100882733	100883247	chr7_345196	43	+	515	27	100883046	intron:1.0;	ENSG00000087087.18	SRRT	chr7	protein_coding	serrate, RNA effector molecule	47282	sample2
31505	chr2	47106934	47107754	chr2_436697	24	-	821	12	47107107	intron:1.0;	ENSG00000239605.8	C2orf61	chr2	protein_coding	chromosome 2 open reading frame 61	31505	sample2
37914	chr3	63913005	63913376	chr3_377078	23	+	372	18	63913156	CDS:0.19;intron:0.81;	ENSG00000163635.17	ATXN7	chr3	protein_coding	ataxin 7	37914	sample2
27347	chr19	1988587	1988899	chr19_199812	14	-	313	12	1988682	intron:1.0;	ENSG00000133243.8	BTBD2	chr19	protein_coding	BTB (POZ) domain containing 2	27347	sample2
41297	chr4	37686137	37686371	chr4_536258	12	-	235	12	37686224	five_prime_UTR:0.36;CDS:0.38;intron:0.26;	ENSG00000181826.9	RELL1	chr4	protein_coding	RELT-like 1	41297	sample2
30510	chr2	210002754	210003225	chr2_424616	14	+	472	9	210002876	CDS:0.06;intron:0.94;	ENSG00000197713.14	RPE	chr2	protein_coding	ribulose-5-phosphate-3-epimerase	30510	sample2
15037	chr14	74788682	74788865	chr14_158789	8	+	184	8	74788735	intron:1.0;	ENSG00000119596.17	YLPM1	chr14	protein_coding	YLP motif containing 1	15037	sample2
48147	chr7	24979357	24980161	chr7_355939	67	-	805	22	24979956	five_prime_UTR:0.34;intron:0.66;	ENSG00000070882.12	OSBPL3	chr7	protein_coding	oxysterol binding protein-like 3	48147	sample2
48978	chr7	140176514	140176790	chr7_366282	6	-	277	6	140176643	CDS:0.17;intron:0.83;	ENSG00000006459.10	KDM7A	chr7	protein_coding	lysine (K)-specific demethylase 7A	48978	sample2
4282	chr1	116534112	116534326	chr1_596151	5	-	215	5	116534179	intron:1.0;	ENSG00000116815.15	CD58	chr1	protein_coding	CD58 molecule	4282	sample2
47038	chr7	74317479	74317858	chr7_342303	30	+	380	22	74317479	five_prime_UTR:0.18;CDS:0.32;intron:0.5;	ENSG00000106665.15	CLIP2	chr7	protein_coding	CAP-GLY domain containing linker protein 2	47038	sample2
47786	chr7	915253	916448	chr7_351883	66	-	1196	17	916041	intron:1.0;	ENSG00000105963.13	ADAP1	chr7	protein_coding	ArfGAP with dual PH domains 1	47786	sample2
25153	chr19	3062284	3062456	chr19_177989	3	+	173	3	3062364	antisense:1;	ENSG00000104964.14	AES	chr19	protein_coding	amino-terminal enhancer of split	25153	sample2
14702	chr14	55051666	55052232	chr14_154216	28	+	567	17	55051953	five_prime_UTR:0.24;intron:0.76;	ENSG00000168175.14	MAPK1IP1L	chr14	protein_coding	mitogen-activated protein kinase 1 interacting protein 1-like	14702	sample2
25243	chr19	4503568	4503923	chr19_178887	10	+	356	7	4503776	antisense:1;	ENSG00000167676.4	PLIN4	chr19	protein_coding	perilipin 4	25243	sample2
31592	chr2	61281973	61282293	chr2_437754	8	-	321	6	61282086	intron:1.0;	ENSG00000115464.14	USP34	chr2	protein_coding	ubiquitin specific peptidase 34	31592	sample2
46068	chr6	100829339	100829616	chr6_253174	7	-	278	6	100829503	intron:1.0;	ENSG00000112249.13	ASCC3	chr6	protein_coding	activating signal cointegrator 1 complex subunit 3	46068	sample2
38255	chr3	138255755	138256010	chr3_381512	5	+	256	5	138255877	intron:1.0;	ENSG00000114098.17	ARMC8	chr3	protein_coding	armadillo repeat containing 8	38255	sample2
19042	chr16	67936236	67936558	chr16_111181	9	+	323	8	67936380	antisense:1;	ENSG00000205220.11	PSMB10	chr16	protein_coding	proteasome (prosome, macropain) subunit, beta type, 10	19042	sample2
26154	chr19	38403156	38403791	chr19_188881	103	+	636	36	38403454	CDS:0.54;intron:0.46;	ENSG00000130244.12	FAM98C	chr19	protein_coding	family with sequence similarity 98, member C	26154	sample2
26755	chr19	49462454	49462827	chr19_194784	84	+	374	52	49462652	CDS:0.5;intron:0.5;	ENSG00000161618.9	ALDH16A1	chr19	protein_coding	aldehyde dehydrogenase 16 family, member A1	26755	sample2
38638	chr3	11562217	11562822	chr3_387016	26	-	606	11	11562381	intron:1.0;	ENSG00000144560.13	VGLL4	chr3	protein_coding	vestigial-like family member 4	38638	sample2
7812	chr11	8688904	8689318	chr11_1774	32	+	415	26	8689063	three_prime_UTR:1.0;	ENSG00000166441.12	RPL27A	chr11	protein_coding	ribosomal protein L27a	7812	sample2
42283	chr5	83133491	83134043	chr5_497411	11	+	553	6	83133896	intron:1.0;	ENSG00000152422.15	XRCC4	chr5	protein_coding	X-ray repair complementing defective repair in Chinese hamster cells 4	42283	sample2
19343	chr16	85651093	85653215	chr16_114689	239	+	2123	36	85653010	intron:1.0;	ENSG00000131149.17	GSE1	chr16	protein_coding	Gse1 coiled-coil protein	19343	sample2
19897	chr16	4697016	4697104	chr16_119318	17	-	89	11	4697058	three_prime_UTR:0.12;CDS:0.88;	ENSG00000168096.14	ANKS3	chr16	protein_coding	ankyrin repeat and sterile alpha motif domain containing 3	19897	sample2
9212	chr11	1478006	1479601	chr11_18526	69	-	1596	19	1479246	intron:1.0;	ENSG00000182208.12	MOB2	chr11	protein_coding	MOB kinase activator 2	9212	sample2
5064	chr1	211259547	211259726	chr1_605965	4	-	180	4	211259601	antisense:1;	ENSG00000117625.13	RCOR3	chr1	protein_coding	REST corepressor 3	5064	sample2
3714	chr1	37576408	37576556	chr1_588053	8	-	149	7	37576547	CDS:0.87;intron:0.13;	ENSG00000134697.12	GNL2	chr1	protein_coding	guanine nucleotide binding protein-like 2 (nucleolar)	3714	sample2
21716	chr17	50347505	50347971	chr17_73283	27	+	467	15	50347824	intron:1.0;	ENSG00000015532.9	XYLT2	chr17	protein_coding	xylosyltransferase II	21716	sample2
8324	chr11	65112289	65113370	chr11_8323	106	+	1082	22	65112429	CDS:0.37;intron:0.63;	ENSG00000149809.14	TM7SF2	chr11	protein_coding	transmembrane 7 superfamily member 2	8324	sample2
40947	chr4	182362552	182362855	chr4_531582	8	+	304	7	182362708	intron:1.0;	ENSG00000218336.7	TENM3	chr4	protein_coding	teneurin transmembrane protein 3	40947	sample2
2001	chr1	162197889	162198176	chr1_566674	6	+	288	6	162198029	intron:1.0;	ENSG00000198929.12	NOS1AP	chr1	protein_coding	nitric oxide synthase 1 (neuronal) adaptor protein	2001	sample2
32488	chr2	202375735	202375937	chr2_449023	3	-	203	3	202375790	intergenic;	--	32488	sample2
35923	chr22	37051728	37051949	chr22_311829	32	+	222	25	37051861	five_prime_UTR:0.02;CDS:0.95;	ENSG00000100379.17	KCTD17	chr22	protein_coding	potassium channel tetramerization domain containing 17	35923	sample2
18459	chr16	12052095	12052222	chr16_104596	6	+	128	6	12052220	CDS:1.0;	ENSG00000048471.13	SNX29	chr16	protein_coding	sorting nexin 29	18459	sample2
18161	chr16	1767498	1768675	chr16_102020	219	+	1178	70	1768556	CDS:0.56;intron:0.44;	ENSG00000138834.12	MAPK8IP3	chr16	protein_coding	mitogen-activated protein kinase 8 interacting protein 3	18161	sample2
41670	chr4	145902223	145902510	chr4_541924	6	-	288	5	145902286	CDS:1.0;	ENSG00000151612.15	ZNF827	chr4	protein_coding	zinc finger protein 827	41670	sample2
45833	chr6	43076226	43076475	chr6_249936	5	-	250	5	43076328	antisense:1;	ENSG00000112655.15	PTK7	chr6	protein_coding	protein tyrosine kinase 7 (inactive)	45833	sample2
29210	chr2	10320230	10320766	chr2_406133	30	+	537	15	10320317	intron:1.0;	ENSG00000115756.12	HPCAL1	chr2	protein_coding	hippocalcin-like 1	29210	sample2
35004	chr21	45223249	45224104	chr21_330659	68	+	856	18	45223389	three_prime_UTR:1.0;	ENSG00000197381.15	ADARB1	chr21	protein_coding	adenosine deaminase, RNA-specific, B1	35004	sample2
35248	chr21	34844059	34844460	chr21_333078	11	-	402	9	34844313	intron:1.0;	ENSG00000159216.18	RUNX1	chr21	protein_coding	runt-related transcription factor 1	35248	sample2
16366	chr14	104863457	104863791	chr14_175603	14	-	335	13	104863644	intergenic;	--	16366	sample2
33160	chr20	33644293	33644779	chr20_474009	24	+	487	13	33644471	three_prime_UTR:0.27;CDS:0.62;intron:0.11;	ENSG00000078699.21	CBFA2T2	chr20	protein_coding	core-binding factor, runt domain, alpha subunit 2; translocated to, 2	33160	sample2
11879	chr12	132055098	132055208	chr12_290239	18	+	111	16	132055204	CDS:1.0;	ENSG00000183495.13	EP400	chr12	protein_coding	E1A binding protein p400	11879	sample2
46273	chr6	143429978	143430367	chr6_255858	8	-	390	5	143430220	intron:1.0;	ENSG00000189007.15	ADAT2	chr6	protein_coding	adenosine deaminase, tRNA-specific 2	46273	sample2
32049	chr2	108983496	108984023	chr2_443082	32	-	528	15	108983732	intron:1.0;	ENSG00000135960.9	EDAR	chr2	protein_coding	ectodysplasin A receptor	32049	sample2
51041	chr8	144055611	144056808	chr8_665656	135	-	1198	35	144056467	CDS:0.45;intron:0.55;	ENSG00000178814.15	OPLAH	chr8	protein_coding	5-oxoprolinase (ATP-hydrolysing)	51041	sample2
34797	chr21	36734416	36735552	chr21_328609	40	+	1137	11	36734953	intron:1.0;	ENSG00000159263.15	SIM2	chr21	protein_coding	single-minded family bHLH transcription factor 2	34797	sample2
2227	chr1	198157696	198157987	chr1_570701	7	+	292	5	198157824	intron:1.0;	ENSG00000151414.14	NEK7	chr1	protein_coding	NIMA-related kinase 7	2227	sample2
22132	chr17	77322519	77323325	chr17_78493	68	+	807	22	77323178	five_prime_UTR:0.08;intron:0.92;	ENSG00000184640.17	SEPT9	chr17	protein_coding	septin 9	22132	sample2
32233	chr2	130163710	130164313	chr2_445155	35	-	604	19	130164083	intron:1.0;	ENSG00000136699.19	SMPD4	chr2	protein_coding	sphingomyelin phosphodiesterase 4, neutral membrane (neutral sphingomyelinase-3)	32233	sample2
25176	chr19	3404728	3405553	chr19_178211	33	+	826	17	3405056	intron:1.0;	ENSG00000141905.17	NFIC	chr19	protein_coding	nuclear factor I/C (CCAAT-binding transcription factor)	25176	sample2
51312	chr9	34648333	34649109	chr9_614052	45	+	777	14	34648803	CDS:0.44;intron:0.56;	ENSG00000213930.11	GALT	chr9	protein_coding	galactose-1-phosphate uridylyltransferase	51312	sample2
31985	chr2	105385501	105385837	chr2_442440	20	-	337	17	105385684	intron:1.0;	ENSG00000115641.18	FHL2	chr2	protein_coding	four and a half LIM domains 2	31985	sample2
43846	chr5	178214940	178215995	chr5_518808	51	-	1056	18	178215848	CDS:0.15;intron:0.85;	ENSG00000175309.14	PHYKPL	chr5	protein_coding	5-phosphohydroxy-L-lysine phospho-lyase	43846	sample2
35461	chr21	46139267	46139771	chr21_334978	7	-	505	4	46139485	intron:1.0;	ENSG00000160282.13	FTCD	chr21	protein_coding	formimidoyltransferase cyclodeaminase	35461	sample2
47143	chr7	92836608	92836881	chr7_343815	5	+	274	4	92836739	intergenic;	--	47143	sample2
36206	chr22	44859048	44859447	chr22_314604	17	+	400	13	44859249	intron:1.0;	ENSG00000248405.9	PRR5-ARHGAP8	chr22	protein_coding	PRR5-ARHGAP8 readthrough	36206	sample2
51936	chr9	123086718	123086917	chr9_621224	13	+	200	13	123086770	intron:1.0;	ENSG00000011454.16	RABGAP1	chr9	protein_coding	RAB GTPase activating protein 1	51936	sample2
19146	chr16	70475244	70475541	chr16_112465	19	+	298	14	70475436	CDS:0.48;intron:0.52;	ENSG00000157353.16	FUK	chr16	protein_coding	fucokinase	19146	sample2
21106	chr17	9711967	9712132	chr17_65851	8	+	166	7	9712023	CDS:1.0;	ENSG00000154914.16	USP43	chr17	protein_coding	ubiquitin specific peptidase 43	21106	sample2
21968	chr17	68206211	68206386	chr17_76735	5	+	176	4	68206263	noncoding_exon:1.0;	ENSG00000274712.1	RP11-147L13.15	chr17	lincRNA	--	21968	sample2
17684	chr15	70758894	70759102	chr15_147164	9	-	209	9	70758955	intron:1.0;	ENSG00000137831.14	UACA	chr15	protein_coding	uveal autoantigen with coiled-coil domains and ankyrin repeats	17684	sample2
21876	chr17	61414476	61414787	chr17_75374	11	+	312	9	61414583	intergenic;	--	21876	sample2
2005	chr1	162355186	162355353	chr1_566777	15	+	168	8	162355215	CDS:1.0;	ENSG00000198929.12	NOS1AP	chr1	protein_coding	nitric oxide synthase 1 (neuronal) adaptor protein	2005	sample2
15903	chr14	68787306	68787649	chr14_169574	5	-	344	4	68787451	intergenic;	--	15903	sample2
26589	chr19	47271956	47272177	chr19_193361	41	+	222	34	47272107	intergenic;	--	26589	sample2
28284	chr19	36009192	36009565	chr19_209058	24	-	374	15	36009324	noncoding_exon:0.79;intron:0.21;	ENSG00000248101.2	AC002116.8	chr19	processed_transcript	--	28284	sample2
41981	chr5	14505662	14506201	chr5_493080	24	+	540	16	14506006	intron:1.0;	ENSG00000038382.17	TRIO	chr5	protein_coding	trio Rho guanine nucleotide exchange factor	41981	sample2
48658	chr7	99438554	99439045	chr7_361960	20	-	492	12	99438691	five_prime_UTR:0.46;intron:0.28;	ENSG00000106246.17	PTCD1	chr7	protein_coding	pentatricopeptide repeat domain 1	48658	sample2
46524	chr7	2451716	2452070	chr7_336174	8	+	355	6	2451926	intergenic;	--	46524	sample2
17754	chr15	74840233	74840641	chr15_147923	50	-	409	22	74840422	CDS:0.56;intron:0.44;	ENSG00000140474.12	ULK3	chr15	protein_coding	unc-51 like kinase 3	17754	sample2
44473	chr6	38151109	38151773	chr6_233217	17	+	665	11	38151437	intron:1.0;	ENSG00000156639.11	ZFAND3	chr6	protein_coding	zinc finger, AN1-type domain 3	44473	sample2
21971	chr17	68247866	68248517	chr17_76745	15	+	652	8	68248248	five_prime_UTR:1.0;	ENSG00000196704.11	AMZ2	chr17	protein_coding	archaelysin family metallopeptidase 2	21971	sample2
3317	chr1	18948296	18949532	chr1_582785	53	-	1237	13	18948656	intron:1.0;	ENSG00000169991.10	IFFO2	chr1	protein_coding	intermediate filament family orphan 2	3317	sample2
53253	chr9	123552109	123552388	chr9_636566	9	-	280	9	123552241	intron:1.0;	ENSG00000119522.15	DENND1A	chr9	protein_coding	DENN/MADD domain containing 1A	53253	sample2
43884	chr5	179907703	179907884	chr5_519144	32	-	182	27	179907737	five_prime_UTR:0.21;CDS:0.65;	ENSG00000197226.12	TBC1D9B	chr5	protein_coding	TBC1 domain family, member 9B (with GRAM domain)	43884	sample2
22781	chr17	7326710	7327286	chr17_84991	36	-	577	18	7326876	CDS:0.63;intron:0.37;	ENSG00000215041.9	NEURL4	chr17	protein_coding	neuralized E3 ubiquitin protein ligase 4	22781	sample2
18094	chr16	768158	769252	chr16_101420	99	+	1095	35	768387	three_prime_UTR:0.12;CDS:0.25;intron:0.28;	ENSG00000279136.1	LA16c-335H7.2	chr16	TEC	--	18094	sample2
34946	chr21	44326714	44330599	chr21_330177	327	+	3886	44	44326869	three_prime_UTR:0.13;CDS:0.04;	ENSG00000160226.15	C21orf2	chr21	protein_coding	chromosome 21 open reading frame 2	34946	sample2
15681	chr14	45134107	45134461	chr14_166774	17	-	355	12	45134314	five_prime_UTR:0.01;CDS:0.31;intron:0.68;	ENSG00000100442.10	FKBP3	chr14	protein_coding	FK506 binding protein 3, 25kDa	15681	sample2
23835	chr17	72556727	72557507	chr17_96750	27	-	781	15	72556952	intron:1.0;	ENSG00000227036.6	LINC00511	chr17	lincRNA	long intergenic non-protein coding RNA 511	23835	sample2
45623	chr6	31888362	31888506	chr6_247648	30	-	145	22	31888426	CDS:1.0;	ENSG00000204371.11	EHMT2	chr6	protein_coding	euchromatic histone-lysine N-methyltransferase 2	45623	sample2
36915	chr22	37197795	37198207	chr22_322645	10	-	413	6	37198060	intergenic;	--	36915	sample2
11909	chr12	132525386	132526337	chr12_290488	77	+	952	38	132525734	CDS:0.09;intron:0.91;	ENSG00000112787.12	FBRSL1	chr12	protein_coding	fibrosin-like 1	11909	sample2
42769	chr5	154199969	154200202	chr5_503978	4	+	234	4	154200055	intergenic;	--	42769	sample2
35256	chr21	34861584	34861860	chr21_333111	8	-	277	7	34861729	intron:1.0;	ENSG00000159216.18	RUNX1	chr21	protein_coding	runt-related transcription factor 1	35256	sample2
27551	chr19	5944190	5944846	chr19_201825	34	-	657	13	5944317	intron:1.0;	ENSG00000031823.14	RANBP3	chr19	protein_coding	RAN binding protein 3	27551	sample2
50734	chr8	129897641	129897880	chr8_662658	6	-	240	6	129897733	intron:1.0;	ENSG00000153310.18	FAM49B	chr8	protein_coding	family with sequence similarity 49, member B	50734	sample2
47758	chr7	535029	536021	chr7_351516	40	-	993	15	535271	intergenic;	--	47758	sample2
32828	chr2	240558967	240559650	chr2_453372	16	-	684	9	240559383	intron:1.0;	ENSG00000144504.15	ANKMY1	chr2	protein_coding	ankyrin repeat and MYND domain containing 1	32828	sample2
27768	chr19	11253638	11253726	chr19_203888	10	-	89	10	11253693	CDS:1.0;	ENSG00000130158.13	DOCK6	chr19	protein_coding	dedicator of cytokinesis 6	27768	sample2
30457	chr2	204545569	204545784	chr2_424083	7	+	216	7	204545636	intergenic;	--	30457	sample2
19899	chr16	4698344	4698957	chr16_119321	33	-	614	12	4698860	CDS:0.51;intron:0.49;	ENSG00000168096.14	ANKS3	chr16	protein_coding	ankyrin repeat and sterile alpha motif domain containing 3	19899	sample2
8706	chr11	72829232	72829497	chr11_12130	21	+	266	15	72829367	three_prime_UTR:0.4;CDS:0.33;intron:0.26;	ENSG00000168010.10	ATG16L2	chr11	protein_coding	autophagy related 16-like 2 (S. cerevisiae)	8706	sample2
13698	chr13	111270966	111271428	chr13_264639	18	+	463	12	111271281	intron:1.0;	ENSG00000102606.17	ARHGEF7	chr13	protein_coding	Rho guanine nucleotide exchange factor (GEF) 7	13698	sample2
296	chr1	2109499	2110140	chr1_545094	23	+	642	12	2109864	intron:1.0;	ENSG00000067606.15	PRKCZ	chr1	protein_coding	protein kinase C, zeta	296	sample2
1057	chr1	38991695	38992000	chr1_554237	9	+	306	8	38991890	intron:1.0;	ENSG00000174574.15	AKIRIN1	chr1	protein_coding	akirin 1	1057	sample2
20002	chr16	15128221	15128357	chr16_120533	8	-	137	8	15128221	noncoding_exon:1.0;	ENSG00000270580.5	PKD1P6	chr16	processed_transcript	polycystic kidney disease 1 (autosomal dominant) pseudogene 6	20002	sample2
35733	chr22	25110861	25111852	chr22_309363	44	+	992	13	25111639	intron:1.0;	ENSG00000197077.12	KIAA1671	chr22	protein_coding	KIAA1671	35733	sample2
3406	chr1	21814452	21814700	chr1_584371	7	-	249	7	21814553	antisense:1;	ENSG00000187942.11	LDLRAD2	chr1	protein_coding	low density lipoprotein receptor class A domain containing 2	3406	sample2
15386	chr14	105334605	105336150	chr14_163525	87	+	1546	18	105334996	intron:1.0;	ENSG00000179364.13	PACS2	chr14	protein_coding	phosphofurin acidic cluster sorting protein 2	15386	sample2
9708	chr11	61543000	61543412	chr11_24573	18	-	413	16	61543235	intron:1.0;	ENSG00000011347.9	SYT7	chr11	protein_coding	synaptotagmin VII	9708	sample2
25968	chr19	34677698	34678115	chr19_186826	17	+	418	13	34677803	five_prime_UTR:0.97;intron:0.03;	ENSG00000089335.20	ZNF302	chr19	protein_coding	zinc finger protein 302	25968	sample2
31430	chr2	39112176	39112624	chr2_435804	17	-	449	12	39112366	intron:1.0;	ENSG00000115904.12	SOS1	chr2	protein_coding	son of sevenless homolog 1 (Drosophila)	31430	sample2
34144	chr20	34863312	34863598	chr20_485646	14	-	287	10	34863469	CDS:0.83;intron:0.17;	ENSG00000131067.16	GGT7	chr20	protein_coding	gamma-glutamyltransferase 7	34144	sample2
16287	chr14	102994786	102995054	chr14_174985	17	-	269	16	102994907	intron:1.0;	ENSG00000198752.9	CDC42BPB	chr14	protein_coding	CDC42 binding protein kinase beta (DMPK-like)	16287	sample2
14385	chr13	113351094	113351951	chr13_273933	29	-	858	12	113351254	intron:1.0;	ENSG00000139835.13	GRTP1	chr13	protein_coding	growth hormone regulated TBC protein 1	14385	sample2
11311	chr12	63873891	63874116	chr12_282884	12	+	226	12	63873969	intron:1.0;	ENSG00000196935.8	SRGAP1	chr12	protein_coding	SLIT-ROBO Rho GTPase activating protein 1	11311	sample2
24360	chr18	12883993	12884283	chr18_218969	6	+	291	6	12884136	antisense:1;	ENSG00000175354.18	PTPN2	chr18	protein_coding	protein tyrosine phosphatase, non-receptor type 2	24360	sample2
22683	chr17	4536942	4537416	chr17_84095	15	-	475	8	4537269	antisense:1;	ENSG00000183018.8	SPNS2	chr17	protein_coding	spinster homolog 2 (Drosophila)	22683	sample2
33399	chr20	43716493	43716694	chr20_476930	4	+	202	4	43716550	three_prime_UTR:0.01;	ENSG00000101057.15	MYBL2	chr20	protein_coding	v-myb avian myeloblastosis viral oncogene homolog-like 2	33399	sample2
53338	chr9	127911994	127912419	chr9_637790	11	-	426	8	127912272	CDS:0.36;intron:0.64;	ENSG00000136840.18	ST6GALNAC4	chr9	protein_coding	ST6 (alpha-N-acetyl-neuraminyl-2,3-beta-galactosyl-1,3)-N-acetylgalactosaminide alpha-2,6-sialyltransferase 4	53338	sample2
22501	chr17	795095	795729	chr17_82051	21	-	635	11	795387	antisense:1;	ENSG00000277491.1	RP11-676J12.9	chr17	lincRNA	--	22501	sample2
5065	chr1	211577594	211579172	chr1_605991	90	-	1579	25	211578390	five_prime_UTR:0.08;CDS:0.39;intron:0.25;	ENSG00000170385.9	SLC30A1	chr1	protein_coding	solute carrier family 30 (zinc transporter), member 1	5065	sample2
17660	chr15	68221481	68222653	chr15_146780	65	-	1173	16	68222264	intron:1.0;	ENSG00000260007.1	RP11-315D16.2	chr15	protein_coding	--	17660	sample2
9969	chr11	66691283	66691658	chr11_26902	40	-	376	23	66691431	CDS:1.0;	ENSG00000173898.11	SPTBN2	chr11	protein_coding	spectrin, beta, non-erythrocytic 2	9969	sample2
23191	chr17	36533952	36534104	chr17_89683	21	-	153	16	36534066	five_prime_UTR:1.0;	ENSG00000278259.4	MYO19	chr17	protein_coding	myosin XIX	23191	sample2
17236	chr15	20443370	20443430	chr15_140603	4	-	61	4	20443370	noncoding_exon:1.0;	ENSG00000180229.12	HERC2P3	chr15	transcribed_unprocessed_pseudogene	hect domain and RLD 2 pseudogene 3	17236	sample2
42772	chr5	154206755	154207016	chr5_503987	6	+	262	6	154206869	intergenic;	--	42772	sample2
23222	chr17	38716672	38716805	chr17_89873	7	-	134	7	38716747	noncoding_exon:0.33;intron:0.67;	ENSG00000275665.1	CTB-58E17.9	chr17	antisense	--	23222	sample2
7155	chr10	89637048	89637276	chr10_57881	6	-	229	6	89637129	intron:1.0;	ENSG00000152782.16	PANK1	chr10	protein_coding	pantothenate kinase 1	7155	sample2
27723	chr19	10718094	10718248	chr19_203583	5	-	155	5	10718108	antisense:1;	ENSG00000079805.16	DNM2	chr19	protein_coding	dynamin 2	27723	sample2
20717	chr16	87491495	87491873	chr16_129120	13	-	379	8	87491726	five_prime_UTR:0.12;CDS:0.42;intron:0.46;	ENSG00000140948.11	ZCCHC14	chr16	protein_coding	zinc finger, CCHC domain containing 14	20717	sample2
23559	chr17	48602076	48603417	chr17_93111	106	-	1342	39	48602937	intergenic;	--	23559	sample2
31716	chr2	72958588	72959236	chr2_439501	25	-	649	13	72958914	intron:1.0;	ENSG00000144040.12	SFXN5	chr2	protein_coding	sideroflexin 5	31716	sample2
2071	chr1	167951799	167951833	chr1_567582	5	+	35	5	167951799	CDS:1.0;	ENSG00000143164.15	DCAF6	chr1	protein_coding	DDB1 and CUL4 associated factor 6	2071	sample2
16757	chr15	63504577	63505256	chr15_134567	13	+	680	7	63504740	five_prime_UTR:0.24;CDS:0.13;intron:0.63;	ENSG00000140455.16	USP3	chr15	protein_coding	ubiquitin specific peptidase 3	16757	sample2
38273	chr3	141368653	141368893	chr3_381722	11	+	241	11	141368751	intergenic;	--	38273	sample2
23594	chr17	50353629	50353854	chr17_93485	7	-	226	5	50353760	antisense:1;	ENSG00000015532.9	XYLT2	chr17	protein_coding	xylosyltransferase II	23594	sample2
39498	chr3	122490174	122490459	chr3_397802	7	-	286	6	122490278	intron:1.0;	ENSG00000114030.12	KPNA1	chr3	protein_coding	karyopherin alpha 1 (importin alpha 5)	39498	sample2
50474	chr8	65841433	65842037	chr8_658432	11	-	605	5	65841539	five_prime_UTR:0.74;CDS:0.12;	ENSG00000205268.10	PDE7A	chr8	protein_coding	phosphodiesterase 7A	50474	sample2
11732	chr12	121803993	121804380	chr12_288515	8	+	388	4	121804223	five_prime_UTR:0.14;intron:0.38;	ENSG00000139718.10	SETD1B	chr12	protein_coding	SET domain containing 1B	11732	sample2
43526	chr5	134203707	134203886	chr5_514601	14	-	180	14	134203752	intron:1.0;	ENSG00000272772.1	CTD-2410N18.5	chr5	protein_coding	--	43526	sample2
18439	chr16	11077520	11077669	chr16_104307	9	+	150	9	11077559	intron:1.0;	ENSG00000038532.14	CLEC16A	chr16	protein_coding	C-type lectin domain family 16, member A	18439	sample2
46430	chr6	169659428	169660658	chr6_257621	61	-	1231	15	169659450	CDS:0.06;intron:0.94;	ENSG00000184465.15	WDR27	chr6	protein_coding	WD repeat domain 27	46430	sample2
52900	chr9	92227337	92227963	chr9_632152	25	-	627	12	92227479	intron:1.0;	ENSG00000196305.17	IARS	chr9	protein_coding	isoleucyl-tRNA synthetase	52900	sample2
39554	chr3	125595072	125595575	chr3_398606	15	-	504	10	125595213	five_prime_UTR:0.04;	ENSG00000144909.7	OSBPL11	chr3	protein_coding	oxysterol binding protein-like 11	39554	sample2
23555	chr17	48597054	48598218	chr17_93102	69	-	1165	26	48597819	intergenic;	--	23555	sample2
40207	chr4	3240936	3241913	chr4_521349	39	+	978	13	3241479	three_prime_UTR:1.0;	ENSG00000197386.10	HTT	chr4	protein_coding	huntingtin	40207	sample2
32067	chr2	111119109	111119327	chr2_443278	4	-	219	4	111119180	intergenic;	--	32067	sample2
30534	chr2	218235103	218235499	chr2_425151	19	+	397	15	218235246	intron:1.0;	ENSG00000163466.15	ARPC2	chr2	protein_coding	actin related protein 2/3 complex, subunit 2, 34kDa	30534	sample2
16523	chr15	41284020	41284334	chr15_131917	11	+	315	9	41284187	noncoding_exon:0.29;intron:0.71;	ENSG00000247556.6	OIP5-AS1	chr15	processed_transcript	OIP5 antisense RNA 1	16523	sample2
6906	chr10	46556322	46556649	chr10_54398	10	-	328	9	46556505	intergenic;	--	6906	sample2
39201	chr3	52399940	52400258	chr3_393285	7	-	319	5	52399983	antisense:1;	ENSG00000114841.17	DNAH1	chr3	protein_coding	dynein, axonemal, heavy chain 1	39201	sample2
4745	chr1	172443684	172444062	chr1_601579	9	-	379	5	172443820	five_prime_UTR:1.0;	ENSG00000135845.9	PIGC	chr1	protein_coding	phosphatidylinositol glycan anchor biosynthesis, class C	4745	sample2
31256	chr2	20291178	20291471	chr2_433316	11	-	294	9	20291324	intron:1.0;	ENSG00000055917.15	PUM2	chr2	protein_coding	pumilio RNA-binding family member 2	31256	sample2
20567	chr16	73047250	73048106	chr16_127190	61	-	857	38	73047974	five_prime_UTR:0.41;intron:0.59;	ENSG00000140836.14	ZFHX3	chr16	protein_coding	zinc finger homeobox 3	20567	sample2
19626	chr16	635564	636309	chr16_116983	62	-	746	24	635689	five_prime_UTR:0.03;CDS:0.48;intron:0.49;	ENSG00000130731.15	C16orf13	chr16	protein_coding	chromosome 16 open reading frame 13	19626	sample2
3682	chr1	35737338	35737421	chr1_587733	11	-	84	8	35737338	CDS:1.0;	ENSG00000092853.13	CLSPN	chr1	protein_coding	claspin	3682	sample2
46368	chr6	158817249	158817722	chr6_256941	39	-	474	26	158817381	intron:1.0;	ENSG00000092820.17	EZR	chr6	protein_coding	ezrin	46368	sample2
6884	chr10	45594345	45594619	chr10_54272	6	-	275	5	45594451	five_prime_UTR:1.0;	ENSG00000165406.15	2022-03-08	chr10	protein_coding	membrane-associated ring finger (C3HC4) 8, E3 ubiquitin protein ligase	6884	sample2
45501	chr6	27583362	27583512	chr6_247039	4	-	151	4	27583447	intergenic;	--	45501	sample2
24181	chr17	81823327	81823584	chr17_100087	15	-	258	14	81823454	CDS:0.72;intron:0.28;	ENSG00000225663.7	FAM195B	chr17	protein_coding	family with sequence similarity 195, member B	24181	sample2
45574	chr6	31529814	31530186	chr6_247450	10	-	373	7	31530072	antisense:1;	ENSG00000204511.2	MCCD1	chr6	protein_coding	mitochondrial coiled-coil domain 1	45574	sample2
36921	chr22	37485691	37485974	chr22_322696	8	-	284	7	37485833	CDS:0.21;intron:0.79;	ENSG00000100060.17	MFNG	chr22	protein_coding	MFNG O-fucosylpeptide 3-beta-N-acetylglucosaminyltransferase	36921	sample2
35205	chr21	32751118	32751230	chr21_332688	8	-	113	8	32751118	CDS:0.89;intron:0.11;	ENSG00000159086.14	PAXBP1	chr21	protein_coding	PAX3 and PAX7 binding protein 1	35205	sample2
15172	chr14	100383708	100384057	chr14_161180	8	+	350	6	100383840	intron:1.0;	ENSG00000176473.13	WDR25	chr14	protein_coding	WD repeat domain 25	15172	sample2
26088	chr19	37230014	37230309	chr19_187888	7	+	296	6	37230162	intron:1.0;	ENSG00000188283.11	ZNF383	chr19	protein_coding	zinc finger protein 383	26088	sample2
54644	chrX	53686587	53686734	chrX_465281	11	-	148	11	53686587	five_prime_UTR:0.97;	ENSG00000086758.15	HUWE1	chrX	protein_coding	HECT, UBA and WWE domain containing 1, E3 ubiquitin protein ligase	54644	sample2
42701	chr5	146515545	146515791	chr5_503084	4	+	247	4	146515644	antisense:1;	ENSG00000173250.2	GPR151	chr5	protein_coding	G protein-coupled receptor 151	42701	sample2
30573	chr2	218860022	218860714	chr2_425502	21	+	693	10	218860247	five_prime_UTR:0.02;CDS:0.12;intron:0.86;	ENSG00000115596.3	WNT6	chr2	protein_coding	wingless-type MMTV integration site family, member 6	30573	sample2
5422	chr1	246219513	246220054	chr1_610985	15	-	542	8	246219781	intron:1.0;	ENSG00000185420.18	SMYD3	chr1	protein_coding	SET and MYND domain containing 3	5422	sample2
54877	chrX	150766609	150766891	chrX_468640	6	-	283	6	150766744	three_prime_UTR:1.0;	ENSG00000102181.19	CD99L2	chrX	protein_coding	CD99 molecule-like 2	54877	sample2
50113	chr8	660703	661103	chr8_653629	10	-	401	8	660956	intron:1.0;	ENSG00000104714.13	ERICH1	chr8	protein_coding	glutamate-rich 1	50113	sample2
33248	chr20	36121848	36123042	chr20_475081	127	+	1195	35	36122391	intron:1.0;	ENSG00000088367.20	EPB41L1	chr20	protein_coding	erythrocyte membrane protein band 4.1-like 1	33248	sample2
34528	chr20	62807536	62807574	chr20_490520	4	-	39	4	62807536	antisense:1;	ENSG00000060491.16	OGFR	chr20	protein_coding	opioid growth factor receptor	34528	sample2
23672	chr17	59154370	59155338	chr17_94670	23	-	969	6	59154476	five_prime_UTR:0.16;CDS:0.17;intron:0.6;	ENSG00000182628.12	SKA2	chr17	protein_coding	spindle and kinetochore associated complex subunit 2	23672	sample2
53590	chr9	136107223	136107491	chr9_640781	7	-	269	7	136107344	intergenic;	--	53590	sample2
23527	chr17	47423414	47423821	chr17_92784	5	-	408	3	47423491	noncoding_exon:0.28;	ENSG00000253347.1	CTD-2026D20.2	chr17	antisense	--	23527	sample2
43427	chr5	115544377	115544733	chr5_513189	14	-	357	10	115544522	five_prime_UTR:0.59;intron:0.41;	ENSG00000145780.7	FEM1C	chr5	protein_coding	fem-1 homolog c (C. elegans)	43427	sample2
17661	chr15	68228151	68229748	chr15_146788	74	-	1598	33	68229554	five_prime_UTR:0.1;CDS:0.05;intron:0.85;	ENSG00000128973.11	CLN6	chr15	protein_coding	ceroid-lipofuscinosis, neuronal 6, late infantile, variant	17661	sample2
54362	chrX	153773166	153774098	chrX_461550	85	+	933	25	153773289	CDS:0.66;intron:0.34;	ENSG00000198753.11	PLXNB3	chrX	protein_coding	plexin B3	54362	sample2
49984	chr8	143589788	143589996	chr8_652598	11	+	209	11	143589858	antisense:1;	ENSG00000104529.17	EEF1D	chr8	protein_coding	eukaryotic translation elongation factor 1 delta (guanine nucleotide exchange protein)	49984	sample2
51156	chr9	580682	581480	chr9_611846	23	+	799	10	581133	intron:1.0;	ENSG00000107104.18	KANK1	chr9	protein_coding	KN motif and ankyrin repeat domains 1	51156	sample2
35924	chr22	37053099	37053208	chr22_311831	15	+	110	12	37053099	CDS:1.0;	ENSG00000100379.17	KCTD17	chr22	protein_coding	potassium channel tetramerization domain containing 17	35924	sample2
31159	chr2	3314449	3315047	chr2_431801	25	-	599	12	3314729	intron:1.0;	ENSG00000032389.12	TSSC1	chr2	protein_coding	tumor suppressing subtransferable candidate 1	31159	sample2
17763	chr15	74904529	74904965	chr15_147993	19	-	437	13	74904663	CDS:0.11;intron:0.89;	ENSG00000178761.14	FAM219B	chr15	protein_coding	family with sequence similarity 219, member B	17763	sample2
23554	chr17	48594992	48595755	chr17_93100	48	-	764	20	48595577	intergenic;	--	23554	sample2
20610	chr16	75451737	75451839	chr16_127820	8	-	103	7	75451831	CDS:1.0;	ENSG00000261717.5	RP11-77K12.1	chr16	protein_coding	--	20610	sample2
1256	chr1	46274537	46274717	chr1_556585	21	+	181	14	46274671	CDS:1.0;	ENSG00000085999.11	RAD54L	chr1	protein_coding	RAD54-like (S. cerevisiae)	1256	sample2
23656	chr17	58369175	58370039	chr17_94430	84	-	865	41	58369438	intron:1.0;	ENSG00000108375.12	RNF43	chr17	protein_coding	ring finger protein 43	23656	sample2
25758	chr19	18128311	18128766	chr19_184395	12	+	456	8	18128440	CDS:0.13;intron:0.87;	ENSG00000099308.10	MAST3	chr19	protein_coding	microtubule associated serine/threonine kinase 3	25758	sample2
43498	chr5	132369416	132369793	chr5_514102	18	-	378	11	132369520	noncoding_exon:0.62;intron:0.38;	ENSG00000233006.6	AC034220.3	chr5	processed_transcript	--	43498	sample2
44039	chr6	5771295	5771510	chr6_228306	6	+	216	6	5771363	three_prime_UTR:0.38;CDS:0.62;	ENSG00000145982.11	FARS2	chr6	protein_coding	phenylalanyl-tRNA synthetase 2, mitochondrial	44039	sample2
22422	chr17	82582135	82582475	chr17_81328	13	+	341	9	82582294	intron:1.0;	ENSG00000141568.19	FOXK2	chr17	protein_coding	forkhead box K2	22422	sample2
27814	chr19	12513706	12513958	chr19_204260	6	-	253	6	12513811	intron:0.41;	ENSG00000196826.7	CTD-2192J16.17	chr19	protein_coding	--	27814	sample2
53767	chr9	137478044	137478244	chr9_642036	6	-	201	6	137478146	CDS:0.54;intron:0.46;	ENSG00000130653.15	PNPLA7	chr9	protein_coding	patatin-like phospholipase domain containing 7	53767	sample2
4854	chr1	197139221	197139424	chr1_603222	9	-	204	9	197139277	intron:1.0;	ENSG00000066279.16	ASPM	chr1	protein_coding	asp (abnormal spindle) homolog, microcephaly associated (Drosophila)	4854	sample2
49267	chr8	17156500	17157039	chr8_643180	13	+	540	7	17156689	five_prime_UTR:0.41;CDS:0.24;intron:0.35;	ENSG00000104219.12	ZDHHC2	chr8	protein_coding	zinc finger, DHHC-type containing 2	49267	sample2
43808	chr5	177332620	177333284	chr5_518481	35	-	665	14	177332808	intron:1.0;	ENSG00000169223.14	LMAN2	chr5	protein_coding	lectin, mannose-binding 2	43808	sample2
40459	chr4	48017170	48017438	chr4_524521	9	+	269	9	48017291	intron:1.0;	ENSG00000163293.11	NIPAL1	chr4	protein_coding	NIPA-like domain containing 1	40459	sample2
45059	chr6	157649745	157650198	chr6_241485	17	+	454	11	157649884	intron:1.0;	ENSG00000175048.16	ZDHHC14	chr6	protein_coding	zinc finger, DHHC-type containing 14	45059	sample2
42697	chr5	146455055	146455281	chr5_503022	23	+	227	17	146455137	CDS:1.0;	ENSG00000113649.11	TCERG1	chr5	protein_coding	transcription elongation regulator 1	42697	sample2
21502	chr17	39742565	39743643	chr17_70769	74	+	1079	18	39742968	CDS:0.47;intron:0.53;	ENSG00000141738.13	GRB7	chr17	protein_coding	growth factor receptor-bound protein 7	21502	sample2
31093	chr2	241677272	241677784	chr2_431298	16	+	513	10	241677630	antisense:1;	ENSG00000168393.12	DTYMK	chr2	protein_coding	deoxythymidylate kinase (thymidylate kinase)	31093	sample2
22330	chr17	81458164	81458466	chr17_80522	9	+	303	7	81458246	CDS:1.0;	ENSG00000266074.8	BAHCC1	chr17	protein_coding	BAH domain and coiled-coil containing 1	22330	sample2
15777	chr14	54181965	54182279	chr14_168032	24	-	315	18	54182060	intergenic;	--	15777	sample2
26233	chr19	40755403	40756263	chr19_189932	41	+	861	16	40756116	intron:1.0;	ENSG00000077312.8	SNRPA	chr19	protein_coding	small nuclear ribonucleoprotein polypeptide A	26233	sample2
30168	chr2	152623188	152623516	chr2_419671	8	+	329	6	152623288	intron:1.0;	ENSG00000157827.19	FMNL2	chr2	protein_coding	formin-like 2	30168	sample2
37558	chr3	37923139	37923540	chr3_372158	13	+	402	7	37923357	intron:1.0;	ENSG00000144677.14	CTDSPL	chr3	protein_coding	CTD (carboxy-terminal domain, RNA polymerase II, polypeptide A) small phosphatase-like	37558	sample2
32944	chr20	3240622	3241165	chr20_470374	13	+	544	7	3240881	noncoding_exon:1.0;	ENSG00000277287.1	RP4-794I6.4	chr20	lincRNA	--	32944	sample2
29430	chr2	42333792	42334021	chr2_409359	4	+	230	4	42333874	antisense:1;	ENSG00000115944.14	COX7A2L	chr2	protein_coding	cytochrome c oxidase subunit VIIa polypeptide 2 like	29430	sample2
20284	chr16	46617633	46617724	chr16_123378	7	-	92	7	46617635	CDS:1.0;	ENSG00000171241.8	SHCBP1	chr16	protein_coding	SHC SH2-domain binding protein 1	20284	sample2
18821	chr16	50301538	50301963	chr16_108859	27	+	426	23	50301673	intron:1.0;	ENSG00000121281.12	ADCY7	chr16	protein_coding	adenylate cyclase 7	18821	sample2
12684	chr12	106247368	106248002	chr12_300105	11	-	635	6	106247697	five_prime_UTR:0.22;CDS:0.76;	ENSG00000136026.13	CKAP4	chr12	protein_coding	cytoskeleton-associated protein 4	12684	sample2
49759	chr8	100721562	100721681	chr8_650038	3	+	120	3	100721564	antisense:1;	ENSG00000070756.13	PABPC1	chr8	protein_coding	poly(A) binding protein, cytoplasmic 1	49759	sample2
34070	chr20	32237422	32237615	chr20_484888	4	-	194	4	32237468	antisense:1;	ENSG00000101346.11	POFUT1	chr20	protein_coding	protein O-fucosyltransferase 1	34070	sample2
11648	chr12	113957781	113958018	chr12_287487	3	+	238	3	113957891	antisense:1;	ENSG00000122965.10	RBM19	chr12	protein_coding	RNA binding motif protein 19	11648	sample2
22807	chr17	7849052	7849223	chr17_85244	4	-	172	4	7849076	antisense:1;	ENSG00000132510.10	KDM6B	chr17	protein_coding	lysine (K)-specific demethylase 6B	22807	sample2
6148	chr10	101036468	101036561	chr10_44389	24	+	94	20	101036539	CDS:0.82;intron:0.18;	ENSG00000107819.13	SFXN3	chr10	protein_coding	sideroflexin 3	6148	sample2
6152	chr10	101061251	101061645	chr10_44405	8	+	395	6	101061459	intergenic;	--	6152	sample2
40055	chr4	932473	932629	chr4_519738	9	+	157	9	932526	five_prime_UTR:0.43;intron:0.57;	ENSG00000127419.16	TMEM175	chr4	protein_coding	transmembrane protein 175	40055	sample2
27372	chr19	2135960	2136486	chr19_200000	52	-	527	26	2136251	intron:1.0;	ENSG00000065000.15	AP3D1	chr19	protein_coding	adaptor-related protein complex 3, delta 1 subunit	27372	sample2
20706	chr16	87347796	87348180	chr16_128958	11	-	385	9	87347998	intron:1.0;	ENSG00000103264.15	FBXO31	chr16	protein_coding	F-box protein 31	20706	sample2
40546	chr4	76950533	76950928	chr4_525972	16	+	396	12	76950714	intron:1.0;	ENSG00000138758.11	SEPT11	chr4	protein_coding	septin 11	40546	sample2
8088	chr11	47233514	47234441	chr11_5675	54	+	928	27	47234226	intron:1.0;	ENSG00000134574.11	DDB2	chr11	protein_coding	damage-specific DNA binding protein 2, 48kDa	8088	sample2
24022	chr17	77402338	77402600	chr17_98402	11	-	263	8	77402432	antisense:1;	ENSG00000184640.17	SEPT9	chr17	protein_coding	septin 9	24022	sample2
23779	chr17	65528120	65528388	chr17_95919	10	-	269	10	65528248	intergenic;	--	23779	sample2
9107	chr11	233342	233554	chr11_17804	8	-	213	7	233359	CDS:0.91;intron:0.09;	ENSG00000142082.14	SIRT3	chr11	protein_coding	sirtuin 3	9107	sample2
18444	chr16	11141193	11141692	chr16_104395	17	+	500	8	11141283	intron:1.0;	ENSG00000038532.14	CLEC16A	chr16	protein_coding	C-type lectin domain family 16, member A	18444	sample2
29207	chr2	10302912	10303631	chr2_406104	17	+	720	9	10303076	five_prime_UTR:0.37;intron:0.63;	ENSG00000115756.12	HPCAL1	chr2	protein_coding	hippocalcin-like 1	29207	sample2
8194	chr11	62130868	62131538	chr11_7150	37	+	671	21	62131198	intron:1.0;	ENSG00000149503.12	INCENP	chr11	protein_coding	inner centromere protein antigens 135/155kDa	8194	sample2
23703	chr17	61790644	61790833	chr17_95051	6	-	190	6	61790686	intron:1.0;	ENSG00000136492.8	BRIP1	chr17	protein_coding	BRCA1 interacting protein C-terminal helicase 1	23703	sample2
18136	chr16	1659885	1660181	chr16_101827	22	+	297	17	1660025	CDS:0.6;intron:0.4;	ENSG00000007545.15	CRAMP1L	chr16	protein_coding	Crm, cramped-like (Drosophila)	18136	sample2
54715	chrX	74275262	74275539	chrX_466242	13	-	278	11	74275422	intron:1.0;	ENSG00000230590.7	FTX	chrX	lincRNA	FTX transcript, XIST regulator (non-protein coding)	54715	sample2
52038	chr9	127208831	127209872	chr9_622351	86	+	1042	23	127209700	intron:1.0;	ENSG00000136828.18	RALGPS1	chr9	protein_coding	Ral GEF with PH domain and SH3 binding motif 1	52038	sample2
27709	chr19	10389585	10390287	chr19_203414	13	-	703	4	10389686	intergenic;	--	27709	sample2
10964	chr12	42349887	42350102	chr12_278886	6	+	216	6	42349955	intron:1.0;	ENSG00000134283.17	PPHLN1	chr12	protein_coding	periphilin 1	10964	sample2
46027	chr6	89700062	89700358	chr6_252525	14	-	297	10	89700140	CDS:0.78;intron:0.22;	ENSG00000112159.11	MDN1	chr6	protein_coding	MDN1, midasin homolog (yeast)	46027	sample2
36455	chr22	50306321	50306525	chr22_316901	7	+	205	7	50306396	antisense:1;	ENSG00000196576.14	PLXNB2	chr22	protein_coding	plexin B2	36455	sample2
38778	chr3	31666137	31666385	chr3_388613	7	-	249	7	31666238	intron:1.0;	ENSG00000144645.13	OSBPL10	chr3	protein_coding	oxysterol binding protein-like 10	38778	sample2
22853	chr17	10630287	10630500	chr17_85786	5	-	214	4	10630298	CDS:0.8;intron:0.2;	ENSG00000109063.14	MYH3	chr17	protein_coding	myosin, heavy chain 3, skeletal muscle, embryonic	22853	sample2
1790	chr1	150949121	150949286	chr1_563796	18	+	166	16	150949177	CDS:0.95;intron:0.05;	ENSG00000143379.12	SETDB1	chr1	protein_coding	SET domain, bifurcated 1	1790	sample2
11449	chr12	93570402	93571462	chr12_284865	63	+	1061	21	93570723	five_prime_UTR:0.57;intron:0.43;	ENSG00000120833.13	SOCS2	chr12	protein_coding	suppressor of cytokine signaling 2	11449	sample2
41955	chr5	14143748	14145264	chr5_492626	44	+	1517	10	14144437	CDS:0.09;intron:0.91;	ENSG00000038382.17	TRIO	chr5	protein_coding	trio Rho guanine nucleotide exchange factor	41955	sample2
24479	chr18	36187526	36187765	chr18_220573	6	+	240	6	36187618	five_prime_UTR:0.05;CDS:0.59;intron:0.35;	ENSG00000075643.5	MOCOS	chr18	protein_coding	molybdenum cofactor sulfurase	24479	sample2
2975	chr1	2381308	2381726	chr1_579079	18	-	419	15	2381441	intron:1.0;	ENSG00000116151.13	MORN1	chr1	protein_coding	MORN repeat containing 1	2975	sample2
21253	chr17	19654111	19654905	chr17_67666	74	+	795	21	19654508	intron:1.0;	ENSG00000072210.18	ALDH3A2	chr17	protein_coding	aldehyde dehydrogenase 3 family, member A2	21253	sample2
47885	chr7	2117891	2120674	chr7_353006	125	-	2784	15	2118237	intron:1.0;	ENSG00000002822.15	MAD1L1	chr7	protein_coding	MAD1 mitotic arrest deficient-like 1 (yeast)	47885	sample2
24205	chr17	82048908	82051342	chr17_100324	180	-	2435	23	82050308	CDS:0.27;intron:0.73;	ENSG00000169733.11	RFNG	chr17	protein_coding	RFNG O-fucosylpeptide 3-beta-N-acetylglucosaminyltransferase	24205	sample2
2421	chr1	206703756	206704099	chr1_572586	16	+	344	13	206703899	intron:1.0;	ENSG00000162889.10	MAPKAPK2	chr1	protein_coding	mitogen-activated protein kinase-activated protein kinase 2	2421	sample2
32059	chr2	110102413	110102727	chr2_443185	17	-	315	15	110102553	intron:1.0;	ENSG00000144063.3	MALL	chr2	protein_coding	mal, T-cell differentiation protein-like	32059	sample2
13816	chr13	113605430	113606868	chr13_265761	152	+	1439	38	113606232	intron:1.0;	ENSG00000198176.12	TFDP1	chr13	protein_coding	transcription factor Dp-1	13816	sample2
15446	chr14	20386074	20386283	chr14_163941	28	-	210	19	20386176	CDS:0.58;intron:0.42;	ENSG00000129566.12	TEP1	chr14	protein_coding	telomerase-associated protein 1	15446	sample2
29050	chr19	55500028	55500217	chr19_216893	6	-	190	6	55500070	antisense:1;	ENSG00000179954.14	SSC5D	chr19	protein_coding	scavenger receptor cysteine rich family, 5 domains	29050	sample2
41698	chr4	150964040	150964423	chr4_542327	8	-	384	6	150964219	intron:1.0;	ENSG00000198589.10	LRBA	chr4	protein_coding	LPS-responsive vesicle trafficking, beach and anchor containing	41698	sample2
26058	chr19	36151663	36152381	chr19_187599	50	+	719	22	36151921	antisense:1;	ENSG00000161281.10	COX7A1	chr19	protein_coding	cytochrome c oxidase subunit VIIa polypeptide 1 (muscle)	26058	sample2
35072	chr21	46549770	46549941	chr21_331257	17	+	172	14	46549815	three_prime_UTR:0.13;CDS:0.87;	ENSG00000160305.17	DIP2A	chr21	protein_coding	DIP2 disco-interacting protein 2 homolog A (Drosophila)	35072	sample2
17680	chr15	70692133	70692483	chr15_147100	14	-	351	11	70692244	intron:1.0;	ENSG00000137831.14	UACA	chr15	protein_coding	uveal autoantigen with coiled-coil domains and ankyrin repeats	17680	sample2
52046	chr9	127218105	127219041	chr9_622368	44	+	937	26	127218828	three_prime_UTR:0.29;CDS:0.03;intron:0.68;	ENSG00000136828.18	RALGPS1	chr9	protein_coding	Ral GEF with PH domain and SH3 binding motif 1	52046	sample2
18083	chr16	649287	650167	chr16_101281	103	+	881	26	649846	intron:1.0;	ENSG00000102854.14	MSLN	chr16	protein_coding	mesothelin	18083	sample2
13781	chr13	113220976	113221247	chr13_265436	17	+	272	17	113221100	intron:1.0;	ENSG00000139842.14	CUL4A	chr13	protein_coding	cullin 4A	13781	sample2
6931	chr10	58267590	58267876	chr10_54874	6	-	287	6	58267729	five_prime_UTR:0.93;CDS:0.07;	ENSG00000151151.5	IPMK	chr10	protein_coding	inositol polyphosphate multikinase	6931	sample2
30440	chr2	202946398	202946753	chr2_423831	4	+	356	3	202946537	intron:1.0;	ENSG00000138380.17	CARF	chr2	protein_coding	calcium responsive transcription factor	30440	sample2
17269	chr15	31327107	31327337	chr15_141123	5	-	231	5	31327190	antisense:1;	ENSG00000169926.9	KLF13	chr15	protein_coding	Kruppel-like factor 13	17269	sample2
36203	chr22	44849705	44850700	chr22_314582	40	+	996	23	44850307	intron:1.0;	ENSG00000248405.9	PRR5-ARHGAP8	chr22	protein_coding	PRR5-ARHGAP8 readthrough	36203	sample2
23856	chr17	72588982	72589560	chr17_96804	24	-	579	12	72589385	intron:1.0;	ENSG00000227036.6	LINC00511	chr17	lincRNA	long intergenic non-protein coding RNA 511	23856	sample2
2331	chr1	203516598	203517055	chr1_571671	6	+	458	4	203516647	intergenic;	--	2331	sample2
19663	chr16	1348979	1349206	chr16_117331	5	-	228	5	1349058	antisense:1;	ENSG00000007516.13	BAIAP3	chr16	protein_coding	BAI1-associated protein 3	19663	sample2
48724	chr7	101238388	101239642	chr7_362596	51	-	1255	19	101238853	three_prime_UTR:0.04;five_prime_UTR:0.34;	ENSG00000214253.8	FIS1	chr7	protein_coding	fission 1 (mitochondrial outer membrane) homolog (S. cerevisiae)	48724	sample2
33822	chr20	3229523	3231058	chr20_481871	109	-	1536	24	3230032	CDS:0.46;intron:0.54;	ENSG00000088836.12	SLC4A11	chr20	protein_coding	solute carrier family 4, sodium borate transporter, member 11	33822	sample2
34421	chr20	58816134	58816551	chr20_489768	9	-	418	6	58816200	intergenic;	--	34421	sample2
50785	chr8	139793152	139793603	chr8_663372	15	-	452	8	139793367	intron:1.0;	ENSG00000167632.14	TRAPPC9	chr8	protein_coding	trafficking protein particle complex 9	50785	sample2
51951	chr9	124258590	124259025	chr9_621298	45	+	436	36	124258750	intron:1.0;	ENSG00000119408.16	NEK6	chr9	protein_coding	NIMA-related kinase 6	51951	sample2
12772	chr12	111597792	111598894	chr12_301122	44	-	1103	14	111598233	CDS:0.1;intron:0.9;	ENSG00000204842.14	ATXN2	chr12	protein_coding	ataxin 2	12772	sample2
26659	chr19	48464560	48465285	chr19_194078	21	+	726	13	48464743	three_prime_UTR:0.7;CDS:0.3;	ENSG00000182324.6	KCNJ14	chr19	protein_coding	potassium channel, inwardly rectifying subfamily J, member 14	26659	sample2
31178	chr2	3568997	3569243	chr2_431932	7	-	247	7	3569096	intergenic;	--	31178	sample2
19387	chr16	88513386	88513924	chr16_115193	33	+	539	20	88513524	intron:1.0;	ENSG00000179588.8	ZFPM1	chr16	protein_coding	zinc finger protein, FOG family member 1	19387	sample2
37984	chr3	101857348	101857561	chr3_378150	5	+	214	5	101857426	CDS:0.52;intron:0.48;	ENSG00000144802.11	NFKBIZ	chr3	protein_coding	nuclear factor of kappa light polypeptide gene enhancer in B-cells inhibitor, zeta	37984	sample2
29974	chr2	117836900	117837295	chr2_416777	7	+	396	4	117837119	intron:1.0;	ENSG00000236255.1	AC009404.2	chr2	lincRNA	--	29974	sample2
30362	chr2	191398205	191398952	chr2_422899	13	+	748	5	191398643	intron:1.0;	ENSG00000128641.17	MYO1B	chr2	protein_coding	myosin IB	30362	sample2
37633	chr3	42600678	42601419	chr3_373082	46	+	742	17	42600768	five_prime_UTR:0.17;CDS:0.08;intron:0.76;	ENSG00000114857.17	NKTR	chr3	protein_coding	natural killer cell triggering receptor	37633	sample2
10747	chr12	6974476	6974795	chr12_276058	17	+	320	13	6974618	CDS:0.45;intron:0.55;	ENSG00000126749.14	EMG1	chr12	protein_coding	EMG1 N1-specific pseudouridine methyltransferase	10747	sample2
10802	chr12	9673285	9673511	chr12_276434	4	+	227	4	9673372	intron:1.0;	ENSG00000069493.14	CLEC2D	chr12	protein_coding	C-type lectin domain family 2, member D	10802	sample2
36953	chr22	38126878	38127112	chr22_322943	7	-	235	7	38126965	intron:1.0;	ENSG00000184381.18	PLA2G6	chr22	protein_coding	phospholipase A2, group VI (cytosolic, calcium-independent)	36953	sample2
48684	chr7	100352789	100352962	chr7_362280	3	-	174	3	100352815	antisense:1;	ENSG00000235333.3	PVRIG2P	chr7	transcribed_unprocessed_pseudogene	poliovirus receptor related immunoglobulin domain containing 2, pseudogene	48684	sample2
33483	chr20	49102913	49103457	chr20_478116	14	+	545	6	49103009	intergenic;	--	33483	sample2
9210	chr11	1468626	1469171	chr11_18512	14	-	546	7	1468898	intergenic;	--	9210	sample2
20563	chr16	73024147	73024904	chr16_127144	22	-	758	10	73024371	intron:1.0;	ENSG00000140836.14	ZFHX3	chr16	protein_coding	zinc finger homeobox 3	20563	sample2
38123	chr3	126952235	126952685	chr3_379872	21	+	451	11	126952539	intron:1.0;	ENSG00000159685.10	CHCHD6	chr3	protein_coding	coiled-coil-helix-coiled-coil-helix domain containing 6	38123	sample2
32848	chr2	241132873	241133976	chr2_453552	117	-	1104	33	241132943	CDS:0.14;intron:0.86;	ENSG00000115687.13	PASK	chr2	protein_coding	PAS domain containing serine/threonine kinase	32848	sample2
5235	chr1	227728908	227729406	chr1_608513	16	-	499	8	227729088	antisense:1;	ENSG00000143740.14	SNAP47	chr1	protein_coding	synaptosomal-associated protein, 47kDa	5235	sample2
38131	chr3	127002059	127002673	chr3_379939	43	+	615	21	127002528	intron:1.0;	ENSG00000114554.11	PLXNA1	chr3	protein_coding	plexin A1	38131	sample2
34593	chr20	63858106	63858472	chr20_491253	15	-	367	11	63858248	intergenic;	--	34593	sample2
34525	chr20	62775314	62776002	chr20_490512	26	-	689	8	62775314	noncoding_exon:0.14;	ENSG00000228705.1	LINC00659	chr20	antisense	long intergenic non-protein coding RNA 659	34525	sample2
28535	chr19	43782522	43782977	chr19_211902	14	-	456	9	43782784	intergenic;	--	28535	sample2
9231	chr11	1565595	1565881	chr11_18612	18	-	287	12	1565734	five_prime_UTR:0.19;CDS:0.81;	ENSG00000184545.10	DUSP8	chr11	protein_coding	dual specificity phosphatase 8	9231	sample2
20458	chr16	67939441	67940575	chr16_125662	42	-	1135	13	67940014	three_prime_UTR:0.14;CDS:0.51;intron:0.09;	ENSG00000213398.7	LCAT	chr16	protein_coding	lecithin-cholesterol acyltransferase	20458	sample2
42503	chr5	134525682	134526011	chr5_500590	19	+	330	16	134525810	five_prime_UTR:1.0;	ENSG00000043143.20	JADE2	chr5	protein_coding	jade family PHD finger 2	42503	sample2
3413	chr1	21869376	21870398	chr1_584452	116	-	1023	33	21869635	intron:1.0;	ENSG00000142798.16	HSPG2	chr1	protein_coding	heparan sulfate proteoglycan 2	3413	sample2
9423	chr11	16777582	16777889	chr11_20978	12	-	308	11	16777742	intergenic;	--	9423	sample2
24044	chr17	78677174	78678201	chr17_98592	46	-	1028	15	78677392	intron:1.0;	ENSG00000108669.16	CYTH1	chr17	protein_coding	cytohesin 1	24044	sample2
28445	chr19	40742245	40742813	chr19_210849	29	-	569	14	40742698	three_prime_UTR:0.33;CDS:0.6;intron:0.08;	ENSG00000188493.14	C19orf54	chr19	protein_coding	chromosome 19 open reading frame 54	28445	sample2
43116	chr5	16770580	16771023	chr5_508709	11	-	444	8	16770827	intron:1.0;	ENSG00000145555.14	MYO10	chr5	protein_coding	myosin X	43116	sample2
25873	chr19	21034111	21034448	chr19_185590	7	+	338	5	21034152	three_prime_UTR:0.76;CDS:0.24;	ENSG00000118620.12	ZNF430	chr19	protein_coding	zinc finger protein 430	25873	sample2
24118	chr17	81189346	81189975	chr17_99512	32	-	630	11	81189828	three_prime_UTR:0.28;CDS:0.22;intron:0.11;	ENSG00000141577.13	CEP131	chr17	protein_coding	centrosomal protein 131kDa	24118	sample2
43833	chr5	177538904	177539176	chr5_518689	24	-	273	15	177538968	CDS:0.89;intron:0.11;	ENSG00000146067.15	FAM193B	chr5	protein_coding	family with sequence similarity 193, member B	43833	sample2
24024	chr17	77498543	77498726	chr17_98432	4	-	184	4	77498586	antisense:1;	ENSG00000184640.17	SEPT9	chr17	protein_coding	septin 9	24024	sample2
247	chr1	1517099	1517412	chr1_544808	31	+	314	26	1517282	CDS:0.79;intron:0.21;	ENSG00000197785.13	ATAD3A	chr1	protein_coding	ATPase family, AAA domain containing 3A	247	sample2
20962	chr17	3030921	3030998	chr17_64246	11	+	78	10	3030973	CDS:1.0;	ENSG00000132359.13	RAP1GAP2	chr17	protein_coding	RAP1 GTPase activating protein 2	20962	sample2
51427	chr9	69136618	69136866	chr9_615277	11	+	249	9	69136697	intron:1.0;	ENSG00000119139.16	TJP2	chr9	protein_coding	tight junction protein 2	51427	sample2
25368	chr19	7536448	7536546	chr19_180003	13	+	99	10	7536497	three_prime_UTR:1.0;	ENSG00000268614.1	CTD-2207O23.10	chr19	protein_coding	--	25368	sample2
19234	chr16	81392492	81392888	chr16_113549	4	+	397	3	81392740	intergenic;	--	19234	sample2
50317	chr8	30575521	30575796	chr8_656152	5	-	276	5	30575649	intergenic;	--	50317	sample2
23414	chr17	44023497	44024194	chr17_91807	13	-	698	6	44023641	intergenic;	--	23414	sample2
1856	chr1	153946173	153946413	chr1_564821	4	+	241	4	153946300	antisense:1;	ENSG00000198837.9	DENND4B	chr1	protein_coding	DENN/MADD domain containing 4B	1856	sample2
2869	chr1	1115767	1116072	chr1_578096	29	-	306	23	1115952	five_prime_UTR:0.04;intron:0.96;	ENSG00000131591.17	C1orf159	chr1	protein_coding	chromosome 1 open reading frame 159	2869	sample2
8158	chr11	60935251	60935748	chr11_6751	31	+	498	17	60935329	CDS:0.39;intron:0.61;	ENSG00000006118.14	TMEM132A	chr11	protein_coding	transmembrane protein 132A	8158	sample2
27028	chr19	56141279	56141357	chr19_197271	18	+	79	18	56141356	five_prime_UTR:1.0;	ENSG00000167685.14	ZNF444	chr19	protein_coding	zinc finger protein 444	27028	sample2
36434	chr22	49964680	49964968	chr22_316702	11	+	289	10	49964822	intergenic;	--	36434	sample2
51993	chr9	127076988	127077289	chr9_622103	12	+	302	11	127077106	intron:1.0;	ENSG00000136828.18	RALGPS1	chr9	protein_coding	Ral GEF with PH domain and SH3 binding motif 1	51993	sample2
36804	chr22	29674835	29674941	chr22_320752	3	-	107	3	29674835	antisense:1;	ENSG00000186575.17	NF2	chr22	protein_coding	neurofibromin 2 (merlin)	36804	sample2
44737	chr6	87155840	87156236	chr6_236612	13	+	397	8	87156089	intron:1.0;	ENSG00000188994.12	ZNF292	chr6	protein_coding	zinc finger protein 292	44737	sample2
42728	chr5	150401724	150402425	chr5_503561	12	+	702	5	150401823	antisense:1;	ENSG00000019582.14	CD74	chr5	protein_coding	CD74 molecule, major histocompatibility complex, class II invariant chain	42728	sample2
46051	chr6	97261759	97261927	chr6_252830	5	-	169	5	97261828	intron:1.0;	ENSG00000146263.11	MMS22L	chr6	protein_coding	MMS22-like, DNA repair protein	46051	sample2
48654	chr7	99401244	99401579	chr7_361905	17	-	336	16	99401386	intron:1.0;	ENSG00000106244.12	PDAP1	chr7	protein_coding	PDGFA associated protein 1	48654	sample2
25358	chr19	7477016	7477802	chr19_179956	22	+	787	8	7477302	antisense:1;	ENSG00000104883.7	PEX11G	chr19	protein_coding	peroxisomal biogenesis factor 11 gamma	25358	sample2
31874	chr2	96595036	96595428	chr2_441363	18	-	393	11	96595119	three_prime_UTR:1.0;	ENSG00000114982.17	KANSL3	chr2	protein_coding	KAT8 regulatory NSL complex subunit 3	31874	sample2
327	chr1	2391805	2392478	chr1_545483	72	+	674	24	2391927	five_prime_UTR:0.23;intron:0.77;	ENSG00000157916.18	RER1	chr1	protein_coding	retention in endoplasmic reticulum sorting receptor 1	327	sample2
50542	chr8	80693003	80693105	chr8_659483	5	-	103	5	80693003	CDS:1.0;	ENSG00000164684.13	ZNF704	chr8	protein_coding	zinc finger protein 704	50542	sample2
12977	chr12	121232145	121232337	chr12_303381	4	-	193	4	121232216	antisense:1;	ENSG00000135124.14	P2RX4	chr12	protein_coding	purinergic receptor P2X, ligand gated ion channel, 4	12977	sample2
44421	chr6	36209786	36209914	chr6_232524	15	+	129	15	36209786	CDS:1.0;	ENSG00000096070.19	BRPF3	chr6	protein_coding	bromodomain and PHD finger containing, 3	44421	sample2
19836	chr16	3588976	3589355	chr16_118656	20	-	380	11	3589005	CDS:0.93;intron:0.07;	ENSG00000188827.10	SLX4	chr16	protein_coding	SLX4 structure-specific endonuclease subunit	19836	sample2
33086	chr20	21242445	21242863	chr20_472521	13	+	419	9	21242623	intron:1.0;	ENSG00000088970.15	KIZ	chr20	protein_coding	kizuna centrosomal protein	33086	sample2
26087	chr19	37217906	37218274	chr19_187877	10	+	369	7	37218012	five_prime_UTR:0.08;intron:0.15;	ENSG00000188283.11	ZNF383	chr19	protein_coding	zinc finger protein 383	26087	sample2
35426	chr21	45264602	45265083	chr21_334785	23	-	482	12	45264915	three_prime_UTR:1.0;	ENSG00000186866.16	POFUT2	chr21	protein_coding	protein O-fucosyltransferase 2	35426	sample2
27997	chr19	16571943	16572546	chr19_206052	27	-	604	17	16572277	intron:1.0;	ENSG00000141979.4	CTD-3222D19.2	chr19	protein_coding	--	27997	sample2
26828	chr19	50509918	50510615	chr19_195803	15	+	698	6	50510444	antisense:1;	ENSG00000161677.11	JOSD2	chr19	protein_coding	Josephin domain containing 2	26828	sample2
28714	chr19	48249509	48249840	chr19_213987	7	-	332	6	48249572	five_prime_UTR:0.96;intron:0.04;	ENSG00000105483.16	CARD8	chr19	protein_coding	caspase recruitment domain family, member 8	28714	sample2
52638	chr9	34397591	34397923	chr9_629221	4	-	333	3	34397660	five_prime_UTR:0.6;CDS:0.13;	ENSG00000164972.12	C9orf24	chr9	protein_coding	chromosome 9 open reading frame 24	52638	sample2
3763	chr1	41162820	41162986	chr1_588713	6	-	167	6	41162893	five_prime_UTR:1.0;	ENSG00000010803.16	SCMH1	chr1	protein_coding	sex comb on midleg homolog 1 (Drosophila)	3763	sample2
17910	chr15	88900340	88900881	chr15_149662	20	-	542	14	88900483	intron:1.0;	ENSG00000140545.14	MFGE8	chr15	protein_coding	milk fat globule-EGF factor 8 protein	17910	sample2
53105	chr9	112039665	112040030	chr9_634896	9	-	366	6	112039883	intergenic;	--	53105	sample2
23087	chr17	29115350	29115441	chr17_88571	17	-	92	13	29115440	CDS:1.0;	ENSG00000196535.14	MYO18A	chr17	protein_coding	myosin XVIIIA	23087	sample2
29929	chr2	112082647	112083076	chr2_416256	14	+	430	10	112082852	intron:1.0;	ENSG00000153214.9	TMEM87B	chr2	protein_coding	transmembrane protein 87B	29929	sample2
35975	chr22	37917094	37917819	chr22_312288	60	+	726	37	37917794	CDS:0.12;intron:0.88;	ENSG00000100139.13	MICALL1	chr22	protein_coding	MICAL-like 1	35975	sample2
52748	chr9	38058078	38058417	chr9_630217	19	-	340	16	38058208	intron:1.0;	ENSG00000255872.3	RP11-613M10.9	chr9	protein_coding	--	52748	sample2
38379	chr3	171460967	171461206	chr3_383437	4	+	240	4	171461059	noncoding_exon:1.0;	ENSG00000279673.1	RP11-185E8.2	chr3	TEC	--	38379	sample2
34032	chr20	25686349	25686724	chr20_484544	26	-	376	15	25686390	five_prime_UTR:0.82;CDS:0.07;intron:0.11;	ENSG00000130684.13	ZNF337	chr20	protein_coding	zinc finger protein 337	34032	sample2
15277	chr14	103129571	103130307	chr14_162571	55	+	737	20	103129786	CDS:0.32;intron:0.68;	ENSG00000185215.8	TNFAIP2	chr14	protein_coding	tumor necrosis factor, alpha-induced protein 2	15277	sample2
19573	chr16	53343	53710	chr16_116480	20	-	368	18	53483	five_prime_UTR:0.11;CDS:0.3;intron:0.36;	ENSG00000161981.10	SNRNP25	chr16	protein_coding	small nuclear ribonucleoprotein 25kDa (U11/U12)	19573	sample2
36691	chr22	21980591	21980946	chr22_319607	14	-	356	13	21980715	intron:1.0;	ENSG00000100038.19	TOP3B	chr22	protein_coding	topoisomerase (DNA) III beta	36691	sample2
8979	chr11	118925701	118925912	chr11_15964	8	+	212	7	118925775	intergenic;	--	8979	sample2
54336	chrX	150599270	150599525	chrX_461127	4	+	256	4	150599379	intron:1.0;	ENSG00000171100.14	MTM1	chrX	protein_coding	myotubularin 1	54336	sample2
51285	chr9	33315649	33315968	chr9_613703	9	+	320	8	33315822	intron:1.0;	ENSG00000086102.18	NFX1	chr9	protein_coding	nuclear transcription factor, X-box binding 1	51285	sample2
[truncated: 10,900 more rows]
