# Supplementary material for: KPNA2 promotes the progression of gastric cancer by regulating the alternative splicing of related genes
Source: Sci Rep. 2024 Jul 25;14:17140. doi: 10.1038/s41598-024-66678-7 (PMC11282077; doi:10.1038/s41598-024-66678-7)
Supplement: Supplementary file 9 — Supplementary Table 8. [file 41598_2024_66678_MOESM9_ESM.xlsx]

## Sheet: Sheet1
ENSG00000000457.13	SCYL3	chr1	protein_coding	SCY1 like pseudokinase 3
ENSG00000003393.14	ALS2	chr2	protein_coding	alsin Rho guanine nucleotide exchange factor ALS2
ENSG00000004455.16	AK2	chr1	protein_coding	adenylate kinase 2
ENSG00000005001.9	PRSS22	chr16	protein_coding	serine protease 22
ENSG00000005206.16	SPPL2B	chr19	protein_coding	signal peptide peptidase like 2B
ENSG00000005801.16	ZNF195	chr11	protein_coding	zinc finger protein 195
ENSG00000005810.17	MYCBP2	chr13	protein_coding	MYC binding protein 2
ENSG00000006125.16	AP2B1	chr17	protein_coding	adaptor related protein complex 2 subunit beta 1
ENSG00000006704.10	GTF2IRD1	chr7	protein_coding	GTF2I repeat domain containing 1
ENSG00000007541.14	PIGQ	chr16	protein_coding	phosphatidylinositol glycan anchor biosynthesis class Q
ENSG00000008382.15	MPND	chr19	protein_coding	MPN domain containing
ENSG00000010438.16	PRSS3	chr9	protein_coding	serine protease 3
ENSG00000011021.21	CLCN6	chr1	protein_coding	chloride voltage-gated channel 6
ENSG00000011478.11	QPCTL	chr19	protein_coding	glutaminyl-peptide cyclotransferase like
ENSG00000011566.14	MAP4K3	chr2	protein_coding	mitogen-activated protein kinase kinase kinase kinase 3
ENSG00000012061.15	ERCC1	chr19	protein_coding	ERCC excision repair 1, endonuclease non-catalytic subunit
ENSG00000013306.15	SLC25A39	chr17	protein_coding	solute carrier family 25 member 39
ENSG00000014919.12	COX15	chr10	protein_coding	cytochrome c oxidase assembly homolog COX15
ENSG00000028203.17	VEZT	chr12	protein_coding	vezatin, adherens junctions transmembrane protein
ENSG00000029725.16	RABEP1	chr17	protein_coding	rabaptin, RAB GTPase binding effector protein 1
ENSG00000032219.18	ARID4A	chr14	protein_coding	AT-rich interaction domain 4A
ENSG00000035403.16	VCL	chr10	protein_coding	vinculin
ENSG00000042088.13	TDP1	chr14	protein_coding	tyrosyl-DNA phosphodiesterase 1
ENSG00000043143.20	JADE2	chr5	protein_coding	jade family PHD finger 2
ENSG00000044090.8	CUL7	chr6	protein_coding	cullin 7
ENSG00000047849.21	MAP4	chr3	protein_coding	microtubule associated protein 4
ENSG00000049618.21	ARID1B	chr6	protein_coding	AT-rich interaction domain 1B
ENSG00000050130.17	JKAMP	chr14	protein_coding	JNK1/MAPK8 associated membrane protein
ENSG00000050748.17	MAPK9	chr5	protein_coding	mitogen-activated protein kinase 9
ENSG00000051009.10	FAM160A2	chr11	protein_coding	--
ENSG00000055130.15	CUL1	chr7	protein_coding	cullin 1
ENSG00000055483.19	USP36	chr17	protein_coding	ubiquitin specific peptidase 36
ENSG00000055609.17	KMT2C	chr7	protein_coding	lysine methyltransferase 2C
ENSG00000056586.15	RC3H2	chr9	protein_coding	ring finger and CCCH-type domains 2
ENSG00000060749.14	QSER1	chr11	protein_coding	glutamine and serine rich 1
ENSG00000061938.16	TNK2	chr3	protein_coding	tyrosine kinase non receptor 2
ENSG00000063244.12	U2AF2	chr19	protein_coding	U2 small nuclear RNA auxiliary factor 2
ENSG00000064547.13	LPAR2	chr19	protein_coding	lysophosphatidic acid receptor 2
ENSG00000066422.4	ZBTB11	chr3	protein_coding	zinc finger and BTB domain containing 11
ENSG00000068650.18	ATP11A	chr13	protein_coding	ATPase phospholipid transporting 11A
ENSG00000070214.15	SLC44A1	chr9	protein_coding	solute carrier family 44 member 1
ENSG00000070371.15	CLTCL1	chr22	protein_coding	clathrin heavy chain like 1
ENSG00000070413.18	DGCR2	chr22	protein_coding	DiGeorge syndrome critical region gene 2
ENSG00000070614.14	NDST1	chr5	protein_coding	N-deacetylase and N-sulfotransferase 1
ENSG00000070756.13	PABPC1	chr8	protein_coding	poly(A) binding protein cytoplasmic 1
ENSG00000071054.15	MAP4K4	chr2	protein_coding	mitogen-activated protein kinase kinase kinase kinase 4
ENSG00000071205.11	ARHGAP10	chr4	protein_coding	Rho GTPase activating protein 10
ENSG00000071564.14	TCF3	chr19	protein_coding	transcription factor 3
ENSG00000071994.10	PDCD2	chr6	protein_coding	programmed cell death 2
ENSG00000072134.15	EPN2	chr17	protein_coding	epsin 2
ENSG00000073350.13	LLGL2	chr17	protein_coding	LLGL scribble cell polarity complex component 2
ENSG00000075702.16	WDR62	chr19	protein_coding	WD repeat domain 62
ENSG00000076864.19	RAP1GAP	chr1	protein_coding	RAP1 GTPase activating protein
ENSG00000077238.13	IL4R	chr16	protein_coding	interleukin 4 receptor
ENSG00000078403.16	MLLT10	chr10	protein_coding	MLLT10 histone lysine methyltransferase DOT1L cofactor
ENSG00000078674.17	PCM1	chr8	protein_coding	pericentriolar material 1
ENSG00000079819.16	EPB41L2	chr6	protein_coding	erythrocyte membrane protein band 4.1 like 2
ENSG00000080345.17	RIF1	chr2	protein_coding	replication timing regulatory factor 1
ENSG00000080822.16	CLDND1	chr3	protein_coding	claudin domain containing 1
ENSG00000080845.17	DLGAP4	chr20	protein_coding	DLG associated protein 4
ENSG00000080947.14	CROCCP3	chr1	transcribed_unprocessed_pseudogene	CROCC pseudogene 3
ENSG00000081791.8	KIAA0141	chr5	protein_coding	--
ENSG00000082269.16	FAM135A	chr6	protein_coding	family with sequence similarity 135 member A
ENSG00000083838.15	ZNF446	chr19	protein_coding	zinc finger protein 446
ENSG00000083857.13	FAT1	chr4	protein_coding	FAT atypical cadherin 1
ENSG00000085552.16	IGSF9	chr1	protein_coding	immunoglobulin superfamily member 9
ENSG00000085999.11	RAD54L	chr1	protein_coding	RAD54 like
ENSG00000087077.11	TRIP6	chr7	protein_coding	thyroid hormone receptor interactor 6
ENSG00000087206.16	UIMC1	chr5	protein_coding	ubiquitin interaction motif containing 1
ENSG00000087460.23	GNAS	chr20	protein_coding	GNAS complex locus
ENSG00000087586.17	AURKA	chr20	protein_coding	aurora kinase A
ENSG00000088002.11	SULT2B1	chr19	protein_coding	sulfotransferase family 2B member 1
ENSG00000088367.20	EPB41L1	chr20	protein_coding	erythrocyte membrane protein band 4.1 like 1
ENSG00000089639.10	GMIP	chr19	protein_coding	GEM interacting protein
ENSG00000089916.17	GPATCH2L	chr14	protein_coding	G-patch domain containing 2 like
ENSG00000090006.17	LTBP4	chr19	protein_coding	latent transforming growth factor beta binding protein 4
ENSG00000091651.8	ORC6	chr16	protein_coding	origin recognition complex subunit 6
ENSG00000092148.12	HECTD1	chr14	protein_coding	HECT domain E3 ubiquitin protein ligase 1
ENSG00000092199.17	HNRNPC	chr14	protein_coding	heterogeneous nuclear ribonucleoprotein C
ENSG00000093144.18	ECHDC1	chr6	protein_coding	ethylmalonyl-CoA decarboxylase 1
ENSG00000093217.9	XYLB	chr3	protein_coding	xylulokinase
ENSG00000099326.8	MZF1	chr19	protein_coding	myeloid zinc finger 1
ENSG00000099810.18	MTAP	chr9	protein_coding	methylthioadenosine phosphorylase
ENSG00000099991.16	CABIN1	chr22	protein_coding	calcineurin binding protein 1
ENSG00000100038.19	TOP3B	chr22	protein_coding	DNA topoisomerase III beta
ENSG00000100106.19	TRIOBP	chr22	protein_coding	TRIO and F-actin binding protein
ENSG00000100239.15	PPP6R2	chr22	protein_coding	protein phosphatase 6 regulatory subunit 2
ENSG00000100266.17	PACSIN2	chr22	protein_coding	protein kinase C and casein kinase substrate in neurons 2
ENSG00000100280.16	AP1B1	chr22	protein_coding	adaptor related protein complex 1 subunit beta 1
ENSG00000100297.15	MCM5	chr22	protein_coding	minichromosome maintenance complex component 5
ENSG00000100299.17	ARSA	chr22	protein_coding	arylsulfatase A
ENSG00000100300.17	TSPO	chr22	protein_coding	translocator protein
ENSG00000100320.22	RBFOX2	chr22	protein_coding	RNA binding fox-1 homolog 2
ENSG00000100376.11	FAM118A	chr22	protein_coding	family with sequence similarity 118 member A
ENSG00000100413.16	POLR3H	chr22	protein_coding	RNA polymerase III subunit H
ENSG00000100416.12	TRMU	chr22	protein_coding	tRNA mitochondrial 2-thiouridylase
ENSG00000100429.17	HDAC10	chr22	protein_coding	histone deacetylase 10
ENSG00000100483.13	VCPKMT	chr14	protein_coding	valosin containing protein lysine methyltransferase
ENSG00000100726.14	TELO2	chr16	protein_coding	telomere maintenance 2
ENSG00000100731.15	PCNX	chr14	protein_coding	--
ENSG00000100997.18	ABHD12	chr20	protein_coding	abhydrolase domain containing 12, lysophospholipase
ENSG00000101104.12	PABPC1L	chr20	protein_coding	poly(A) binding protein cytoplasmic 1 like
ENSG00000101190.12	TCFL5	chr20	protein_coding	transcription factor like 5
ENSG00000101213.6	PTK6	chr20	protein_coding	protein tyrosine kinase 6
ENSG00000101266.16	CSNK2A1	chr20	protein_coding	casein kinase 2 alpha 1
ENSG00000102081.13	FMR1	chrX	protein_coding	FMRP translational regulator 1
ENSG00000102125.15	TAZ	chrX	protein_coding	--
ENSG00000102225.15	CDK16	chrX	protein_coding	cyclin dependent kinase 16
ENSG00000102595.18	UGGT2	chr13	protein_coding	UDP-glucose glycoprotein glucosyltransferase 2
ENSG00000102710.19	SUPT20H	chr13	protein_coding	SPT20 homolog, SAGA complex component
ENSG00000102804.14	TSC22D1	chr13	protein_coding	TSC22 domain family member 1
ENSG00000102878.15	HSF4	chr16	protein_coding	heat shock transcription factor 4
ENSG00000102897.9	LYRM1	chr16	protein_coding	LYR motif containing 1
ENSG00000102901.12	CENPT	chr16	protein_coding	centromere protein T
ENSG00000102934.9	PLLP	chr16	protein_coding	plasmolipin
ENSG00000103044.10	HAS3	chr16	protein_coding	hyaluronan synthase 3
ENSG00000103066.12	PLA2G15	chr16	protein_coding	phospholipase A2 group XV
ENSG00000103145.10	HCFC1R1	chr16	protein_coding	host cell factor C1 regulator 1
ENSG00000103148.15	NPRL3	chr16	protein_coding	NPR3 like, GATOR1 complex subunit
ENSG00000104133.14	SPG11	chr15	protein_coding	SPG11 vesicle trafficking associated, spatacsin
ENSG00000104231.10	ZFAND1	chr8	protein_coding	zinc finger AN1-type containing 1
ENSG00000104529.17	EEF1D	chr8	protein_coding	eukaryotic translation elongation factor 1 delta
ENSG00000104973.14	MED25	chr19	protein_coding	mediator complex subunit 25
ENSG00000105176.17	URI1	chr19	protein_coding	URI1 prefoldin like chaperone
ENSG00000105327.15	BBC3	chr19	protein_coding	BCL2 binding component 3
ENSG00000105339.10	DENND3	chr8	protein_coding	DENN domain containing 3
ENSG00000105357.15	MYH14	chr19	protein_coding	myosin heavy chain 14
ENSG00000105419.17	MEIS3	chr19	protein_coding	Meis homeobox 3
ENSG00000105483.16	CARD8	chr19	protein_coding	caspase recruitment domain family member 8
ENSG00000105576.15	TNPO2	chr19	protein_coding	transportin 2
ENSG00000105640.12	RPL18A	chr19	protein_coding	ribosomal protein L18a
ENSG00000105698.15	USF2	chr19	protein_coding	upstream transcription factor 2, c-fos interacting
ENSG00000106012.17	IQCE	chr7	protein_coding	IQ motif containing E
ENSG00000106077.18	ABHD11	chr7	protein_coding	abhydrolase domain containing 11
ENSG00000106682.14	EIF4H	chr7	protein_coding	eukaryotic translation initiation factor 4H
ENSG00000107679.14	PLEKHA1	chr10	protein_coding	pleckstrin homology domain containing A1
ENSG00000107863.16	ARHGAP21	chr10	protein_coding	Rho GTPase activating protein 21
ENSG00000108262.15	GIT1	chr17	protein_coding	GIT ArfGAP 1
ENSG00000108312.14	UBTF	chr17	protein_coding	upstream binding transcription factor
ENSG00000108375.12	RNF43	chr17	protein_coding	ring finger protein 43
ENSG00000108448.20	TRIM16L	chr17	protein_coding	tripartite motif containing 16 like
ENSG00000108773.10	KAT2A	chr17	protein_coding	lysine acetyltransferase 2A
ENSG00000109083.13	IFT20	chr17	protein_coding	intraflagellar transport 20
ENSG00000109685.17	WHSC1	chr4	protein_coding	--
ENSG00000109736.14	MFSD10	chr4	protein_coding	major facilitator superfamily domain containing 10
ENSG00000109861.15	CTSC	chr11	protein_coding	cathepsin C
ENSG00000110075.14	PPP6R3	chr11	protein_coding	protein phosphatase 6 regulatory subunit 3
ENSG00000110274.14	CEP164	chr11	protein_coding	centrosomal protein 164
ENSG00000110321.15	EIF4G2	chr11	protein_coding	eukaryotic translation initiation factor 4 gamma 2
ENSG00000110400.10	PVRL1	chr11	protein_coding	--
ENSG00000110455.13	ACCS	chr11	protein_coding	1-aminocyclopropane-1-carboxylate synthase homolog (inactive)
ENSG00000110619.16	CARS	chr11	protein_coding	--
ENSG00000110841.13	PPFIBP1	chr12	protein_coding	PPFIA binding protein 1
ENSG00000110888.17	CAPRIN2	chr12	protein_coding	caprin family member 2
ENSG00000111077.17	TNS2	chr12	protein_coding	tensin 2
ENSG00000111652.9	COPS7A	chr12	protein_coding	COP9 signalosome subunit 7A
ENSG00000111711.9	GOLT1B	chr12	protein_coding	golgi transport 1B
ENSG00000112511.17	PHF1	chr6	protein_coding	PHD finger protein 1
ENSG00000112559.13	MDFI	chr6	protein_coding	MyoD family inhibitor
ENSG00000112715.20	VEGFA	chr6	protein_coding	vascular endothelial growth factor A
ENSG00000112787.12	FBRSL1	chr12	protein_coding	fibrosin like 1
ENSG00000112851.14	ERBB2IP	chr5	protein_coding	--
ENSG00000113163.15	COL4A3BP	chr5	protein_coding	--
ENSG00000113300.11	CNOT6	chr5	protein_coding	CCR4-NOT transcription complex subunit 6
ENSG00000113648.16	H2AFY	chr5	protein_coding	--
ENSG00000113658.16	SMAD5	chr5	protein_coding	SMAD family member 5
ENSG00000114544.15	SLC41A3	chr3	protein_coding	solute carrier family 41 member 3
ENSG00000114857.17	NKTR	chr3	protein_coding	natural killer cell triggering receptor
ENSG00000114982.17	KANSL3	chr2	protein_coding	KAT8 regulatory NSL complex subunit 3
ENSG00000115183.13	TANC1	chr2	protein_coding	tetratricopeptide repeat, ankyrin repeat and coiled-coil containing 1
ENSG00000115318.11	LOXL3	chr2	protein_coding	lysyl oxidase like 3
ENSG00000115641.18	FHL2	chr2	protein_coding	four and a half LIM domains 2
ENSG00000115677.16	HDLBP	chr2	protein_coding	high density lipoprotein binding protein
ENSG00000115760.13	BIRC6	chr2	protein_coding	baculoviral IAP repeat containing 6
ENSG00000115904.12	SOS1	chr2	protein_coding	SOS Ras/Rac guanine nucleotide exchange factor 1
ENSG00000116127.17	ALMS1	chr2	protein_coding	ALMS1 centrosome and basal body associated protein
ENSG00000116584.17	ARHGEF2	chr1	protein_coding	Rho/Rac guanine nucleotide exchange factor 2
ENSG00000116729.13	WLS	chr1	protein_coding	Wnt ligand secretion mediator
ENSG00000116793.15	PHTF1	chr1	protein_coding	putative homeodomain transcription factor 1
ENSG00000116977.18	LGALS8	chr1	protein_coding	galectin 8
ENSG00000117602.11	RCAN3	chr1	protein_coding	RCAN family member 3
ENSG00000118418.14	HMGN3	chr6	protein_coding	high mobility group nucleosomal binding domain 3
ENSG00000118482.11	PHF3	chr6	protein_coding	PHD finger protein 3
ENSG00000118579.11	MED28	chr4	protein_coding	mediator complex subunit 28
ENSG00000118705.16	RPN2	chr20	protein_coding	ribophorin II
ENSG00000118961.14	LDAH	chr2	protein_coding	lipid droplet associated hydrolase
ENSG00000119383.19	PPP2R4	chr9	protein_coding	--
ENSG00000119559.15	C19orf25	chr19	protein_coding	chromosome 19 open reading frame 25
ENSG00000119574.12	ZBTB45	chr19	protein_coding	zinc finger and BTB domain containing 45
ENSG00000119661.14	DNAL1	chr14	protein_coding	dynein axonemal light chain 1
ENSG00000119688.20	ABCD4	chr14	protein_coding	ATP binding cassette subfamily D member 4
ENSG00000119943.10	PYROXD2	chr10	protein_coding	pyridine nucleotide-disulphide oxidoreductase domain 2
ENSG00000120896.13	SORBS3	chr8	protein_coding	sorbin and SH3 domain containing 3
ENSG00000120913.23	PDLIM2	chr8	protein_coding	PDZ and LIM domain 2
ENSG00000121753.12	ADGRB2	chr1	protein_coding	adhesion G protein-coupled receptor B2
ENSG00000121940.15	CLCC1	chr1	protein_coding	chloride channel CLIC like 1
ENSG00000122417.15	ODF2L	chr1	protein_coding	outer dense fiber of sperm tails 2 like
ENSG00000122515.14	ZMIZ2	chr7	protein_coding	zinc finger MIZ-type containing 2
ENSG00000122565.18	CBX3	chr7	protein_coding	chromobox 3
ENSG00000122566.20	HNRNPA2B1	chr7	protein_coding	heterogeneous nuclear ribonucleoprotein A2/B1
ENSG00000122687.17	FTSJ2	chr7	protein_coding	--
ENSG00000122783.16	C7orf49	chr7	protein_coding	--
ENSG00000122786.19	CALD1	chr7	protein_coding	caldesmon 1
ENSG00000122912.14	SLC25A16	chr10	protein_coding	solute carrier family 25 member 16
ENSG00000122965.10	RBM19	chr12	protein_coding	RNA binding motif protein 19
ENSG00000123485.11	HJURP	chr2	protein_coding	Holliday junction recognition protein
ENSG00000124214.19	STAU1	chr20	protein_coding	staufen double-stranded RNA binding protein 1
ENSG00000124523.14	SIRT5	chr6	protein_coding	sirtuin 5
ENSG00000124570.17	SERPINB6	chr6	protein_coding	serpin family B member 6
ENSG00000124588.19	NQO2	chr6	protein_coding	N-ribosyldihydronicotinamide:quinone reductase 2
ENSG00000124788.17	ATXN1	chr6	protein_coding	ataxin 1
ENSG00000124831.18	LRRFIP1	chr2	protein_coding	LRR binding FLII interacting protein 1
ENSG00000125247.15	TMTC4	chr13	protein_coding	transmembrane O-mannosyltransferase targeting cadherins 4
ENSG00000125457.13	MIF4GD	chr17	protein_coding	MIF4G domain containing
ENSG00000125731.12	SH2D3A	chr19	protein_coding	SH2 domain containing 3A
ENSG00000125741.4	OPA3	chr19	protein_coding	outer mitochondrial membrane lipid metabolism regulator OPA3
ENSG00000125779.21	PANK2	chr20	protein_coding	pantothenate kinase 2
ENSG00000125826.19	RBCK1	chr20	protein_coding	RANBP2-type and C3HC4-type zinc finger containing 1
ENSG00000125966.9	MMP24	chr20	protein_coding	matrix metallopeptidase 24
ENSG00000126214.20	KLC1	chr14	protein_coding	kinesin light chain 1
ENSG00000126215.13	XRCC3	chr14	protein_coding	X-ray repair cross complementing 3
ENSG00000126777.17	KTN1	chr14	protein_coding	kinectin 1
ENSG00000127314.17	RAP1B	chr12	protein_coding	RAP1B, member of RAS oncogene family
ENSG00000127603.23	MACF1	chr1	protein_coding	microtubule actin crosslinking factor 1
ENSG00000127720.7	METTL25	chr12	protein_coding	methyltransferase like 25
ENSG00000127863.15	TNFRSF19	chr13	protein_coding	TNF receptor superfamily member 19
ENSG00000129116.17	PALLD	chr4	protein_coding	palladin, cytoskeletal associated protein
ENSG00000129657.14	SEC14L1	chr17	protein_coding	SEC14 like lipid binding 1
ENSG00000130414.11	NDUFA10	chr2	protein_coding	NADH:ubiquinone oxidoreductase subunit A10
ENSG00000130669.17	PAK4	chr19	protein_coding	p21 (RAC1) activated kinase 4
ENSG00000130701.3	RBBP8NL	chr20	protein_coding	RBBP8 N-terminal like
ENSG00000130724.8	CHMP2A	chr19	protein_coding	charged multivesicular body protein 2A
ENSG00000130731.15	C16orf13	chr16	protein_coding	--
ENSG00000130940.14	CASZ1	chr1	protein_coding	castor zinc finger 1
ENSG00000130962.17	PRRG1	chrX	protein_coding	proline rich and Gla domain 1
ENSG00000131051.20	RBM39	chr20	protein_coding	RNA binding motif protein 39
ENSG00000131089.13	ARHGEF9	chrX	protein_coding	Cdc42 guanine nucleotide exchange factor 9
ENSG00000131188.11	PRR7	chr5	protein_coding	proline rich 7, synaptic
ENSG00000131375.9	CAPN7	chr3	protein_coding	calpain 7
ENSG00000131591.17	C1orf159	chr1	protein_coding	chromosome 1 open reading frame 159
ENSG00000131746.12	TNS4	chr17	protein_coding	tensin 4
ENSG00000132199.18	ENOSF1	chr18	protein_coding	enolase superfamily member 1
ENSG00000132256.18	TRIM5	chr11	protein_coding	tripartite motif containing 5
ENSG00000132326.11	PER2	chr2	protein_coding	period circadian regulator 2
ENSG00000132716.18	DCAF8	chr1	protein_coding	DDB1 and CUL4 associated factor 8
ENSG00000133027.17	PEMT	chr17	protein_coding	phosphatidylethanolamine N-methyltransferase
ENSG00000133195.11	SLC39A11	chr17	protein_coding	solute carrier family 39 member 11
ENSG00000133606.10	MKRN1	chr7	protein_coding	makorin ring finger protein 1
ENSG00000133612.18	AGAP3	chr7	protein_coding	ArfGAP with GTPase domain, ankyrin repeat and PH domain 3
ENSG00000133997.11	MED6	chr14	protein_coding	mediator complex subunit 6
ENSG00000134250.17	NOTCH2	chr1	protein_coding	notch receptor 2
ENSG00000134283.17	PPHLN1	chr12	protein_coding	periphilin 1
ENSG00000134419.15	RPS15A	chr16	protein_coding	ribosomal protein S15a
ENSG00000134744.13	ZCCHC11	chr1	protein_coding	--
ENSG00000135048.13	TMEM2	chr9	protein_coding	--
ENSG00000135446.16	CDK4	chr12	protein_coding	cyclin dependent kinase 4
ENSG00000135451.12	TROAP	chr12	protein_coding	trophinin associated protein
ENSG00000135540.11	NHSL1	chr6	protein_coding	NHS like 1
ENSG00000135974.9	C2orf49	chr2	protein_coding	chromosome 2 open reading frame 49
ENSG00000136247.14	ZDHHC4	chr7	protein_coding	zinc finger DHHC-type palmitoyltransferase 4
ENSG00000136560.13	TANK	chr2	protein_coding	TRAF family member associated NFKB activator
ENSG00000136828.18	RALGPS1	chr9	protein_coding	Ral GEF with PH domain and SH3 binding motif 1
ENSG00000136840.18	ST6GALNAC4	chr9	protein_coding	ST6 N-acetylgalactosaminide alpha-2,6-sialyltransferase 4
ENSG00000136856.17	SLC2A8	chr9	protein_coding	solute carrier family 2 member 8
ENSG00000136877.14	FPGS	chr9	protein_coding	folylpolyglutamate synthase
ENSG00000137073.20	UBAP2	chr9	protein_coding	ubiquitin associated protein 2
ENSG00000137135.17	ARHGEF39	chr9	protein_coding	Rho guanine nucleotide exchange factor 39
ENSG00000137288.9	UQCC2	chr6	protein_coding	ubiquinol-cytochrome c reductase complex assembly factor 2
ENSG00000137713.15	PPP2R1B	chr11	protein_coding	protein phosphatase 2 scaffold subunit Abeta
ENSG00000137871.19	ZNF280D	chr15	protein_coding	zinc finger protein 280D
ENSG00000138031.14	ADCY3	chr2	protein_coding	adenylate cyclase 3
ENSG00000138074.14	SLC5A6	chr2	protein_coding	solute carrier family 5 member 6
ENSG00000138101.18	DTNB	chr2	protein_coding	dystrobrevin beta
ENSG00000138316.10	ADAMTS14	chr10	protein_coding	ADAM metallopeptidase with thrombospondin type 1 motif 14
ENSG00000138592.13	USP8	chr15	protein_coding	ubiquitin specific peptidase 8
ENSG00000138621.11	PPCDC	chr15	protein_coding	phosphopantothenoylcysteine decarboxylase
ENSG00000138674.16	SEC31A	chr4	protein_coding	SEC31 homolog A, COPII coat complex component
ENSG00000138709.17	LARP1B	chr4	protein_coding	La ribonucleoprotein 1B
ENSG00000138778.11	CENPE	chr4	protein_coding	centromere protein E
ENSG00000138835.22	RGS3	chr9	protein_coding	regulator of G protein signaling 3
ENSG00000139044.10	B4GALNT3	chr12	protein_coding	beta-1,4-N-acetyl-galactosaminyltransferase 3
ENSG00000139197.10	PEX5	chr12	protein_coding	peroxisomal biogenesis factor 5
ENSG00000139436.20	GIT2	chr12	protein_coding	GIT ArfGAP 2
ENSG00000139880.19	CDH24	chr14	protein_coding	cadherin 24
ENSG00000139990.17	DCAF5	chr14	protein_coding	DDB1 and CUL4 associated factor 5
ENSG00000140153.17	WDR20	chr14	protein_coding	WD repeat domain 20
ENSG00000140391.14	TSPAN3	chr15	protein_coding	tetraspanin 3
ENSG00000140396.12	NCOA2	chr8	protein_coding	nuclear receptor coactivator 2
ENSG00000140479.16	PCSK6	chr15	protein_coding	proprotein convertase subtilisin/kexin type 6
ENSG00000140859.15	KIFC3	chr16	protein_coding	kinesin family member C3
ENSG00000141258.12	SGSM2	chr17	protein_coding	small G protein signaling modulator 2
ENSG00000141480.17	ARRB2	chr17	protein_coding	arrestin beta 2
ENSG00000141524.15	TMC6	chr17	protein_coding	transmembrane channel like 6
ENSG00000141526.14	SLC16A3	chr17	protein_coding	solute carrier family 16 member 3
ENSG00000142102.15	ATHL1	chr11	protein_coding	--
ENSG00000142235.8	LMTK3	chr19	protein_coding	lemur tyrosine kinase 3
ENSG00000142623.9	PADI1	chr1	protein_coding	peptidyl arginine deiminase 1
ENSG00000142949.16	PTPRF	chr1	protein_coding	protein tyrosine phosphatase receptor type F
ENSG00000143549.19	TPM3	chr1	protein_coding	tropomyosin 3
ENSG00000144455.13	SUMF1	chr3	protein_coding	sulfatase modifying factor 1
ENSG00000144504.15	ANKMY1	chr2	protein_coding	ankyrin repeat and MYND domain containing 1
ENSG00000144824.19	PHLDB2	chr3	protein_coding	pleckstrin homology like domain family B member 2
ENSG00000145016.13	KIAA0226	chr3	protein_coding	--
ENSG00000145041.15	VPRBP	chr3	protein_coding	--
ENSG00000145730.20	PAM	chr5	protein_coding	peptidylglycine alpha-amidating monooxygenase
ENSG00000145916.18	RMND5B	chr5	protein_coding	required for meiotic nuclear division 5 homolog B
ENSG00000146067.15	FAM193B	chr5	protein_coding	family with sequence similarity 193 member B
ENSG00000146410.11	MTFR2	chr6	protein_coding	mitochondrial fission regulator 2
ENSG00000146457.14	WTAP	chr6	protein_coding	WT1 associated protein
ENSG00000146556.14	WASH2P	chr2	transcribed_unprocessed_pseudogene	WASP family homolog 2, pseudogene
ENSG00000147050.14	KDM6A	chrX	protein_coding	lysine demethylase 6A
ENSG00000147454.13	SLC25A37	chr8	protein_coding	solute carrier family 25 member 37
ENSG00000147676.13	MAL2	chr8	protein_coding	mal, T cell differentiation protein 2
ENSG00000148180.16	GSN	chr9	protein_coding	gelsolin
ENSG00000148219.16	ASTN2	chr9	protein_coding	astrotactin 2
ENSG00000148334.14	PTGES2	chr9	protein_coding	prostaglandin E synthase 2
ENSG00000148335.14	NTMT1	chr9	protein_coding	N-terminal Xaa-Pro-Lys N-methyltransferase 1
ENSG00000148343.18	FAM73B	chr9	protein_coding	--
ENSG00000148396.18	SEC16A	chr9	protein_coding	SEC16 homolog A, endoplasmic reticulum export factor
ENSG00000149716.12	ORAOV1	chr11	protein_coding	--
ENSG00000149923.13	PPP4C	chr16	protein_coding	protein phosphatase 4 catalytic subunit
ENSG00000149925.16	ALDOA	chr16	protein_coding	aldolase, fructose-bisphosphate A
ENSG00000150527.16	CTAGE5	chr14	protein_coding	--
ENSG00000150556.16	LYPD6B	chr2	protein_coding	LY6/PLAUR domain containing 6B
ENSG00000151208.16	DLG5	chr10	protein_coding	discs large MAGUK scaffold protein 5
ENSG00000151576.10	QTRTD1	chr3	protein_coding	--
ENSG00000153317.14	ASAP1	chr8	protein_coding	ArfGAP with SH3 domain, ankyrin repeat and PH domain 1
ENSG00000153879.8	CEBPG	chr19	protein_coding	CCAAT enhancer binding protein gamma
ENSG00000154144.12	TBRG1	chr11	protein_coding	transforming growth factor beta regulator 1
ENSG00000154305.16	MIA3	chr1	protein_coding	MIA SH3 domain ER export factor 3
ENSG00000155111.14	CDK19	chr6	protein_coding	cyclin dependent kinase 19
ENSG00000155366.16	RHOC	chr1	protein_coding	ras homolog family member C
ENSG00000156171.14	DRAM2	chr1	protein_coding	DNA damage regulated autophagy modulator 2
ENSG00000156858.11	PRR14	chr16	protein_coding	proline rich 14
ENSG00000157657.14	ZNF618	chr9	protein_coding	zinc finger protein 618
ENSG00000157916.18	RER1	chr1	protein_coding	retention in endoplasmic reticulum sorting receptor 1
ENSG00000158106.12	RHPN1	chr8	protein_coding	rhophilin Rho GTPase binding protein 1
ENSG00000158987.19	RAPGEF6	chr5	protein_coding	Rap guanine nucleotide exchange factor 6
ENSG00000159023.18	EPB41	chr1	protein_coding	erythrocyte membrane protein band 4.1
ENSG00000159267.14	HLCS	chr21	protein_coding	holocarboxylase synthetase
ENSG00000159363.17	ATP13A2	chr1	protein_coding	ATPase cation transporting 13A2
ENSG00000159588.14	CCDC17	chr1	protein_coding	coiled-coil domain containing 17
ENSG00000159733.13	ZFYVE28	chr4	protein_coding	zinc finger FYVE-type containing 28
ENSG00000160055.19	TMEM234	chr1	protein_coding	transmembrane protein 234
ENSG00000160218.12	TRAPPC10	chr21	protein_coding	trafficking protein particle complex subunit 10
ENSG00000160285.14	LSS	chr21	protein_coding	lanosterol synthase
ENSG00000160310.16	PRMT2	chr21	protein_coding	protein arginine methyltransferase 2
ENSG00000160445.10	ZER1	chr9	protein_coding	zyg-11 related cell cycle regulator
ENSG00000160679.12	CHTOP	chr1	protein_coding	chromatin target of PRMT1
ENSG00000160710.15	ADAR	chr1	protein_coding	adenosine deaminase RNA specific
ENSG00000160753.15	RUSC1	chr1	protein_coding	RUN and SH3 domain containing 1
ENSG00000160767.20	FAM189B	chr1	protein_coding	family with sequence similarity 189 member B
ENSG00000160953.14	MUM1	chr19	protein_coding	--
ENSG00000161328.10	LRRC56	chr11	protein_coding	leucine rich repeat containing 56
ENSG00000162066.14	AMDHD2	chr16	protein_coding	amidohydrolase domain containing 2
ENSG00000162390.17	ACOT11	chr1	protein_coding	acyl-CoA thioesterase 11
ENSG00000162419.12	GMEB1	chr1	protein_coding	glucocorticoid modulatory element binding protein 1
ENSG00000162910.18	MRPL55	chr1	protein_coding	mitochondrial ribosomal protein L55
ENSG00000163050.16	ADCK3	chr1	protein_coding	--
ENSG00000163110.14	PDLIM5	chr4	protein_coding	PDZ and LIM domain 5
ENSG00000163138.18	PACRGL	chr4	protein_coding	parkin coregulated like
ENSG00000163320.10	CGGBP1	chr3	protein_coding	CGG triplet repeat binding protein 1
ENSG00000163374.19	YY1AP1	chr1	protein_coding	YY1 associated protein 1
ENSG00000163644.14	PPM1K	chr4	protein_coding	protein phosphatase, Mg2+/Mn2+ dependent 1K
ENSG00000164050.12	PLXNB1	chr3	protein_coding	plexin B1
ENSG00000164054.15	SHISA5	chr3	protein_coding	shisa family member 5
ENSG00000164078.12	MST1R	chr3	protein_coding	macrophage stimulating 1 receptor
ENSG00000164081.12	TEX264	chr3	protein_coding	testis expressed 264, ER-phagy receptor
ENSG00000164171.10	ITGA2	chr5	protein_coding	integrin subunit alpha 2
ENSG00000164548.10	TRA2A	chr7	protein_coding	transformer 2 alpha homolog
ENSG00000164674.15	SYTL3	chr6	protein_coding	synaptotagmin like 3
ENSG00000164855.15	TMEM184A	chr7	protein_coding	transmembrane protein 184A
ENSG00000164896.19	FASTK	chr7	protein_coding	Fas activated serine/threonine kinase
ENSG00000165078.11	CPA6	chr8	protein_coding	carboxypeptidase A6
ENSG00000165119.18	HNRNPK	chr9	protein_coding	heterogeneous nuclear ribonucleoprotein K
ENSG00000165915.13	SLC39A13	chr11	protein_coding	solute carrier family 39 member 13
ENSG00000165948.10	IFI27L1	chr14	protein_coding	interferon alpha inducible protein 27 like 1
ENSG00000166348.17	USP54	chr10	protein_coding	ubiquitin specific peptidase 54
ENSG00000166435.15	XRRA1	chr11	protein_coding	X-ray radiation resistance associated 1
ENSG00000166619.12	BLCAP	chr20	protein_coding	BLCAP apoptosis inducing factor
ENSG00000166689.14	PLEKHA7	chr11	protein_coding	pleckstrin homology domain containing A7
ENSG00000166788.9	SAAL1	chr11	protein_coding	serum amyloid A like 1
ENSG00000166888.10	STAT6	chr12	protein_coding	signal transducer and activator of transcription 6
ENSG00000167107.12	ACSF2	chr17	protein_coding	acyl-CoA synthetase family member 2
ENSG00000167291.15	TBC1D16	chr17	protein_coding	TBC1 domain family member 16
ENSG00000167302.9	ENTHD2	chr17	protein_coding	--
ENSG00000167380.16	ZNF226	chr19	protein_coding	zinc finger protein 226
ENSG00000167460.14	TPM4	chr19	protein_coding	tropomyosin 4
ENSG00000167523.13	SPATA33	chr16	protein_coding	spermatogenesis associated 33
ENSG00000167549.18	CORO6	chr17	protein_coding	coronin 6
ENSG00000167615.16	LENG8	chr19	protein_coding	leukocyte receptor cluster member 8
ENSG00000167635.11	ZNF146	chr19	protein_coding	zinc finger protein 146
ENSG00000167645.16	YIF1B	chr19	protein_coding	Yip1 interacting factor homolog B, membrane trafficking protein
ENSG00000167705.11	RILP	chr17	protein_coding	Rab interacting lysosomal protein
ENSG00000167904.14	TMEM68	chr8	protein_coding	transmembrane protein 68
ENSG00000167978.16	SRRM2	chr16	protein_coding	serine/arginine repetitive matrix 2
ENSG00000168000.14	BSCL2	chr11	protein_coding	BSCL2 lipid droplet biogenesis associated, seipin
ENSG00000168175.14	MAPK1IP1L	chr14	protein_coding	mitogen-activated protein kinase 1 interacting protein 1 like
ENSG00000168393.12	DTYMK	chr2	protein_coding	deoxythymidylate kinase
ENSG00000168397.16	ATG4B	chr2	protein_coding	autophagy related 4B cysteine peptidase
ENSG00000168411.13	RFWD3	chr16	protein_coding	ring finger and WD repeat domain 3
ENSG00000168488.18	ATXN2L	chr16	protein_coding	ataxin 2 like
ENSG00000168569.7	TMEM223	chr11	protein_coding	transmembrane protein 223
ENSG00000168575.9	SLC20A2	chr8	protein_coding	solute carrier family 20 member 2
ENSG00000168591.15	TMUB2	chr17	protein_coding	transmembrane and ubiquitin like domain containing 2
ENSG00000169045.17	HNRNPH1	chr5	protein_coding	heterogeneous nuclear ribonucleoprotein H1
ENSG00000169057.19	MECP2	chrX	protein_coding	methyl-CpG binding protein 2
ENSG00000169398.19	PTK2	chr8	protein_coding	protein tyrosine kinase 2
ENSG00000169519.19	METTL15	chr11	protein_coding	methyltransferase like 15
ENSG00000169621.9	APLF	chr2	protein_coding	aprataxin and PNKP like factor
ENSG00000169660.15	HEXDC	chr17	protein_coding	--
ENSG00000169905.12	TOR1AIP2	chr1	protein_coding	torsin 1A interacting protein 2
ENSG00000170113.15	NIPA1	chr15	protein_coding	NIPA magnesium transporter 1
ENSG00000170791.17	CHCHD7	chr8	protein_coding	coiled-coil-helix-coiled-coil-helix domain containing 7
ENSG00000170835.13	CEL	chr9	protein_coding	carboxyl ester lipase
ENSG00000170846.15	AC093323.3	chr4	lincRNA	--
ENSG00000171298.12	GAA	chr17	protein_coding	alpha glucosidase
ENSG00000171307.18	ZDHHC16	chr10	protein_coding	zinc finger DHHC-type palmitoyltransferase 16
ENSG00000171453.17	POLR1C	chr6	protein_coding	RNA polymerase I and III subunit C
ENSG00000171574.17	ZNF584	chr19	protein_coding	zinc finger protein 584
ENSG00000171735.18	CAMTA1	chr1	protein_coding	calmodulin binding transcription activator 1
ENSG00000171823.6	FBXL14	chr12	protein_coding	F-box and leucine rich repeat protein 14
ENSG00000171853.15	TRAPPC12	chr2	protein_coding	trafficking protein particle complex subunit 12
ENSG00000172113.8	NME6	chr3	protein_coding	NME/NM23 nucleoside diphosphate kinase 6
ENSG00000172493.20	AFF1	chr4	protein_coding	AF4/FMR2 family member 1
ENSG00000172890.11	NADSYN1	chr11	protein_coding	NAD synthetase 1
ENSG00000172932.14	ANKRD13D	chr11	protein_coding	ankyrin repeat domain 13D
ENSG00000173209.22	AHSA2	chr2	protein_coding	--
ENSG00000173230.15	GOLGB1	chr3	protein_coding	golgin B1
ENSG00000173295.7	FAM86B3P	chr8	transcribed_unprocessed_pseudogene	family with sequence similarity 86 member B3, pseudogene
ENSG00000173517.10	PEAK1	chr15	protein_coding	pseudopodium enriched atypical kinase 1
ENSG00000173559.12	NABP1	chr2	protein_coding	nucleic acid binding protein 1
ENSG00000173653.7	RCE1	chr11	protein_coding	Ras converting CAAX endopeptidase 1
ENSG00000174353.17	STAG3L3	chr7	transcribed_unprocessed_pseudogene	stromal antigen 3-like 3 (pseudogene)
ENSG00000174373.15	RALGAPA1	chr14	protein_coding	Ral GTPase activating protein catalytic subunit alpha 1
ENSG00000174705.11	SH3PXD2B	chr5	protein_coding	SH3 and PX domains 2B
ENSG00000174915.11	PTDSS2	chr11	protein_coding	phosphatidylserine synthase 2
ENSG00000175764.14	TTLL11	chr9	protein_coding	tubulin tyrosine ligase like 11
ENSG00000176371.13	ZSCAN2	chr15	protein_coding	zinc finger and SCAN domain containing 2
ENSG00000176890.15	TYMS	chr18	protein_coding	thymidylate synthetase
ENSG00000177426.20	TGIF1	chr18	protein_coding	TGFB induced factor homeobox 1
ENSG00000177989.13	ODF3B	chr22	protein_coding	outer dense fiber of sperm tails 3B
ENSG00000178188.14	SH2B1	chr16	protein_coding	SH2B adaptor protein 1
ENSG00000178467.17	P4HTM	chr3	protein_coding	prolyl 4-hydroxylase, transmembrane
ENSG00000178623.11	GPR35	chr2	protein_coding	G protein-coupled receptor 35
ENSG00000178999.12	AURKB	chr17	protein_coding	aurora kinase B
ENSG00000179528.15	LBX2	chr2	protein_coding	ladybird homeobox 2
ENSG00000179715.12	PCED1B	chr12	protein_coding	PC-esterase domain containing 1B
ENSG00000180061.9	TMEM150B	chr19	protein_coding	transmembrane protein 150B
ENSG00000180747.15	SMG1P3	chr16	transcribed_unprocessed_pseudogene	SMG1 pseudogene 3
ENSG00000181038.13	METTL23	chr17	protein_coding	methyltransferase like 23
ENSG00000181220.15	ZNF746	chr7	protein_coding	zinc finger protein 746
ENSG00000181350.11	LRRC75A	chr17	protein_coding	leucine rich repeat containing 75A
ENSG00000181638.17	ZFP41	chr8	protein_coding	ZFP41 zinc finger protein
ENSG00000181666.17	HKR1	chr19	protein_coding	--
ENSG00000182010.10	RTKN2	chr10	protein_coding	rhotekin 2
ENSG00000182173.12	TSEN54	chr17	protein_coding	tRNA splicing endonuclease subunit 54
ENSG00000182180.13	MRPS16	chr10	protein_coding	mitochondrial ribosomal protein S16
ENSG00000182472.8	CAPN12	chr19	protein_coding	calpain 12
ENSG00000182923.16	CEP63	chr3	protein_coding	centrosomal protein 63
ENSG00000182979.17	MTA1	chr14	protein_coding	metastasis associated 1
ENSG00000183291.15	2022-09-15	chr1	protein_coding	--
ENSG00000183576.12	SETD3	chr14	protein_coding	SET domain containing 3, actin histidine methyltransferase
ENSG00000183856.10	IQGAP3	chr1	protein_coding	IQ motif containing GTPase activating protein 3
ENSG00000184164.14	CRELD2	chr22	protein_coding	cysteine rich with EGF like domains 2
ENSG00000184178.15	SCFD2	chr4	protein_coding	sec1 family domain containing 2
ENSG00000184465.15	WDR27	chr6	protein_coding	WD repeat domain 27
ENSG00000184470.19	TXNRD2	chr22	protein_coding	thioredoxin reductase 2
ENSG00000184640.17	SEPT9	chr17	protein_coding	--
ENSG00000184939.15	ZFP90	chr16	protein_coding	ZFP90 zinc finger protein
ENSG00000185238.12	PRMT3	chr11	protein_coding	protein arginine methyltransferase 3
ENSG00000185324.21	CDK10	chr16	protein_coding	cyclin dependent kinase 10
ENSG00000185420.18	SMYD3	chr1	protein_coding	SET and MYND domain containing 3
ENSG00000185480.11	PARPBP	chr12	protein_coding	PARP1 binding protein
ENSG00000185499.16	MUC1	chr1	protein_coding	mucin 1, cell surface associated
ENSG00000185507.19	IRF7	chr11	protein_coding	interferon regulatory factor 7
ENSG00000186073.11	C15orf41	chr15	protein_coding	--
ENSG00000186481.15	ANKRD20A5P	chr18	transcribed_unprocessed_pseudogene	ankyrin repeat domain 20 family member A5, pseudogene
ENSG00000186591.11	UBE2H	chr7	protein_coding	ubiquitin conjugating enzyme E2 H
ENSG00000186866.16	POFUT2	chr21	protein_coding	protein O-fucosyltransferase 2
ENSG00000187239.16	FNBP1	chr9	protein_coding	formin binding protein 1
ENSG00000187244.10	BCAM	chr19	protein_coding	basal cell adhesion molecule (Lutheran blood group)
ENSG00000187531.13	SIRT7	chr17	protein_coding	sirtuin 7
ENSG00000187736.12	NHEJ1	chr2	protein_coding	non-homologous end joining factor 1
ENSG00000188112.8	C6orf132	chr6	protein_coding	chromosome 6 open reading frame 132
ENSG00000188157.13	AGRN	chr1	protein_coding	agrin
ENSG00000188493.14	C19orf54	chr19	protein_coding	chromosome 19 open reading frame 54
ENSG00000188747.8	NOXA1	chr9	protein_coding	NADPH oxidase activator 1
ENSG00000188938.15	FAM120AOS	chr9	protein_coding	family with sequence similarity 120A opposite strand
ENSG00000189079.15	ARID2	chr12	protein_coding	AT-rich interaction domain 2
ENSG00000196141.12	SPATS2L	chr2	protein_coding	spermatogenesis associated serine rich 2 like
ENSG00000196182.10	STK40	chr1	protein_coding	serine/threonine kinase 40
ENSG00000196199.13	MPHOSPH8	chr13	protein_coding	M-phase phosphoprotein 8
ENSG00000196204.11	RNF216P1	chr7	transcribed_unprocessed_pseudogene	ring finger protein 216 pseudogene 1
ENSG00000196312.11	HIATL2	chr9	protein_coding	--
ENSG00000196476.11	C20orf96	chr20	protein_coding	chromosome 20 open reading frame 96
ENSG00000196576.14	PLXNB2	chr22	protein_coding	plexin B2
ENSG00000196642.15	RABL6	chr9	protein_coding	RAB, member RAS oncogene family like 6
ENSG00000196693.14	ZNF33B	chr10	protein_coding	zinc finger protein 33B
ENSG00000196712.16	NF1	chr17	protein_coding	neurofibromin 1
ENSG00000196715.5	VKORC1L1	chr7	protein_coding	vitamin K epoxide reductase complex subunit 1 like 1
ENSG00000196756.11	SNHG17	chr20	processed_transcript	small nucleolar RNA host gene 17
ENSG00000196776.14	CD47	chr3	protein_coding	CD47 molecule
ENSG00000196793.13	ZNF239	chr10	protein_coding	zinc finger protein 239
ENSG00000196843.15	ARID5A	chr2	protein_coding	AT-rich interaction domain 5A
ENSG00000196911.9	KPNA5	chr6	protein_coding	karyopherin subunit alpha 5
ENSG00000197111.15	PCBP2	chr12	protein_coding	poly(rC) binding protein 2
ENSG00000197302.10	ZNF720	chr16	protein_coding	zinc finger protein 720
ENSG00000197530.12	MIB2	chr1	protein_coding	MIB E3 ubiquitin protein ligase 2
ENSG00000197713.14	RPE	chr2	protein_coding	ribulose-5-phosphate-3-epimerase
ENSG00000197969.11	VPS13A	chr9	protein_coding	vacuolar protein sorting 13 homolog A
ENSG00000198018.6	ENTPD7	chr10	protein_coding	ectonucleoside triphosphate diphosphohydrolase 7
ENSG00000198075.9	SULT1C4	chr2	protein_coding	sulfotransferase family 1C member 4
ENSG00000198089.14	SFI1	chr22	protein_coding	SFI1 centrin binding protein
ENSG00000198131.13	ZNF544	chr19	protein_coding	zinc finger protein 544
ENSG00000198176.12	TFDP1	chr13	protein_coding	transcription factor Dp-1
ENSG00000198208.11	RPS6KL1	chr14	protein_coding	ribosomal protein S6 kinase like 1
ENSG00000198363.15	ASPH	chr8	protein_coding	aspartate beta-hydroxylase
ENSG00000198420.9	TCAF1	chr7	protein_coding	TRPM8 channel associated factor 1
ENSG00000198498.9	TMA16	chr4	protein_coding	translation machinery associated 16 homolog
ENSG00000198554.11	WDHD1	chr14	protein_coding	WD repeat and HMG-box DNA binding protein 1
ENSG00000198791.11	CNOT7	chr8	protein_coding	CCR4-NOT transcription complex subunit 7
ENSG00000198925.10	ATG9A	chr2	protein_coding	autophagy related 9A
ENSG00000203666.12	EFCAB2	chr1	protein_coding	EF-hand calcium binding domain 2
ENSG00000203667.9	COX20	chr1	protein_coding	cytochrome c oxidase assembly factor COX20
ENSG00000203993.4	ARRDC1-AS1	chr9	antisense	ARRDC1 antisense RNA 1
ENSG00000204054.11	LINC00963	chr9	processed_transcript	long intergenic non-protein coding RNA 963
ENSG00000204217.12	BMPR2	chr2	protein_coding	bone morphogenetic protein receptor type 2
ENSG00000204634.12	TBC1D8	chr2	protein_coding	TBC1 domain family member 8
ENSG00000204842.14	ATXN2	chr12	protein_coding	ataxin 2
ENSG00000205517.12	RGL3	chr19	protein_coding	ral guanine nucleotide dissociation stimulator like 3
ENSG00000205531.12	NAP1L4	chr11	protein_coding	nucleosome assembly protein 1 like 4
ENSG00000205534.6	SMG1P2	chr16	unprocessed_pseudogene	SMG1 pseudogene 2
ENSG00000205664.10	RP11-706O15.1	chrX	lincRNA	--
ENSG00000205726.13	ITSN1	chr21	protein_coding	intersectin 1
ENSG00000205746.9	RP11-1212A22.1	chr16	transcribed_unprocessed_pseudogene	--
ENSG00000205937.11	RNPS1	chr16	protein_coding	RNA binding protein with serine rich domain 1
ENSG00000206195.10	DUXAP8	chr22	processed_transcript	double homeobox A pseudogene 8
ENSG00000213889.10	PPM1N	chr19	protein_coding	protein phosphatase, Mg2+/Mn2+ dependent 1N (putative)
ENSG00000213930.11	GALT	chr9	protein_coding	galactose-1-phosphate uridylyltransferase
ENSG00000214063.10	TSPAN4	chr11	protein_coding	tetraspanin 4
ENSG00000214087.8	ARL16	chr17	protein_coding	ADP ribosylation factor like GTPase 16
ENSG00000214176.9	PLEKHM1P	chr17	transcribed_unprocessed_pseudogene	--
ENSG00000215041.9	NEURL4	chr17	protein_coding	neuralized E3 ubiquitin protein ligase 4
ENSG00000215305.9	VPS16	chr20	protein_coding	VPS16 core subunit of CORVET and HOPS complexes
ENSG00000219545.9	UMAD1	chr7	antisense	UBAP1-MVB12-associated (UMA) domain containing 1
ENSG00000221978.11	CCNL2	chr1	protein_coding	cyclin L2
ENSG00000221983.7	UBA52	chr19	protein_coding	ubiquitin A-52 residue ribosomal protein fusion product 1
ENSG00000222041.10	LINC00152	chr2	lincRNA	--
ENSG00000223756.6	TSSC2	chr11	transcribed_unprocessed_pseudogene	tumor suppressing subtransferable candidate 2 (pseudogene)
ENSG00000224081.7	LINC01057	chr1	lincRNA	--
ENSG00000225151.10	GOLGA2P7	chr15	transcribed_unprocessed_pseudogene	GOLGA2 pseudogene 7
ENSG00000225663.7	FAM195B	chr17	protein_coding	--
ENSG00000225830.10	ERCC6	chr10	protein_coding	ERCC excision repair 6, chromatin remodeling factor
ENSG00000228782.7	CTD-2026D20.3	chr17	transcribed_unprocessed_pseudogene	--
ENSG00000228794.8	LINC01128	chr1	processed_transcript	long intergenic non-protein coding RNA 1128
ENSG00000229212.7	RP11-561C5.4	chr15	transcribed_unprocessed_pseudogene	--
ENSG00000231607.8	DLEU2	chr13	antisense	deleted in lymphocytic leukemia 2
ENSG00000232677.6	LINC00665	chr19	lincRNA	long intergenic non-protein coding RNA 665
ENSG00000236643.1	RP11-175D17.3	chr9	antisense	--
ENSG00000237441.9	RGL2	chr6	protein_coding	ral guanine nucleotide dissociation stimulator like 2
ENSG00000237975.6	FLG-AS1	chr1	antisense	FLG antisense RNA 1
ENSG00000239521.7	GATS	chr7	protein_coding	--
ENSG00000244754.8	N4BP2L2	chr13	protein_coding	NEDD4 binding protein 2 like 2
ENSG00000244879.4	GABPB1-AS1	chr15	antisense	GABPB1 antisense RNA 1
ENSG00000245532.5	NEAT1	chr11	lincRNA	nuclear paraspeckle assembly transcript 1
ENSG00000245958.6	RP11-33B1.1	chr4	transcribed_unprocessed_pseudogene	--
ENSG00000246985.7	SOCS2-AS1	chr12	processed_transcript	SOCS2 antisense RNA 1
ENSG00000247271.6	ZBED5-AS1	chr11	antisense	ZBED5 antisense RNA 1
ENSG00000247317.3	RP11-273G15.2	chr8	lincRNA	--
ENSG00000248405.9	PRR5-ARHGAP8	chr22	protein_coding	PRR5-ARHGAP8 readthrough
ENSG00000249859.7	PVT1	chr8	lincRNA	Pvt1 oncogene
ENSG00000250349.3	RP5-972B16.2	chrX	protein_coding	--
ENSG00000250903.8	GMDS-AS1	chr6	lincRNA	--
ENSG00000251095.6	RP11-115D19.1	chr4	antisense	--
ENSG00000251474.6	RPL32P3	chr3	transcribed_unprocessed_pseudogene	ribosomal protein L32 pseudogene 3
ENSG00000251595.7	ABCA11P	chr4	transcribed_processed_pseudogene	ATP binding cassette subfamily A member 11, pseudogene
ENSG00000251661.3	RP11-326C3.11	chr11	antisense	--
ENSG00000254692.1	RP11-468E2.1	chr14	protein_coding	--
ENSG00000255284.1	AP006621.5	chr11	lincRNA	--
ENSG00000256349.1	CTD-3074O7.11	chr11	protein_coding	--
ENSG00000257065.1	RP3-468K18.5	chr6	protein_coding	--
ENSG00000257923.9	CUX1	chr7	protein_coding	cut like homeobox 1
ENSG00000258366.7	RTEL1	chr20	protein_coding	regulator of telomere elongation helicase 1
ENSG00000258890.6	CEP95	chr17	protein_coding	centrosomal protein 95
ENSG00000258941.3	RP11-407N17.3	chr14	protein_coding	--
ENSG00000259024.6	TVP23C-CDRT4	chr17	protein_coding	TVP23C-CDRT4 readthrough
ENSG00000259153.1	RP6-65G23.3	chr14	lincRNA	--
ENSG00000260170.1	RP11-96O20.4	chr15	protein_coding	--
ENSG00000261183.5	RP11-532F12.5	chr15	antisense	--
ENSG00000261884.2	CTC-479C5.12	chr16	protein_coding	--
ENSG00000263002.7	ZNF234	chr19	protein_coding	zinc finger protein 234
ENSG00000263620.1	RP11-599B13.6	chr17	protein_coding	--
ENSG00000266173.5	STRADA	chr17	protein_coding	STE20 related adaptor alpha
ENSG00000266714.6	MYO15B	chr17	protein_coding	myosin XVB
ENSG00000267898.1	CTD-2639E6.9	chr19	lincRNA	--
ENSG00000270580.5	PKD1P6	chr16	processed_transcript	polycystin 1, transient receptor potential channel interacting pseudogene 6
ENSG00000271853.5	RP1-178F15.5	chr1	processed_transcript	--
ENSG00000272438.1	RP11-54O7.16	chr1	lincRNA	--
ENSG00000280987.2	MATR3	chr5	protein_coding	matrin 3
ENSG00000281348.1	CTD-2574D22.6	chr16	protein_coding	--
