# Supplementary material for: KPNA2 promotes the progression of gastric cancer by regulating the alternative splicing of related genes
Source: Sci Rep. 2024 Jul 25;14:17140. doi: 10.1038/s41598-024-66678-7 (PMC11282077; doi:10.1038/s41598-024-66678-7)
Supplement: Supplementary file 10 — Supplementary Table 9. [file 41598_2024_66678_MOESM10_ESM.xlsx]

## Sheet: Sheet1
#ID	Chr	Ass1	Ass2	Strand	Mss1	Mss2	Type	Isoform	KorN	Gene	Symbol	Chr	GeneType	Description
novel_NIR_10422	chr14	55021087	55026711	-	55013596	55026711	A3SS	ENST00000360586.7	novel	ENSG00000198554.11	WDHD1	chr14	protein_coding	WD repeat and HMG-box DNA binding protein 1
