# Supplementary material for: KPNA2 promotes the progression of gastric cancer by regulating the alternative splicing of related genes
Source: Sci Rep. 2024 Jul 25;14:17140. doi: 10.1038/s41598-024-66678-7 (PMC11282077; doi:10.1038/s41598-024-66678-7)
Supplement: Supplementary file 11 — Supplementary Table 10. [file 41598_2024_66678_MOESM11_ESM.xlsx]

## Sheet: Sheet1
X.ID	Chr	Ass1	Ass2	Strand	Mss1	Mss2	Type	Isoform	KorN	siCtrl_1st.Ratio	siCtrl_1st.Alt_average_sj	siCtrl_1st.Model_average_sj	siCtrl_1st.Alt_sj	siCtrl_1st.Model_sj	siCtrl_1st.isfiltered	siCtrl_2nd.Ratio	siCtrl_2nd.Alt_average_sj	siCtrl_2nd.Model_average_sj	siCtrl_2nd.Alt_sj	siCtrl_2nd.Model_sj	siCtrl_2nd.isfiltered	siCtrl_3rd.Ratio	siCtrl_3rd.Alt_average_sj	siCtrl_3rd.Model_average_sj	siCtrl_3rd.Alt_sj	siCtrl_3rd.Model_sj	siCtrl_3rd.isfiltered	siKPNA2_1st.Ratio	siKPNA2_1st.Alt_average_sj	siKPNA2_1st.Model_average_sj	siKPNA2_1st.Alt_sj	siKPNA2_1st.Model_sj	siKPNA2_1st.isfiltered	siKPNA2_2nd.Ratio	siKPNA2_2nd.Alt_average_sj	siKPNA2_2nd.Model_average_sj	siKPNA2_2nd.Alt_sj	siKPNA2_2nd.Model_sj	siKPNA2_2nd.isfiltered	siKPNA2_3rd.Ratio	siKPNA2_3rd.Alt_average_sj	siKPNA2_3rd.Model_average_sj	siKPNA2_3rd.Alt_sj	siKPNA2_3rd.Model_sj	siKPNA2_3rd.isfiltered	Gene	Symbol	Chr	GeneType
known_NIR_7042	chr17	5378232	5381389	+	5378232;5380462	5380364;5381389	ES	ENST00000537505.5	known	0.06	6	91	6	90;92	y	0.06	4	63.5	4	59;68	y	0.05	4	74	4	63;85	y	0	0	55.5	0	51;60	n	0	0	90.5	0	82;99	n	0	0	40.5	0	32;49	n	ENSG00000029725.16	RABEP1	chr17	protein_coding
known_NIR_5821	chr16	27340273	27342121	+	27341313	27342121	5pMXE	ENST00000170630.6	known	0.85	11	2	11	2	y	0.83	10	2	10	2	y	0.83	10	2	10	2	y	0.88	7	1	7	1	n	0.9	26	3	26	3	y	0.86	6	1	6	1	n	ENSG00000077238.13	IL4R	chr16	protein_coding
novel_NIR_18264	chr19	40622667	40623604	+	40622667;40623021	40622950;40623604	ES	ENST00000204005.13	novel	0.18	66	295.5	66	304;287	y	0.18	64	284	64	254;314	y	0.22	78	284	78	263;305	y	0.14	37	225.5	37	201;250	n	0.12	36	267	36	244;290	n	0.16	32	169.5	32	145;194	y	ENSG00000090006.17	LTBP4	chr19	protein_coding
known_NIR_13903	chr6	43778918	43781956	+	43778918;43780854	43780732;43781956	ES	ENST00000611736.4	known	0.76	232	72.5	232	145;0	n	0.76	202	65.5	202	125;6	y	0.74	157	56	157	112;0	n	0.66	128	67	128	134;0	n	0.64	148	84	148	168;0	n	0.62	92	56.5	92	113;0	n	ENSG00000112715.20	VEGFA	chr6	protein_coding
known_NIR_9973	chr2	38987591	38995123	-	38987591;38989314	38989270;38995123	ES	ENST00000426016.5	known	0.1	4	35.5	4	34;37	y	0	0	24.5	0	27;22	n	0.13	5	32.5	5	31;34	y	0.15	4	23.5	4	31;16	y	0	0	37.5	0	34;41	n	0.09	2	21.5	2	24;19	y	ENSG00000115904.12	SOS1	chr2	protein_coding
novel_NIR_9162	chr13	23668082	23673372	+	23668082	23668692	3pMXE	ENST00000382258.8	novel	0.21	7	26	7	26	y	0.25	3	9	3	9	y	0.2	4	16	4	16	y	0.14	3	18	3	18	n	0.03	1	30	1	30	n	0	0	15	0	15	n	ENSG00000127863.15	TNFRSF19	chr13	protein_coding
known_NIR_8446	chr19	39168302	39169532	+	39168312	39169532	/	ENST00000321944.8	known	0.59	86	60	86	60	y	0.62	90	55	90	55	y	0.58	91	66	91	66	y	0.72	99	39	99	39	y	0.69	102	45	102	45	y	0.67	63	31	63	31	y	ENSG00000130669.17	PAK4	chr19	protein_coding
known_NIR_2655	chr11	5664173	5665656	-	5665395	5665656	A3SS	ENST00000380034.7	known	0	0	22	0	22	n	0	0	17	0	17	n	0	0	9	0	9	n	0.19	5	21	5	21	y	0.15	4	22	4	22	y	0.18	4	18	4	18	y	ENSG00000132256.18	TRIM5	chr11	protein_coding
novel_NIR_8530	chr12	57751752	57752175	-	57749504	57752175	A3SS	ENST00000549606.5	novel	0.05	1	21	1	21	n	0.12	1	7	1	7	n	0.12	1	7	1	7	n	0.33	5	10	5	10	y	0.33	4	8	4	8	y	0.27	7	19	7	19	y	ENSG00000135446.16	CDK4	chr12	protein_coding
known_NIR_9396	chr2	161160484	161179614	+	161160486	161179614	A5SS	ENST00000392749.6	known	0.22	17	61	17	61	y	0.24	9	28	9	28	y	0.19	10	42	10	42	y	0.04	3	68	3	68	y	0.07	6	74	6	74	y	0.14	5	32	5	32	y	ENSG00000136560.13	TANK	chr2	protein_coding
novel_NIR_13051	chr16	30076475	30081200	+	30076475	30082484	A3SS	ENST00000627746.2	novel	0.64	7	4	7	4	y	0.59	16	11	16	11	y	0.46	12	14	12	14	y	0.33	5	10	5	10	y	0.24	6	19	6	19	y	0	0	2	0	2	n	ENSG00000149923.13	PPP4C	chr16	protein_coding
novel_NIR_811	chr1	154589928	154590262	-	154589928	154590184	A5SS	ENST00000368474.8	novel	0.21	19	72	19	72	y	0.12	15	107	15	107	n	0.13	13	89	13	89	n	0.26	15	43	15	43	y	0.3	31	74	31	74	y	0.24	12	37	12	37	y	ENSG00000160710.15	ADAR	chr1	protein_coding
novel_NIR_26312	chr3	48419366	48419675	-	48419366	48419577	A5SS	ENST00000296440.10	novel	0	0	10	0	10	n	0	0	5	0	5	n	0	0	19	0	19	n	0.2	1	4	1	4	n	0.24	5	16	5	16	y	0.25	1	3	1	3	n	ENSG00000164050.12	PLXNB1	chr3	protein_coding
known_NIR_14863	chr8	140668424;140669735	140669727;140674298	-	140668424	140674298	cassetteExon	ENST00000522684.5	known	0.17	25	123	25;25	123	y	0.17	19	96	19;19	96	y	0.19	26	111	27;25	111	y	0.11	8	63	8;8	63	y	0.09	9	93	11;7	93	y	0.07	4.5	58	5;4	58	y	ENSG00000169398.19	PTK2	chr8	protein_coding
known_NIR_2694	chr11	613865	614174	-	613865;614037	613951;614174	ES	ENST00000525445.5	known	0.13	19	131.5	19	153;110	y	0.13	27	182.5	27	227;138	y	0.04	6	151	6	165;137	y	0.08	10	119.5	10	135;104	y	0.06	8	135.5	8	157;114	y	0.12	14	98	14	118;78	y	ENSG00000185507.19	IRF7	chr11	protein_coding
known_NIR_11341	chr22	50290597	50294726	-	50290597	50294719	A5SS	ENST00000359337.8	known	0.15	2	11	2	11	y	0.09	2	20	2	20	y	0.2	7	28	7	28	y	0.32	7	15	7	15	y	0.13	4	27	4	27	y	0.6	9	6	9	6	y	ENSG00000196576.14	PLXNB2	chr22	protein_coding
known_NIR_9551	chr2	202552888	202555252	+	202552888	202559696	A3SS	ENST00000374574.2	known	0.89	66	8	66	8	y	0.89	89	11	89	11	y	0.84	65	12	65	12	y	0.8	43	11	43	11	y	0.82	102	23	102	23	y	0.88	45	6	45	6	y	ENSG00000204217.12	BMPR2	chr2	protein_coding
